# Supplementary material for: Washed microbiota transplantation reduces glycemic variability in unstable diabetes
Source: J Diabetes. 2023 Oct 17;16(2):e13485. doi: 10.1111/1753-0407.13485 (PMC10859319; doi:10.1111/1753-0407.13485)
Supplement: Supplementary file 2 — Table S2. Network genus interactions. [file JDB-16-e13485-s005.xlsx]

## Sheet: T0
genus1	genus2	r	p		# of interactions
Prevotella_9	Prevotella_9	1	0		1307
Prevotella_9	Senegalimassilia	0.773105	0.00118406
Bacteroides	Bacteroides	1	0
Bacteroides	Lactobacillus	-0.651266	0.0116364
Bacteroides	[Ruminococcus]_gnavus_group	0.627634	0.0162611
Lactobacillus	Lactobacillus	1	0
Ruminococcaceae_UCG-014	Ruminococcaceae_UCG-014	1	0
Ruminococcaceae_UCG-014	Alistipes	0.78194	0.000952519
Ruminococcaceae_UCG-014	Ruminococcaceae_UCG-002	0.888644	2.15679e-05
Ruminococcaceae_UCG-014	Ruminococcus_2	0.746417	0.00216649
Ruminococcaceae_UCG-014	Subdoligranulum	0.828196	0.000253627
Ruminococcaceae_UCG-014	Ruminococcus_1	0.739514	0.00250385
Ruminococcaceae_UCG-014	Ruminococcaceae_NK4A214_group	0.804636	0.000519342
Ruminococcaceae_UCG-014	[Eubacterium]_ruminantium_group	0.721737	0.00356596
Ruminococcaceae_UCG-014	Ruminococcaceae_UCG-005	0.748067	0.00209148
Ruminococcaceae_UCG-014	Anaerotruncus	0.717612	0.00385668
Ruminococcaceae_UCG-014	Romboutsia	0.642384	0.013237
Ruminococcaceae_UCG-014	[Eubacterium]_ventriosum_group	0.763797	0.00147441
Ruminococcaceae_UCG-014	Christensenellaceae_R-7_group	0.869471	5.35856e-05
Ruminococcaceae_UCG-014	Ruminococcaceae_UCG-003	0.699117	0.00539672
Ruminococcaceae_UCG-014	Turicibacter	0.652511	0.0114245
Ruminococcaceae_UCG-014	Ruminococcaceae_UCG-013	0.770632	0.0012563
Ruminococcaceae_UCG-014	[Eubacterium]_xylanophilum_group	0.777806	0.00105587
Ruminococcaceae_UCG-014	Family_XIII_AD3011_group	0.843094	0.000152278
Ruminococcaceae_UCG-014	Terrisporobacter	0.759645	0.00162096
Ruminococcaceae_UCG-014	Ruminiclostridium_9	0.703814	0.0049667
Ruminococcaceae_UCG-014	Oscillibacter	0.639943	0.0137051
Ruminococcaceae_UCG-014	Marvinbryantia	0.621957	0.0175552
Ruminococcaceae_UCG-014	Ruminococcaceae_UCG-009	0.680259	0.00742335
Ruminococcaceae_UCG-014	Family_XIII_UCG-001	0.714773	0.00406737
Ruminococcaceae_UCG-014	Intestinimonas	0.65373	0.0112198
Ruminococcaceae_UCG-014	Oscillospira	0.659401	0.0103047
Megamonas	Megamonas	1	0
Megamonas	Holdemanella	0.698016	0.0055016
Megamonas	Phascolarctobacterium	0.673268	0.00830869
Megamonas	Tyzzerella	0.625603	0.0167154
Megamonas	Defluviitaleaceae_UCG-011	-0.691694	0.00613489
Megamonas	Ezakiella	-0.6029	0.0224769
Megasphaera	Megasphaera	1	0
Megasphaera	Olsenella	0.643819	0.0129676
Megasphaera	Mitsuokella	0.711523	0.00431948
Megasphaera	Dialister	0.632859	0.0151353
Megasphaera	Parasutterella	-0.642465	0.0132218
Megasphaera	Weissella	0.630028	0.0157377
Bifidobacterium	Bifidobacterium	1	0
Bifidobacterium	Roseburia	-0.621978	0.0175503
Bifidobacterium	[Eubacterium]_hallii_group	-0.696703	0.00562868
Bifidobacterium	Hungatella	0.679401	0.0075279
Bifidobacterium	Butyricicoccus	-0.633664	0.0149674
Bifidobacterium	unidentified_Lachnospiraceae	-0.674794	0.00810883
Bifidobacterium	Marvinbryantia	-0.672581	0.00839985
Bifidobacterium	Christensenella	-0.707943	0.00461127
Alistipes	Alistipes	1	0
Alistipes	Ruminococcaceae_UCG-002	0.908691	6.85537e-06
Alistipes	Parabacteroides	0.731868	0.00292463
Alistipes	[Eubacterium]_coprostanoligenes_group	0.745875	0.00219161
Alistipes	Subdoligranulum	0.714286	0.00410441
Alistipes	Ruminococcaceae_NK4A214_group	0.691632	0.00614142
Alistipes	Ruminococcaceae_UCG-005	0.831317	0.000228843
Alistipes	Anaerotruncus	0.722663	0.0035031
Alistipes	[Eubacterium]_ventriosum_group	0.691632	0.00614142
Alistipes	Odoribacter	0.723077	0.00347529
Alistipes	Christensenellaceae_R-7_group	0.664466	0.0095371
Alistipes	Ruminococcaceae_UCG-003	0.796917	0.00064363
Alistipes	Bilophila	0.69967	0.00534458
Alistipes	Butyricimonas	0.743675	0.00229591
Alistipes	Lachnospiraceae_UCG-010	0.613187	0.0197063
Alistipes	Ruminococcaceae_UCG-013	0.648929	0.0120423
Alistipes	Peptococcus	0.697289	0.00557167
Alistipes	Ruminococcaceae_UCG-004	0.709675	0.00446823
Alistipes	Family_XIII_AD3011_group	0.859983	7.99058e-05
Alistipes	Ruminiclostridium_9	0.780048	0.000998761
Alistipes	Oxalobacter	0.609873	0.0205689
Alistipes	Ruminococcaceae_UCG-009	0.668517	0.00895544
Alistipes	Candidatus_Soleaferrea	0.712552	0.00423842
Alistipes	Anaerofilum	0.601176	0.0229684
Alistipes	Dielma	0.712552	0.00423842
Alistipes	Acetanaerobacterium	0.707943	0.00461127
Faecalibacterium	Faecalibacterium	1	0
Faecalibacterium	Roseburia	0.692308	0.00607105
Faecalibacterium	unidentified_Lachnospiraceae	0.610633	0.0203687
Faecalibacterium	Eubacterium	-0.629806	0.0157856
Faecalibacterium	Propionibacterium	0.602237	0.022665
Ruminococcaceae_UCG-002	Ruminococcaceae_UCG-014	0.888644	0.00598464
Ruminococcaceae_UCG-002	Alistipes	0.908691	0.00204633
Ruminococcaceae_UCG-002	Ruminococcaceae_UCG-002	1	0
Ruminococcaceae_UCG-002	Parabacteroides	0.624863	0.0168834
Ruminococcaceae_UCG-002	[Eubacterium]_coprostanoligenes_group	0.787445	0.000827634
Ruminococcaceae_UCG-002	Ruminococcus_2	0.667401	0.00911286
Ruminococcaceae_UCG-002	Subdoligranulum	0.840485	0.000167122
Ruminococcaceae_UCG-002	Ruminococcus_1	0.638369	0.0140137
Ruminococcaceae_UCG-002	Ruminococcaceae_NK4A214_group	0.854466	9.95041e-05
Ruminococcaceae_UCG-002	[Eubacterium]_ruminantium_group	0.65228	0.0114635
Ruminococcaceae_UCG-002	Ruminococcaceae_UCG-005	0.887419	2.29681e-05
Ruminococcaceae_UCG-002	Anaerotruncus	0.827442	0.00025993
Ruminococcaceae_UCG-002	Romboutsia	0.606395	0.0215046
Ruminococcaceae_UCG-002	[Eubacterium]_ventriosum_group	0.804852	0.000516167
Ruminococcaceae_UCG-002	Odoribacter	0.767877	0.00134087
Ruminococcaceae_UCG-002	Christensenellaceae_R-7_group	0.841994	0.000158403
Ruminococcaceae_UCG-002	Ruminococcaceae_UCG-003	0.749175	0.00204223
Ruminococcaceae_UCG-002	Bilophila	0.763216	0.00149426
Ruminococcaceae_UCG-002	Butyricimonas	0.705947	0.00478051
Ruminococcaceae_UCG-002	Lachnospiraceae_UCG-010	0.611662	0.0200999
Ruminococcaceae_UCG-002	Ruminococcaceae_UCG-013	0.785356	0.00087337
Ruminococcaceae_UCG-002	Peptococcus	0.665803	0.00934193
Ruminococcaceae_UCG-002	Ruminococcaceae_UCG-004	0.719867	0.00369555
Ruminococcaceae_UCG-002	Faecalitalea	0.662574	0.00981846
Ruminococcaceae_UCG-002	[Eubacterium]_xylanophilum_group	0.628226	0.0161305
Ruminococcaceae_UCG-002	Family_XIII_AD3011_group	0.953645	1.29584e-07
Ruminococcaceae_UCG-002	Terrisporobacter	0.612414	0.0199051
Ruminococcaceae_UCG-002	Ruminiclostridium_9	0.832077	0.000223109
Ruminococcaceae_UCG-002	Oscillibacter	0.631442	0.0154345
Ruminococcaceae_UCG-002	Marvinbryantia	0.646743	0.0124317
Ruminococcaceae_UCG-002	Holdemania	0.60522	0.021828
Ruminococcaceae_UCG-002	Gordonibacter	0.651452	0.0116045
Ruminococcaceae_UCG-002	Ruminococcaceae_UCG-009	0.807719	0.000475451
Ruminococcaceae_UCG-002	Family_XIII_UCG-001	0.713985	0.00412739
Ruminococcaceae_UCG-002	Oscillospira	0.620091	0.0179972
Ruminococcaceae_UCG-002	Candidatus_Soleaferrea	0.670474	0.0086844
Ruminococcaceae_UCG-002	Anaerofilum	0.623924	0.0170983
Ruminococcaceae_UCG-002	Dielma	0.670474	0.0086844
Ruminococcaceae_UCG-002	Acetanaerobacterium	0.678042	0.00769581
Ruminococcaceae_UCG-002	Ezakiella	0.6029	0.0224769
Escherichia-Shigella	Escherichia-Shigella	1	0
Escherichia-Shigella	Comamonas	0.761002	0.00157185
Escherichia-Shigella	Enterococcus	0.605534	0.0217411
Escherichia-Shigella	Providencia	0.773	0.00118704
Escherichia-Shigella	Ralstonia	0.759389	0.00163033
Escherichia-Shigella	Pediococcus	-0.609449	0.0206812
Olsenella	Olsenella	1	0
Olsenella	Parasutterella	-0.70433	0.00492118
Olsenella	Weissella	0.6956	0.00573726
Olsenella	[Ruminococcus]_gauvreauii_group	-0.698554	0.00545009
Parabacteroides	Parabacteroides	1	0
Parabacteroides	Coprococcus_2	0.673268	0.00830869
Parabacteroides	Barnesiella	0.69307	0.00599248
Parabacteroides	Odoribacter	0.714286	0.00410441
Parabacteroides	Butyricimonas	0.970298	9.29898e-09
Parabacteroides	Ruminococcaceae_UCG-004	0.798972	0.000608428
Parabacteroides	Family_XIII_AD3011_group	0.632859	0.0151353
Parabacteroides	Oxalobacter	0.637455	0.0141951
Parabacteroides	Ruminococcaceae_UCG-009	0.699253	0.00538382
Holdemanella	Holdemanella	1	0
Holdemanella	[Clostridium]_innocuum_group	-0.618465	0.0183891
Blautia	Blautia	1	0
Blautia	Streptococcus	-0.635165	0.0146579
Blautia	Erysipelotrichaceae_UCG-003	0.657143	0.010662
Blautia	Roseburia	0.613187	0.0197063
Blautia	Phascolarctobacterium	0.745055	0.00223004
Blautia	[Ruminococcus]_torques_group	0.824176	0.000288704
Blautia	Lachnoclostridium	0.837363	0.000186397
Blautia	[Eubacterium]_hallii_group	0.793407	0.000707534
Blautia	Lachnospiraceae_NK4A136_group	0.664466	0.0095371
Blautia	Bilophila	0.620462	0.0179086
Blautia	unidentified_Lachnospiraceae	0.752229	0.00191131
Blautia	[Ruminococcus]_gauvreauii_group	0.603324	0.0223572
Blautia	Marvinbryantia	0.639395	0.013812
Blautia	Lachnospiraceae_FCS020_group	0.691154	0.00619155
Blautia	Intestinimonas	0.610915	0.0202946
Sarcina	Sarcina	1	0
Sarcina	Defluviitaleaceae_UCG-011	-0.610424	0.0204235
Catenibacterium	Catenibacterium	1	0
Catenibacterium	Enterococcus	0.62547	0.0167456
Catenibacterium	Bacillus	0.716804	0.00391575
Comamonas	Comamonas	1	0
Comamonas	Enterococcus	0.765218	0.00142677
Comamonas	Providencia	0.814025	0.000394957
Comamonas	Ruminococcaceae_UCG-010	0.610858	0.0203096
Comamonas	Bacillus	0.629393	0.0158752
Comamonas	Oxalobacter	0.654963	0.0110158
Streptococcus	Streptococcus	1	0
Streptococcus	Roseburia	-0.617582	0.0186047
Streptococcus	[Ruminococcus]_torques_group	-0.613187	0.0197063
Streptococcus	Lachnoclostridium	-0.687912	0.00654004
Streptococcus	Fusicatenibacter	-0.793407	0.000707534
Streptococcus	Coprococcus_3	-0.679121	0.00756226
Streptococcus	Vagococcus	0.602237	0.022665
Erysipelotrichaceae_UCG-003	Erysipelotrichaceae_UCG-003	1	0
Erysipelotrichaceae_UCG-003	Roseburia	0.828571	0.000250534
Erysipelotrichaceae_UCG-003	Phascolarctobacterium	0.608791	0.0208566
Erysipelotrichaceae_UCG-003	Ruminococcus_2	0.69087	0.00622152
Erysipelotrichaceae_UCG-003	[Ruminococcus]_torques_group	0.692308	0.00607105
Erysipelotrichaceae_UCG-003	Lachnoclostridium	0.665934	0.009323
Erysipelotrichaceae_UCG-003	[Eubacterium]_hallii_group	0.674725	0.00811771
Erysipelotrichaceae_UCG-003	Lachnospiraceae_NK4A136_group	0.668881	0.00890459
Erysipelotrichaceae_UCG-003	Bilophila	0.789879	0.000776763
Erysipelotrichaceae_UCG-003	Lachnospiraceae_UCG-010	0.767033	0.00136768
Erysipelotrichaceae_UCG-003	Ruminococcaceae_UCG-013	0.63115	0.0154968
Erysipelotrichaceae_UCG-003	unidentified_Lachnospiraceae	0.871701	4.8567e-05
Erysipelotrichaceae_UCG-003	Marvinbryantia	0.723467	0.00344923
Roseburia	Erysipelotrichaceae_UCG-003	0.828571	0.0452823
Roseburia	Roseburia	1	0
Roseburia	Phascolarctobacterium	0.626374	0.0165419
Roseburia	[Ruminococcus]_torques_group	0.626374	0.0165419
Roseburia	Lachnoclostridium	0.643956	0.0129422
Roseburia	[Eubacterium]_hallii_group	0.67033	0.00870423
Roseburia	[Eubacterium]_ruminantium_group	0.60842	0.0209559
Roseburia	Lachnospira	0.625552	0.0167269
Roseburia	Lachnospiraceae_NK4A136_group	0.757182	0.0017132
Roseburia	Butyricicoccus	0.847085	0.00013166
Roseburia	Lachnospiraceae_ND3007_group	0.763477	0.00148532
Roseburia	unidentified_Lachnospiraceae	0.856214	9.29142e-05
Roseburia	Marvinbryantia	0.772141	0.00121181
Phascolarctobacterium	Phascolarctobacterium	1	0
Phascolarctobacterium	Collinsella	0.60066	0.023117
Phascolarctobacterium	[Ruminococcus]_torques_group	0.81978	0.000331437
Phascolarctobacterium	Lachnoclostridium	0.863736	6.84638e-05
Phascolarctobacterium	Fusicatenibacter	0.604396	0.0220569
Phascolarctobacterium	[Eubacterium]_hallii_group	0.652747	0.0113846
Phascolarctobacterium	Coprococcus_3	0.643956	0.0129422
Phascolarctobacterium	unidentified_Lachnospiraceae	0.681431	0.00728242
Phascolarctobacterium	Sphingomonas	0.719183	0.00374381
[Eubacterium]_coprostanoligenes_group	[Eubacterium]_coprostanoligenes_group	1	0
[Eubacterium]_coprostanoligenes_group	Subdoligranulum	0.662267	0.00986478
[Eubacterium]_coprostanoligenes_group	Ruminococcaceae_NK4A214_group	0.732084	0.00291202
[Eubacterium]_coprostanoligenes_group	Ruminococcaceae_UCG-005	0.788081	0.000814085
[Eubacterium]_coprostanoligenes_group	Anaerotruncus	0.79868	0.000613331
[Eubacterium]_coprostanoligenes_group	Clostridium_sensu_stricto_1	0.68688	0.00665411
[Eubacterium]_coprostanoligenes_group	[Eubacterium]_ventriosum_group	0.694598	0.0058373
[Eubacterium]_coprostanoligenes_group	Christensenellaceae_R-7_group	0.625418	0.0167574
[Eubacterium]_coprostanoligenes_group	Ruminococcaceae_UCG-010	0.625766	0.0166786
[Eubacterium]_coprostanoligenes_group	Bilophila	0.744493	0.00225666
[Eubacterium]_coprostanoligenes_group	Butyricimonas	0.671806	0.00850368
[Eubacterium]_coprostanoligenes_group	Lachnospiraceae_UCG-010	0.677668	0.00774246
[Eubacterium]_coprostanoligenes_group	Peptococcus	0.702664	0.0050694
[Eubacterium]_coprostanoligenes_group	Ruminococcaceae_UCG-004	0.644586	0.0128253
[Eubacterium]_coprostanoligenes_group	Family_XIII_AD3011_group	0.750554	0.00198228
[Eubacterium]_coprostanoligenes_group	Ruminiclostridium_9	0.803155	0.000541552
[Eubacterium]_coprostanoligenes_group	Holdemania	0.662274	0.00986373
[Eubacterium]_coprostanoligenes_group	Lachnospiraceae_FCS020_group	0.759771	0.00161633
[Eubacterium]_coprostanoligenes_group	Ruminococcaceae_UCG-009	0.684638	0.00690733
[Eubacterium]_coprostanoligenes_group	[Eubacterium]_brachy_group	0.637727	0.0141408
[Eubacterium]_coprostanoligenes_group	Candidatus_Soleaferrea	0.670474	0.0086844
[Eubacterium]_coprostanoligenes_group	Anaerofilum	0.665335	0.00940993
[Eubacterium]_coprostanoligenes_group	Dielma	0.670474	0.0086844
[Eubacterium]_coprostanoligenes_group	Acetanaerobacterium	0.678042	0.00769581
[Eubacterium]_coprostanoligenes_group	Ezakiella	0.6029	0.0224769
Collinsella	Collinsella	1	0
Collinsella	[Ruminococcus]_torques_group	0.666667	0.00921753
Collinsella	Lachnoclostridium	0.662267	0.00986478
Collinsella	Fusicatenibacter	0.616062	0.0189803
Collinsella	Anaerostipes	0.696136	0.00568427
Collinsella	Coprococcus_3	0.662267	0.00986478
Collinsella	Coprococcus_1	0.752476	0.00190103
Collinsella	Tyzzerella_4	-0.652105	0.0114932
Ruminococcus_2	Ruminococcus_2	1	0
Ruminococcus_2	Subdoligranulum	0.726073	0.00327918
Ruminococcus_2	Ruminococcus_1	0.713341	0.00417699
Ruminococcus_2	Mitsuokella	-0.719026	0.00375496
Ruminococcus_2	Ruminococcaceae_NK4A214_group	0.700111	0.0053034
Ruminococcus_2	[Eubacterium]_ruminantium_group	0.712082	0.00427531
Ruminococcus_2	Anaerotruncus	0.618369	0.0184126
Ruminococcus_2	Romboutsia	0.66924	0.00885462
Ruminococcus_2	[Eubacterium]_ventriosum_group	0.823595	0.000294083
Ruminococcus_2	Lachnospiraceae_NK4A136_group	0.632048	0.0153061
Ruminococcus_2	Christensenellaceae_R-7_group	0.733706	0.00281876
Ruminococcus_2	Ruminococcaceae_UCG-003	0.680667	0.00737409
Ruminococcus_2	Bilophila	0.672907	0.00835643
Ruminococcus_2	Turicibacter	0.640827	0.0135342
Ruminococcus_2	Ruminococcaceae_UCG-013	0.868787	5.52086e-05
Ruminococcus_2	[Eubacterium]_xylanophilum_group	0.77182	0.00122116
Ruminococcus_2	Terrisporobacter	0.668531	0.00895342
Ruminococcus_2	Ruminiclostridium_9	0.709713	0.00446516
Ruminococcus_2	Acinetobacter	0.660877	0.0100763
Ruminococcus_2	Marvinbryantia	0.767454	0.00135427
Ruminococcus_2	Family_XIII_UCG-001	0.658701	0.0104144
Ruminococcus_2	Intestinimonas	0.768749	0.00131364
Coprococcus_2	Coprococcus_2	1	0
Coprococcus_2	[Eubacterium]_eligens_group	0.626283	0.0165623
Coprococcus_2	Anaerotruncus	0.603988	0.0221707
Coprococcus_2	Akkermansia	0.632556	0.015199
Coprococcus_2	Desulfovibrio	0.638678	0.0139527
Coprococcus_2	Ruminococcaceae_UCG-010	0.670464	0.00868585
Coprococcus_2	Butyricimonas	0.699339	0.00537573
Coprococcus_2	Ruminococcaceae_UCG-004	0.724572	0.00337635
Coprococcus_2	Faecalitalea	0.61012	0.0205036
Coprococcus_2	Oscillibacter	0.637011	0.014284
Coprococcus_2	Eubacterium	0.606885	0.0213708
Coprococcus_2	Ruminococcaceae_UCG-009	0.617969	0.0185101
Coprococcus_2	Pediococcus	0.6029	0.0224769
[Ruminococcus]_torques_group	Blautia	0.824176	0.0494587
[Ruminococcus]_torques_group	[Ruminococcus]_torques_group	1	0
[Ruminococcus]_torques_group	Lachnoclostridium	0.903297	9.55866e-06
[Ruminococcus]_torques_group	Fusicatenibacter	0.745055	0.00223004
[Ruminococcus]_torques_group	[Eubacterium]_hallii_group	0.652747	0.0113846
[Ruminococcus]_torques_group	Anaerostipes	0.695371	0.00576001
[Ruminococcus]_torques_group	Coprococcus_3	0.797802	0.000628276
[Ruminococcus]_torques_group	Lachnospiraceae_NK4A136_group	0.602655	0.0225463
[Ruminococcus]_torques_group	Bilophila	0.642465	0.0132218
[Ruminococcus]_torques_group	Coprococcus_1	0.736264	0.00267645
[Ruminococcus]_torques_group	unidentified_Lachnospiraceae	0.818602	0.000343717
[Ruminococcus]_torques_group	Marvinbryantia	0.601783	0.0227944
[Ruminococcus]_torques_group	Sphingomonas	0.714646	0.00407699
Subdoligranulum	Ruminococcaceae_UCG-014	0.828196	0.0454246
Subdoligranulum	Ruminococcaceae_UCG-002	0.840485	0.0345981
Subdoligranulum	Subdoligranulum	1	0
Subdoligranulum	Ruminococcus_1	0.799561	0.000598626
Subdoligranulum	Ruminococcaceae_NK4A214_group	0.737887	0.00258911
Subdoligranulum	[Eubacterium]_ruminantium_group	0.761079	0.00156909
Subdoligranulum	Ruminococcaceae_UCG-005	0.79383	0.000699565
Subdoligranulum	Anaerotruncus	0.744763	0.00224386
Subdoligranulum	[Eubacterium]_ventriosum_group	0.834804	0.000203505
Subdoligranulum	Christensenellaceae_R-7_group	0.867558	5.82216e-05
Subdoligranulum	unidentified_Ruminococcaceae	0.618944	0.018273
Subdoligranulum	Lachnospiraceae_ND3007_group	0.69747	0.00555415
Subdoligranulum	Bilophila	0.605061	0.0218719
Subdoligranulum	Turicibacter	0.649858	0.0118796
Subdoligranulum	Ruminococcaceae_UCG-013	0.795605	0.000666956
Subdoligranulum	Porphyromonas	0.737317	0.00261954
Subdoligranulum	Rhodococcus	0.61244	0.0198983
Subdoligranulum	Faecalitalea	0.664603	0.00951688
Subdoligranulum	Adlercreutzia	0.606199	0.0215582
Subdoligranulum	[Eubacterium]_xylanophilum_group	0.67364	0.00825963
Subdoligranulum	Family_XIII_AD3011_group	0.716652	0.00392692
Subdoligranulum	Ruminiclostridium_9	0.748935	0.00205282
Subdoligranulum	Oscillibacter	0.611837	0.0200544
Subdoligranulum	Marvinbryantia	0.710193	0.0044262
Subdoligranulum	Holdemania	0.775528	0.00111652
Subdoligranulum	Ruminococcaceae_UCG-009	0.683885	0.006994
Subdoligranulum	Family_XIII_UCG-001	0.707325	0.00466314
Subdoligranulum	Oscillospira	0.75155	0.00193982
Subdoligranulum	Delftia	0.625577	0.0167213
Ruminococcus_1	Ruminococcus_1	1	0
Ruminococcus_1	Mitsuokella	-0.605456	0.0217627
Ruminococcus_1	Ruminococcaceae_NK4A214_group	0.697572	0.00554433
Ruminococcus_1	[Eubacterium]_ruminantium_group	0.756105	0.00175482
Ruminococcus_1	Ruminococcaceae_UCG-005	0.716023	0.00397354
Ruminococcus_1	Anaerotruncus	0.669993	0.00875052
Ruminococcus_1	[Eubacterium]_ventriosum_group	0.68543	0.00681699
Ruminococcus_1	Christensenellaceae_R-7_group	0.792037	0.000733796
Ruminococcus_1	Lachnospiraceae_ND3007_group	0.61742	0.0186444
Ruminococcus_1	Turicibacter	0.606164	0.0215678
Ruminococcus_1	Ruminococcaceae_UCG-013	0.685996	0.00675308
Ruminococcus_1	Adlercreutzia	0.833356	0.000213732
Ruminococcus_1	[Eubacterium]_xylanophilum_group	0.649455	0.01195
Ruminococcus_1	Terrisporobacter	0.749874	0.00201166
Ruminococcus_1	Ruminiclostridium_9	0.67486	0.00810026
Ruminococcus_1	Marvinbryantia	0.647456	0.0123036
Lachnoclostridium	Blautia	0.837363	0.0367221
Lachnoclostridium	Phascolarctobacterium	0.863736	0.0164488
Lachnoclostridium	[Ruminococcus]_torques_group	0.903297	0.00281067
Lachnoclostridium	Lachnoclostridium	1	0
Lachnoclostridium	Fusicatenibacter	0.771429	0.00123266
Lachnoclostridium	[Eubacterium]_hallii_group	0.758242	0.001673
Lachnoclostridium	Coprococcus_3	0.745055	0.00223004
Lachnoclostridium	Coprococcus_1	0.604396	0.0220569
Lachnoclostridium	unidentified_Lachnospiraceae	0.774353	0.00114886
Lachnoclostridium	Phyllobacterium	0.622389	0.0174542
Mitsuokella	Mitsuokella	1	0
Mitsuokella	Ruminiclostridium_5	-0.628124	0.0161528
Fusicatenibacter	Fusicatenibacter	1	0
Fusicatenibacter	Coprococcus_3	0.810989	0.00043221
Fusicatenibacter	Coprococcus_1	0.67033	0.00870423
Fusicatenibacter	Sphingomonas	0.710108	0.00443301
Brevundimonas	Brevundimonas	1	0
Brevundimonas	Oxalobacter	0.62361	0.0171707
Brevundimonas	Slackia	0.622281	0.0174793
Brevundimonas	Bradyrhizobium	1	0
Brevundimonas	Arcobacter	0.733799	0.00281345
Brevundimonas	Enterorhabdus	1	0
Brevundimonas	Tepidimonas	1	0
Brevundimonas	Alkaliphilus	1	0
Enterococcus	Enterococcus	1	0
Enterococcus	Providencia	0.73854	0.00255464
Enterococcus	Lactococcus	0.69146	0.00615939
Enterococcus	Oxalobacter	0.600925	0.0230406
Dialister	Dialister	1	0
Dialister	Sutterella	0.67259	0.00839871
[Eubacterium]_eligens_group	[Eubacterium]_eligens_group	1	0
[Eubacterium]_eligens_group	Ruminococcaceae_NK4A214_group	0.62586	0.0166574
[Eubacterium]_eligens_group	[Eubacterium]_ruminantium_group	0.630879	0.0155548
[Eubacterium]_eligens_group	Romboutsia	0.689337	0.00638504
[Eubacterium]_eligens_group	Lachnospira	0.747246	0.00212855
[Eubacterium]_eligens_group	Lachnospiraceae_UCG-001	0.676022	0.00795069
[Eubacterium]_eligens_group	Faecalitalea	0.619048	0.018248
[Eubacterium]_eligens_group	Family_XIII_UCG-001	0.604737	0.0219619
Prevotella_2	Prevotella_2	1	0
Prevotella_2	[Eubacterium]_ruminantium_group	0.696093	0.00568852
Prevotella_2	Akkermansia	0.617979	0.0185076
Prevotella_2	Ruminococcaceae_UCG-010	0.636101	0.0144674
Prevotella_2	Ruminiclostridium_5	0.605178	0.0218396
Ruminococcaceae_NK4A214_group	Ruminococcaceae_UCG-002	0.854466	0.0224094
Ruminococcaceae_NK4A214_group	Ruminococcaceae_NK4A214_group	1	0
Ruminococcaceae_NK4A214_group	[Eubacterium]_ruminantium_group	0.799343	0.00060225
Ruminococcaceae_NK4A214_group	Ruminococcaceae_UCG-005	0.777901	0.00105339
Ruminococcaceae_NK4A214_group	Anaerotruncus	0.724256	0.00339701
Ruminococcaceae_NK4A214_group	Romboutsia	0.779249	0.00101881
Ruminococcaceae_NK4A214_group	Clostridium_sensu_stricto_1	0.63245	0.0152212
Ruminococcaceae_NK4A214_group	[Eubacterium]_ventriosum_group	0.824503	0.000285708
Ruminococcaceae_NK4A214_group	Lachnospiraceae_NK4A136_group	0.606196	0.0215591
Ruminococcaceae_NK4A214_group	Christensenellaceae_R-7_group	0.900445	1.13077e-05
Ruminococcaceae_NK4A214_group	Ruminococcaceae_UCG-003	0.714604	0.00408021
Ruminococcaceae_NK4A214_group	Bilophila	0.730982	0.00297681
Ruminococcaceae_NK4A214_group	Ruminococcaceae_UCG-013	0.802927	0.000545032
Ruminococcaceae_NK4A214_group	Lachnospiraceae_UCG-003	0.645606	0.012638
Ruminococcaceae_NK4A214_group	Peptococcus	0.680376	0.00740922
Ruminococcaceae_NK4A214_group	Adlercreutzia	0.622438	0.0174427
Ruminococcaceae_NK4A214_group	[Eubacterium]_xylanophilum_group	0.654589	0.0110774
Ruminococcaceae_NK4A214_group	Family_XIII_AD3011_group	0.825415	0.000277499
Ruminococcaceae_NK4A214_group	Terrisporobacter	0.815824	0.000374129
Ruminococcaceae_NK4A214_group	Ruminiclostridium_9	0.749473	0.00202916
Ruminococcaceae_NK4A214_group	Marvinbryantia	0.766083	0.00139836
Ruminococcaceae_NK4A214_group	Gordonibacter	0.808496	0.000464869
Ruminococcaceae_NK4A214_group	Family_XIII_UCG-001	0.710063	0.00443673
[Eubacterium]_hallii_group	[Eubacterium]_hallii_group	1	0
[Eubacterium]_hallii_group	Lachnospiraceae_NK4A136_group	0.602655	0.0225463
[Eubacterium]_hallii_group	Butyricicoccus	0.651266	0.0116364
[Eubacterium]_hallii_group	Bilophila	0.686469	0.0067
[Eubacterium]_hallii_group	Lachnospiraceae_UCG-010	0.683516	0.00703674
[Eubacterium]_hallii_group	unidentified_Lachnospiraceae	0.750017	0.00200548
[Eubacterium]_hallii_group	Peptococcus	0.628251	0.016125
[Eubacterium]_hallii_group	Marvinbryantia	0.639395	0.013812
[Eubacterium]_hallii_group	Lachnospiraceae_FCS020_group	0.628928	0.0159766
[Eubacterium]_hallii_group	Gordonibacter	0.662922	0.00976625
Fusobacterium	Fusobacterium	1	0
Fusobacterium	[Ruminococcus]_gnavus_group	0.605159	0.0218448
Fusobacterium	[Eubacterium]_ventriosum_group	-0.674504	0.00814643
Fusobacterium	Ruminococcaceae_UCG-003	-0.60784	0.0211121
Fusobacterium	Lachnospiraceae_FCS020_group	-0.769404	0.00129345
Fusobacterium	Erysipelatoclostridium	0.775762	0.00111015
Fusobacterium	Delftia	-0.716872	0.00391077
[Eubacterium]_ruminantium_group	[Eubacterium]_ruminantium_group	1	0
[Eubacterium]_ruminantium_group	Ruminococcaceae_UCG-005	0.66815	0.00900693
[Eubacterium]_ruminantium_group	Anaerotruncus	0.705228	0.00484262
[Eubacterium]_ruminantium_group	Romboutsia	0.707324	0.00466326
[Eubacterium]_ruminantium_group	Lachnospira	0.722845	0.00349083
[Eubacterium]_ruminantium_group	[Eubacterium]_ventriosum_group	0.802669	0.000549007
[Eubacterium]_ruminantium_group	Christensenellaceae_R-7_group	0.83778	0.000183722
[Eubacterium]_ruminantium_group	Butyricicoccus	0.710974	0.00436326
[Eubacterium]_ruminantium_group	Lachnospiraceae_ND3007_group	0.615735	0.0190619
[Eubacterium]_ruminantium_group	Bilophila	0.611305	0.0201927
[Eubacterium]_ruminantium_group	Parasutterella	0.673322	0.00830159
[Eubacterium]_ruminantium_group	Ruminococcaceae_UCG-013	0.697994	0.00550372
[Eubacterium]_ruminantium_group	Lachnospiraceae_UCG-003	0.649861	0.0118791
[Eubacterium]_ruminantium_group	Lachnospiraceae_UCG-001	0.693111	0.00598823
[Eubacterium]_ruminantium_group	Adlercreutzia	0.706953	0.00469463
[Eubacterium]_ruminantium_group	[Eubacterium]_xylanophilum_group	0.750322	0.00199228
[Eubacterium]_ruminantium_group	Family_XIII_AD3011_group	0.625975	0.0166316
[Eubacterium]_ruminantium_group	Terrisporobacter	0.866065	6.20618e-05
[Eubacterium]_ruminantium_group	Marvinbryantia	0.642539	0.0132078
[Eubacterium]_ruminantium_group	Holdemania	0.625454	0.0167492
[Eubacterium]_ruminantium_group	Family_XIII_UCG-001	0.693111	0.00598823
Alloprevotella	Alloprevotella	1	0
Alloprevotella	Proteus	0.645579	0.012643
Alloprevotella	Christensenella	-0.621049	0.0177693
Dorea	Dorea	1	0
Dorea	Anaerostipes	0.704201	0.00493251
Dorea	unidentified_Chloroplast	-0.729293	0.00307825
Dorea	Solobacterium	0.648057	0.0121965
Methanobrevibacter	Methanobrevibacter	1	0
Methanobrevibacter	Barnesiella	0.668001	0.00902799
Methanobrevibacter	Odoribacter	0.644336	0.0128716
Methanobrevibacter	Allisonella	0.834181	0.000207855
Ruminococcaceae_UCG-005	Alistipes	0.831317	0.0417448
Ruminococcaceae_UCG-005	Ruminococcaceae_UCG-002	0.887419	0.00628465
Ruminococcaceae_UCG-005	Ruminococcaceae_UCG-005	1	0
Ruminococcaceae_UCG-005	Anaerotruncus	0.839248	0.000174552
Ruminococcaceae_UCG-005	[Eubacterium]_ventriosum_group	0.793371	0.000708214
Ruminococcaceae_UCG-005	Odoribacter	0.78942	0.000786167
Ruminococcaceae_UCG-005	Christensenellaceae_R-7_group	0.775194	0.00112563
Ruminococcaceae_UCG-005	Intestinibacter	0.709688	0.00446717
Ruminococcaceae_UCG-005	Ruminococcaceae_UCG-010	0.669588	0.00880636
Ruminococcaceae_UCG-005	Bilophila	0.633556	0.0149899
Ruminococcaceae_UCG-005	Butyricimonas	0.650112	0.0118355
Ruminococcaceae_UCG-005	Ruminococcaceae_UCG-013	0.664457	0.00953833
Ruminococcaceae_UCG-005	Faecalicoccus	0.641273	0.0134485
Ruminococcaceae_UCG-005	Peptococcus	0.619942	0.0180329
Ruminococcaceae_UCG-005	Adlercreutzia	0.641487	0.0134076
Ruminococcaceae_UCG-005	Family_XIII_AD3011_group	0.826327	0.000269474
Ruminococcaceae_UCG-005	Terrisporobacter	0.633329	0.015037
Ruminococcaceae_UCG-005	Ruminiclostridium_9	0.858443	8.50272e-05
Ruminococcaceae_UCG-005	Oxalobacter	0.719513	0.00372045
Ruminococcaceae_UCG-005	Oscillibacter	0.62056	0.0178853
Ruminococcaceae_UCG-005	Holdemania	0.636829	0.0143205
Ruminococcaceae_UCG-005	Eubacterium	0.660293	0.0101663
Ruminococcaceae_UCG-005	Ruminococcaceae_UCG-009	0.773526	0.00117209
Ruminococcaceae_UCG-005	Family_XIII_UCG-001	0.618897	0.0182844
Veillonella	Veillonella	1	0
Veillonella	Parasutterella	-0.655666	0.0109007
Veillonella	Weissella	0.639061	0.0138774
Veillonella	Lactococcus	0.602	0.0227326
Veillonella	Leuconostoc	0.700453	0.00527153
Anaerostipes	Anaerostipes	1	0
Anaerostipes	Bilophila	0.623208	0.0172636
Anaerostipes	Coprococcus_1	0.854313	0.000100098
Barnesiella	Barnesiella	1	0
Barnesiella	Odoribacter	0.772278	0.00120784
Barnesiella	Ruminococcaceae_UCG-010	0.625766	0.0166786
Barnesiella	Butyricimonas	0.64978	0.0118933
Barnesiella	Oxalobacter	0.628953	0.0159711
[Ruminococcus]_gnavus_group	[Ruminococcus]_gnavus_group	1	0
[Ruminococcus]_gnavus_group	Clostridium_sensu_stricto_1	-0.763016	0.00150112
Anaerotruncus	Ruminococcaceae_UCG-002	0.827442	0.046134
Anaerotruncus	Ruminococcaceae_UCG-005	0.839248	0.0354521
Anaerotruncus	Anaerotruncus	1	0
Anaerotruncus	Clostridium_sensu_stricto_1	0.62791	0.0162
Anaerotruncus	[Eubacterium]_ventriosum_group	0.699893	0.00532372
Anaerotruncus	Christensenellaceae_R-7_group	0.672586	0.00839915
Anaerotruncus	Ruminococcaceae_UCG-010	0.743144	0.00232166
Anaerotruncus	Bilophila	0.676998	0.00782673
Anaerotruncus	Lachnospiraceae_UCG-010	0.643104	0.0131014
Anaerotruncus	Lachnospiraceae_UCG-003	0.611768	0.0200721
Anaerotruncus	Faecalicoccus	0.611946	0.0200261
Anaerotruncus	Peptococcus	0.697681	0.00553378
Anaerotruncus	Ruminococcaceae_UCG-004	0.661622	0.0099624
Anaerotruncus	Ruminiclostridium_5	0.760382	0.00159413
Anaerotruncus	Adlercreutzia	0.682015	0.00721298
Anaerotruncus	Family_XIII_AD3011_group	0.854769	9.83333e-05
Anaerotruncus	Terrisporobacter	0.605327	0.0217984
Anaerotruncus	Ruminiclostridium_9	0.840237	0.000168591
Anaerotruncus	Oxalobacter	0.711865	0.0042924
Anaerotruncus	Holdemania	0.706786	0.00470879
Anaerotruncus	Ruminococcaceae_UCG-009	0.723732	0.00343166
Anaerotruncus	[Eubacterium]_brachy_group	0.63501	0.0146897
Anaerotruncus	Anaerofilum	0.629464	0.0158599
Romboutsia	Romboutsia	1	0
Romboutsia	Lachnospira	0.624724	0.016915
Romboutsia	[Eubacterium]_ventriosum_group	0.727373	0.00319685
Romboutsia	Christensenellaceae_R-7_group	0.679205	0.0075519
Romboutsia	Bilophila	0.643881	0.0129561
Romboutsia	Parasutterella	0.76957	0.00128837
Romboutsia	Ruminococcaceae_UCG-013	0.68711	0.00662862
Romboutsia	Eisenbergiella	0.627771	0.0162308
Romboutsia	[Ruminococcus]_gauvreauii_group	0.635662	0.0145564
Romboutsia	[Eubacterium]_xylanophilum_group	0.726465	0.00325416
Romboutsia	Terrisporobacter	0.652171	0.0114821
Romboutsia	Oscillibacter	0.759236	0.001636
Romboutsia	Family_XIII_UCG-001	0.885518	2.52885e-05
Clostridium_sensu_stricto_1	Clostridium_sensu_stricto_1	1	0
Clostridium_sensu_stricto_1	Ruminococcaceae_UCG-010	0.632344	0.0152435
Clostridium_sensu_stricto_1	Lachnospiraceae_UCG-003	0.640088	0.0136769
Clostridium_sensu_stricto_1	Adlercreutzia	0.693508	0.00594763
Clostridium_sensu_stricto_1	Ruminiclostridium_9	0.645905	0.0125835
Clostridium_sensu_stricto_1	Lachnospiraceae_FCS020_group	0.648133	0.0121831
Clostridium_sensu_stricto_1	Slackia	0.695733	0.00572406
Akkermansia	Akkermansia	1	0
Akkermansia	Sutterella	-0.602473	0.0225979
Lachnospira	Lachnospira	1	0
Lachnospira	Bilophila	0.601985	0.0227368
Lachnospira	Parasutterella	0.654907	0.011025
Lachnospira	Coprococcus_1	0.629957	0.0157529
Lachnospira	Faecalicoccus	0.616046	0.0189843
Lachnospira	Lachnospiraceae_UCG-001	0.678269	0.00766755
Lachnospira	Prevotellaceae_NK3B31_group	0.603565	0.0222894
Desulfovibrio	Desulfovibrio	1	0
Desulfovibrio	Odoribacter	0.611485	0.0201458
Desulfovibrio	Faecalitalea	0.601067	0.023
Desulfovibrio	Family_XIII_AD3011_group	0.609081	0.0207792
Desulfovibrio	Christensenella	0.621806	0.0175906
Providencia	Providencia	1	0
Providencia	Haemophilus	-0.675594	0.00800544
Providencia	Eubacterium	0.602196	0.0226767
Providencia	Carnobacterium	0.659863	0.0102329
Providencia	Defluviitaleaceae_UCG-011	0.686073	0.0067444
Paraprevotella	Paraprevotella	1	0
Paraprevotella	Finegoldia	-0.695684	0.00572891
Senegalimassilia	Senegalimassilia	1	0
Senegalimassilia	Ruminococcaceae_UCG-010	0.633727	0.0149542
Senegalimassilia	Tyzzerella_3	-0.616647	0.0188352
Senegalimassilia	Eggerthella	-0.716258	0.00395604
Coprococcus_3	Coprococcus_3	1	0
Coprococcus_3	Coprococcus_1	0.78022	0.000994494
Coprococcus_3	Sphingomonas	0.673809	0.00823737
Haemophilus	Haemophilus	1	0
Haemophilus	Defluviitaleaceae_UCG-011	-0.663237	0.0097192
Haemophilus	Candidatus_Soleaferrea	-0.657568	0.010594
Haemophilus	Anaerofilum	-0.621196	0.0177344
Haemophilus	Dielma	-0.657568	0.010594
Haemophilus	Acetanaerobacterium	-0.658971	0.010372
Ruminiclostridium_6	Ruminiclostridium_6	1	0
Ruminiclostridium_6	Prevotella_7	0.850421	0.000116221
Ruminiclostridium_6	Lachnospiraceae_UCG-003	0.615314	0.0191673
Ruminiclostridium_6	Flavonifractor	-0.611864	0.0200474
[Eubacterium]_ventriosum_group	Ruminococcus_2	0.823595	0.049519
[Eubacterium]_ventriosum_group	Subdoligranulum	0.834804	0.0389248
[Eubacterium]_ventriosum_group	Ruminococcaceae_NK4A214_group	0.824503	0.0493748
[Eubacterium]_ventriosum_group	[Eubacterium]_ventriosum_group	1	0
[Eubacterium]_ventriosum_group	Christensenellaceae_R-7_group	0.882746	2.90113e-05
[Eubacterium]_ventriosum_group	Ruminococcaceae_UCG-003	0.745577	0.00220551
[Eubacterium]_ventriosum_group	Butyricicoccus	0.641676	0.0133715
[Eubacterium]_ventriosum_group	Lachnospiraceae_ND3007_group	0.657112	0.010667
[Eubacterium]_ventriosum_group	Bilophila	0.802647	0.000549347
[Eubacterium]_ventriosum_group	Lachnospiraceae_UCG-010	0.656389	0.0107833
[Eubacterium]_ventriosum_group	Ruminococcaceae_UCG-013	0.912063	5.51119e-06
[Eubacterium]_ventriosum_group	Peptococcus	0.6527	0.0113926
[Eubacterium]_ventriosum_group	Faecalitalea	0.605266	0.0218152
[Eubacterium]_ventriosum_group	Adlercreutzia	0.629316	0.015892
[Eubacterium]_ventriosum_group	[Eubacterium]_xylanophilum_group	0.844548	0.000144485
[Eubacterium]_ventriosum_group	Family_XIII_AD3011_group	0.658564	0.0104361
[Eubacterium]_ventriosum_group	Terrisporobacter	0.720563	0.00364685
[Eubacterium]_ventriosum_group	Ruminiclostridium_9	0.769518	0.00128997
[Eubacterium]_ventriosum_group	Acinetobacter	0.723915	0.00341954
[Eubacterium]_ventriosum_group	Marvinbryantia	0.721737	0.00356596
[Eubacterium]_ventriosum_group	Ruminococcaceae_UCG-009	0.700795	0.00523986
[Eubacterium]_ventriosum_group	Family_XIII_UCG-001	0.787781	0.000820458
[Eubacterium]_ventriosum_group	Delftia	0.757363	0.00170626
Odoribacter	Odoribacter	1	0
Odoribacter	Butyricimonas	0.761277	0.00156204
Odoribacter	Ruminococcaceae_UCG-004	0.606279	0.0215364
Odoribacter	Family_XIII_AD3011_group	0.751934	0.00192368
Odoribacter	Oxalobacter	0.628261	0.0161227
Odoribacter	Ruminococcaceae_UCG-009	0.709499	0.00448265
Lachnospiraceae_NK4A136_group	Lachnospiraceae_NK4A136_group	1	0
Lachnospiraceae_NK4A136_group	Christensenellaceae_R-7_group	0.645233	0.0127064
Lachnospiraceae_NK4A136_group	Ruminococcaceae_UCG-003	0.68071	0.00736893
Lachnospiraceae_NK4A136_group	Butyricicoccus	0.647517	0.0122927
Lachnospiraceae_NK4A136_group	Lachnospiraceae_ND3007_group	0.665197	0.00942999
Lachnospiraceae_NK4A136_group	Tyzzerella_3	0.716281	0.00395437
Lachnospiraceae_NK4A136_group	Ruminococcaceae_UCG-013	0.736624	0.00265689
Lachnospiraceae_NK4A136_group	unidentified_Lachnospiraceae	0.791113	0.00075196
Lachnospiraceae_NK4A136_group	Porphyromonas	0.655425	0.01094
Lachnospiraceae_NK4A136_group	Marvinbryantia	0.820002	0.000329165
Lachnospiraceae_NK4A136_group	Gordonibacter	0.604655	0.0219846
Lachnospiraceae_NK4A136_group	Others	0.699786	0.00533374
Butyrivibrio	Butyrivibrio	1	0
Butyrivibrio	Helicobacter	1	0
Butyrivibrio	Pseudomonas	0.620907	0.0178029
Butyrivibrio	Arcobacter	0.620907	0.0178029
Butyrivibrio	Christensenella	0.62361	0.0171707
Butyrivibrio	Candidatus_Soleaferrea	0.622281	0.0174793
Butyrivibrio	Dielma	0.622281	0.0174793
Butyrivibrio	Acetanaerobacterium	0.62361	0.0171707
Butyrivibrio	Papillibacter	0.733799	0.00281345
Butyrivibrio	Ezakiella	0.620907	0.0178029
Hungatella	Hungatella	1	0
Hungatella	Tyzzerella	-0.641836	0.013341
Christensenellaceae_R-7_group	Ruminococcaceae_UCG-014	0.869471	0.0135345
Christensenellaceae_R-7_group	Ruminococcaceae_UCG-002	0.841994	0.0331989
Christensenellaceae_R-7_group	Subdoligranulum	0.867558	0.0143378
Christensenellaceae_R-7_group	Ruminococcaceae_NK4A214_group	0.900445	0.00327609
Christensenellaceae_R-7_group	[Eubacterium]_ruminantium_group	0.83778	0.0365607
Christensenellaceae_R-7_group	[Eubacterium]_ventriosum_group	0.882746	0.00772366
Christensenellaceae_R-7_group	Christensenellaceae_R-7_group	1	0
Christensenellaceae_R-7_group	Ruminococcaceae_UCG-003	0.711752	0.00430138
Christensenellaceae_R-7_group	Butyricicoccus	0.674037	0.00820748
Christensenellaceae_R-7_group	Lachnospiraceae_ND3007_group	0.696136	0.00568427
Christensenellaceae_R-7_group	Bilophila	0.691717	0.00613255
Christensenellaceae_R-7_group	Turicibacter	0.611174	0.020227
Christensenellaceae_R-7_group	Ruminococcaceae_UCG-013	0.895109	1.5284e-05
Christensenellaceae_R-7_group	Porphyromonas	0.673488	0.00827956
Christensenellaceae_R-7_group	Faecalitalea	0.667544	0.00909256
Christensenellaceae_R-7_group	Adlercreutzia	0.631858	0.0153462
Christensenellaceae_R-7_group	[Eubacterium]_xylanophilum_group	0.784674	0.000888747
Christensenellaceae_R-7_group	Family_XIII_AD3011_group	0.766335	0.00139017
Christensenellaceae_R-7_group	Terrisporobacter	0.805391	0.000508301
Christensenellaceae_R-7_group	Ruminiclostridium_9	0.636175	0.0144524
Christensenellaceae_R-7_group	Marvinbryantia	0.822224	0.00030709
Christensenellaceae_R-7_group	Holdemania	0.675697	0.0079923
Christensenellaceae_R-7_group	Ruminococcaceae_UCG-009	0.656039	0.0108401
Christensenellaceae_R-7_group	Family_XIII_UCG-001	0.757662	0.00169491
Christensenellaceae_R-7_group	Christensenella	0.631041	0.0155201
Christensenellaceae_R-7_group	Delftia	0.645939	0.0125774
Christensenellaceae_R-7_group	Papillibacter	0.604902	0.0219161
Ruminococcaceae_UCG-003	Ruminococcaceae_UCG-003	1	0
Ruminococcaceae_UCG-003	Bilophila	0.718236	0.00381154
Ruminococcaceae_UCG-003	Tyzzerella_3	0.693092	0.00599021
Ruminococcaceae_UCG-003	Ruminococcaceae_UCG-013	0.823679	0.000293296
Ruminococcaceae_UCG-003	Peptococcus	0.658768	0.0104039
Ruminococcaceae_UCG-003	[Eubacterium]_xylanophilum_group	0.656039	0.0108401
Ruminococcaceae_UCG-003	Family_XIII_AD3011_group	0.657808	0.0105558
Ruminococcaceae_UCG-003	Gordonibacter	0.634031	0.0148912
Ruminococcaceae_UCG-003	Erysipelatoclostridium	-0.744444	0.00225901
Ruminococcaceae_UCG-003	Others	0.646805	0.0124205
Victivallis	Victivallis	1	0
Victivallis	Faecalicoccus	0.622281	0.0174793
Victivallis	Bhargavaea	1	0
Victivallis	Prevotellaceae_NK3B31_group	0.733799	0.00281345
Victivallis	Vagococcus	0.733799	0.00281345
Victivallis	Morganella	1	0
Victivallis	Carnobacterium	0.620907	0.0178029
Victivallis	Howardella	0.620907	0.0178029
Victivallis	Corynebacterium_1	1	0
Victivallis	Lactonifactor	0.733799	0.00281345
Victivallis	Ezakiella	0.733799	0.00281345
Victivallis	Finegoldia	0.62361	0.0171707
Acidaminococcus	Acidaminococcus	1	0
Acidaminococcus	Proteus	0.664064	0.00959638
Acidaminococcus	Delftia	0.602321	0.0226411
Intestinibacter	Intestinibacter	1	0
Intestinibacter	Lachnospiraceae_UCG-003	0.602708	0.0225312
Intestinibacter	Terrisporobacter	0.668828	0.00891197
Intestinibacter	Eubacterium	0.797246	0.000637886
Intestinibacter	Solobacterium	-0.606532	0.0214671
Proteus	Proteus	1	0
Proteus	Lachnospiraceae_UCG-003	0.601724	0.0228113
Proteus	Faecalicoccus	0.846563	0.000134221
Proteus	Adlercreutzia	0.621779	0.017597
Proteus	Ruminiclostridium_9	0.604061	0.0221503
Proteus	Lactococcus	0.732598	0.0028822
Proteus	Howardella	0.627874	0.016208
Ruminococcaceae_UCG-010	Ruminococcaceae_UCG-010	1	0
Ruminococcaceae_UCG-010	Adlercreutzia	0.716641	0.00392777
Ruminococcaceae_UCG-010	Oxalobacter	0.724174	0.00340246
Ruminococcaceae_UCG-010	Slackia	0.608187	0.0210185
Sutterella	Sutterella	1	0
Sutterella	Prevotella_7	0.663335	0.00970451
Sutterella	Flavonifractor	-0.68626	0.00672347
Sutterella	Lactococcus	0.623253	0.0172532
Sutterella	Phyllobacterium	-0.666667	0.00921752
Prevotella_7	Ruminiclostridium_6	0.850421	0.0257267
Prevotella_7	Prevotella_7	1	0
Prevotella_7	Flavonifractor	-0.671051	0.00860574
Cloacibacillus	Cloacibacillus	1	0
Cloacibacillus	Faecalitalea	0.605112	0.0218578
Cloacibacillus	Acinetobacter	0.618779	0.0183131
Cloacibacillus	Family_XIII_UCG-001	0.621231	0.0177261
Cloacibacillus	Phyllobacterium	0.754867	0.00180364
Cloacibacillus	Arcobacter	0.639775	0.0137379
Cloacibacillus	Papillibacter	0.711328	0.00433499
Butyricicoccus	Roseburia	0.847085	0.0288204
Butyricicoccus	Butyricicoccus	1	0
Butyricicoccus	Lachnospiraceae_ND3007_group	0.898678	1.25167e-05
Butyricicoccus	Ruminococcaceae_UCG-013	0.614046	0.0194871
Butyricicoccus	unidentified_Lachnospiraceae	0.675536	0.00801291
Butyricicoccus	Adlercreutzia	0.637783	0.0141299
Butyricicoccus	Marvinbryantia	0.720941	0.00362063
Butyricicoccus	Tyzzerella	0.661431	0.00999161
unidentified_Ruminococcaceae	unidentified_Ruminococcaceae	1	0
unidentified_Ruminococcaceae	Turicibacter	0.65373	0.0112198
unidentified_Ruminococcaceae	Oscillibacter	0.796027	0.000659384
unidentified_Ruminococcaceae	Holdemania	0.7358	0.0027018
unidentified_Ruminococcaceae	Ruminiclostridium	0.609682	0.0206195
unidentified_Ruminococcaceae	Ruminococcaceae_UCG-009	0.644321	0.0128744
unidentified_Ruminococcaceae	Family_XIII_UCG-001	0.705352	0.00483186
unidentified_Ruminococcaceae	Oscillospira	0.77252	0.00120083
unidentified_Ruminococcaceae	Lactonifactor	0.610793	0.0203266
unidentified_Ruminococcaceae	Solobacterium	-0.614939	0.0192614
unidentified_Ruminococcaceae	Candidatus_Soleaferrea	0.695733	0.00572406
unidentified_Ruminococcaceae	Dielma	0.695733	0.00572406
unidentified_Ruminococcaceae	Acetanaerobacterium	0.70029	0.00528671
Lachnospiraceae_ND3007_group	Butyricicoccus	0.898678	0.00357379
Lachnospiraceae_ND3007_group	Lachnospiraceae_ND3007_group	1	0
Lachnospiraceae_ND3007_group	Ruminococcaceae_UCG-013	0.638519	0.0139839
Lachnospiraceae_ND3007_group	unidentified_Lachnospiraceae	0.664462	0.00953763
Lachnospiraceae_ND3007_group	Porphyromonas	0.689263	0.00639304
Lachnospiraceae_ND3007_group	Adlercreutzia	0.644653	0.0128131
Lachnospiraceae_ND3007_group	Marvinbryantia	0.756379	0.00174414
Lachnospiraceae_ND3007_group	Tyzzerella	0.620091	0.0179972
Bilophila	Bilophila	1	0
Bilophila	Butyricimonas	0.661894	0.00992112
Bilophila	Lachnospiraceae_UCG-010	0.873488	4.48267e-05
Bilophila	Ruminococcaceae_UCG-013	0.767558	0.00135096
Bilophila	Coprococcus_1	0.633664	0.0149674
Bilophila	unidentified_Lachnospiraceae	0.675536	0.00801291
Bilophila	Peptococcus	0.813247	0.000404239
Bilophila	Ruminococcaceae_UCG-004	0.733982	0.00280314
Bilophila	Faecalitalea	0.654292	0.0111265
Bilophila	Family_XIII_AD3011_group	0.701988	0.00513052
Bilophila	Ruminiclostridium_9	0.617384	0.0186535
Bilophila	Acinetobacter	0.611085	0.0202502
Bilophila	Marvinbryantia	0.718726	0.00377636
Bilophila	Gordonibacter	0.69781	0.00552136
Bilophila	Ruminococcaceae_UCG-009	0.715408	0.00401946
Bilophila	Family_XIII_UCG-001	0.708104	0.00459784
Bilophila	Arcobacter	0.6029	0.0224769
Butyricimonas	Parabacteroides	0.970298	2.90792e-06
Butyricimonas	Butyricimonas	1	0
Butyricimonas	Lachnospiraceae_UCG-010	0.664467	0.00953692
Butyricimonas	Ruminococcaceae_UCG-004	0.832787	0.000217867
Butyricimonas	Faecalitalea	0.612881	0.0197848
Butyricimonas	Family_XIII_AD3011_group	0.67881	0.00760059
Butyricimonas	Oxalobacter	0.638157	0.0140556
Butyricimonas	Ruminococcaceae_UCG-009	0.812847	0.000409087
Butyricimonas	Arcobacter	0.61012	0.0205036
Tyzzerella_3	Tyzzerella_3	1	0
Tyzzerella_3	Ruminococcaceae_UCG-013	0.656247	0.0108063
Tyzzerella_3	Intestinimonas	0.600828	0.0230687
Tyzzerella_3	Papillibacter	0.711328	0.00433499
Tyzzerella_3	Others	0.777255	0.00107028
Lachnospiraceae_UCG-004	Lachnospiraceae_UCG-004	1	0
Lachnospiraceae_UCG-004	Candidatus_Saccharimonas	0.602237	0.022665
Turicibacter	Turicibacter	1	0
Turicibacter	Ruminococcaceae_UCG-013	0.631278	0.0154696
Turicibacter	Porphyromonas	0.697039	0.00559597
Turicibacter	[Eubacterium]_xylanophilum_group	0.703465	0.00499773
Turicibacter	Oscillibacter	0.700977	0.00522308
Turicibacter	Family_XIII_UCG-001	0.748186	0.00208615
Turicibacter	Intestinimonas	0.679245	0.00754698
Turicibacter	Oscillospira	0.670713	0.00865182
Parasutterella	Parasutterella	1	0
Parasutterella	Eisenbergiella	0.7635	0.00148451
Parasutterella	Weissella	-0.603594	0.0222813
Parasutterella	[Ruminococcus]_gauvreauii_group	0.680316	0.00741641
Parasutterella	Oscillibacter	0.632556	0.015199
Lachnospiraceae_UCG-010	Bilophila	0.873488	0.0117751
Lachnospiraceae_UCG-010	Lachnospiraceae_UCG-010	1	0
Lachnospiraceae_UCG-010	unidentified_Lachnospiraceae	0.692493	0.00605186
Lachnospiraceae_UCG-010	Peptococcus	0.764026	0.00146663
Lachnospiraceae_UCG-010	Family_XIII_AD3011_group	0.601988	0.022736
Lachnospiraceae_UCG-010	Holdemania	0.607907	0.0210941
Lachnospiraceae_UCG-010	Ruminococcaceae_UCG-009	0.612167	0.0199689
Ruminococcaceae_UCG-013	Ruminococcus_2	0.868787	0.0137679
Ruminococcaceae_UCG-013	[Eubacterium]_ventriosum_group	0.912063	0.0016704
Ruminococcaceae_UCG-013	Christensenellaceae_R-7_group	0.895109	0.00430158
Ruminococcaceae_UCG-013	Ruminococcaceae_UCG-003	0.823679	0.049519
Ruminococcaceae_UCG-013	Ruminococcaceae_UCG-013	1	0
Ruminococcaceae_UCG-013	Porphyromonas	0.678014	0.00769932
Ruminococcaceae_UCG-013	Faecalitalea	0.638567	0.0139745
Ruminococcaceae_UCG-013	[Eubacterium]_xylanophilum_group	0.805486	0.000506926
Ruminococcaceae_UCG-013	Family_XIII_AD3011_group	0.634356	0.014824
Ruminococcaceae_UCG-013	Terrisporobacter	0.660471	0.0101387
Ruminococcaceae_UCG-013	Ruminiclostridium_9	0.652809	0.0113742
Ruminococcaceae_UCG-013	Acinetobacter	0.627521	0.0162862
Ruminococcaceae_UCG-013	Marvinbryantia	0.835579	0.000198194
Ruminococcaceae_UCG-013	Ruminococcaceae_UCG-009	0.619007	0.0182579
Ruminococcaceae_UCG-013	Family_XIII_UCG-001	0.76394	0.00146955
Ruminococcaceae_UCG-013	Intestinimonas	0.684192	0.00695859
Ruminococcaceae_UCG-013	Delftia	0.650279	0.0118065
Coprococcus_1	Anaerostipes	0.854313	0.0224094
Coprococcus_1	Coprococcus_1	1	0
Coprococcus_1	Tyzzerella_4	-0.602458	0.0226022
Coprococcus_1	Erysipelatoclostridium	-0.635938	0.0145005
unidentified_Lachnospiraceae	Erysipelotrichaceae_UCG-003	0.871701	0.0125897
unidentified_Lachnospiraceae	Roseburia	0.856214	0.0215353
unidentified_Lachnospiraceae	unidentified_Lachnospiraceae	1	0
unidentified_Lachnospiraceae	Marvinbryantia	0.773942	0.00116036
unidentified_Lachnospiraceae	Others	0.637182	0.0142497
Lachnospiraceae_UCG-003	Lachnospiraceae_UCG-003	1	0
Lachnospiraceae_UCG-003	Faecalicoccus	0.754629	0.00181317
Lachnospiraceae_UCG-003	Peptococcus	0.603894	0.022197
Lachnospiraceae_UCG-003	Lachnospiraceae_UCG-001	0.835945	0.000195723
Lachnospiraceae_UCG-003	Adlercreutzia	0.776507	0.00109011
Lachnospiraceae_UCG-003	Prevotellaceae_NK3B31_group	0.61884	0.0182983
Lachnospiraceae_UCG-003	Terrisporobacter	0.66704	0.00916428
Lachnospiraceae_UCG-003	Gordonibacter	0.665513	0.00938399
Stenotrophomonas	Stenotrophomonas	1	0
Stenotrophomonas	Acinetobacter	0.612427	0.0199016
Stenotrophomonas	Arcobacter	0.631336	0.0154572
Faecalicoccus	Proteus	0.846563	0.0290581
Faecalicoccus	Faecalicoccus	1	0
Faecalicoccus	Peptococcus	0.605207	0.0218315
Faecalicoccus	Lachnospiraceae_UCG-001	0.74225	0.00236551
Faecalicoccus	Bhargavaea	0.622281	0.0174793
Faecalicoccus	Prevotellaceae_NK3B31_group	0.782794	0.000932228
Faecalicoccus	Oxalobacter	0.652454	0.0114342
Faecalicoccus	Morganella	0.622281	0.0174793
Faecalicoccus	Corynebacterium_1	0.622281	0.0174793
Peptococcus	Peptococcus	1	0
Peptococcus	Family_XIII_AD3011_group	0.682282	0.00718132
Peptococcus	Ruminiclostridium_9	0.612	0.020012
Peptococcus	Lachnospiraceae_FCS020_group	0.686464	0.00670053
Peptococcus	Gordonibacter	0.769418	0.00129303
Ruminococcaceae_UCG-004	Butyricimonas	0.832787	0.0404925
Ruminococcaceae_UCG-004	Ruminococcaceae_UCG-004	1	0
Ruminococcaceae_UCG-004	Family_XIII_AD3011_group	0.686092	0.00674231
Ruminococcaceae_UCG-004	Ruminiclostridium_9	0.662953	0.0097616
Ruminococcaceae_UCG-004	Oscillibacter	0.618501	0.0183805
Ruminococcaceae_UCG-004	Ruminococcaceae_UCG-009	0.706571	0.00472711
Ruminococcaceae_UCG-004	Oscillospira	0.64462	0.0128192
Ruminococcaceae_UCG-004	Candidatus_Soleaferrea	0.647425	0.0123091
Ruminococcaceae_UCG-004	Dielma	0.647425	0.0123091
Ruminococcaceae_UCG-004	Acetanaerobacterium	0.656999	0.010685
Porphyromonas	Porphyromonas	1	0
Porphyromonas	Faecalitalea	0.676937	0.00783441
Porphyromonas	Marvinbryantia	0.788778	0.000799468
Porphyromonas	Holdemania	0.65573	0.0108902
Porphyromonas	Family_XIII_UCG-001	0.670234	0.00871741
Eisenbergiella	Eisenbergiella	1	0
Eisenbergiella	[Ruminococcus]_gauvreauii_group	0.649435	0.0119535
Lachnospiraceae_UCG-001	Lachnospiraceae_UCG-003	0.835945	0.0381777
Lachnospiraceae_UCG-001	Lachnospiraceae_UCG-001	1	0
Lachnospiraceae_UCG-001	Adlercreutzia	0.719087	0.00375068
Coprobacillus	Coprobacillus	1	0
Coprobacillus	Marvinbryantia	-0.603391	0.0223383
Coprobacillus	Actinomyces	-0.714329	0.00410114
Coprobacillus	Neisseria	0.622281	0.0174793
Coprobacillus	Gardnerella	0.622281	0.0174793
Coprobacillus	Others	-0.718668	0.00378054
[Clostridium]_innocuum_group	[Clostridium]_innocuum_group	1	0
Rhodococcus	Rhodococcus	1	0
Rhodococcus	Holdemania	0.693406	0.00595807
Rhodococcus	Sphingomonas	0.601649	0.0228328
Rhodococcus	Oscillospira	0.647357	0.0123214
Weissella	Weissella	1	0
Weissella	Lactococcus	0.648706	0.0120815
Tyzzerella_4	Tyzzerella_4	1	0
Tyzzerella_4	Prevotella	0.653162	0.0113149
Tyzzerella_4	Erysipelatoclostridium	0.60796	0.0210798
Tyzzerella_4	Pediococcus	0.697489	0.0055523
Tyzzerella_4	Oribacterium	0.601405	0.0229028
Tyzzerella_4	Atopobium	0.622281	0.0174793
Faecalitalea	Faecalitalea	1	0
Faecalitalea	Marvinbryantia	0.61906	0.018245
Faecalitalea	Holdemania	0.673032	0.00833985
Faecalitalea	Ruminococcaceae_UCG-009	0.87096	5.01908e-05
Faecalitalea	Family_XIII_UCG-001	0.740088	0.00247434
Faecalitalea	Oscillospira	0.618308	0.0184273
Faecalitalea	Papillibacter	0.653846	0.0112005
Faecalitalea	Ezakiella	0.608597	0.0209085
Bacillus	Bacillus	1	0
[Ruminococcus]_gauvreauii_group	[Ruminococcus]_gauvreauii_group	1	0
[Ruminococcus]_gauvreauii_group	Intestinimonas	0.652235	0.0114712
Ruminiclostridium_5	Ruminiclostridium_5	1	0
Ruminiclostridium_5	Family_XIII_AD3011_group	0.679364	0.00753242
Adlercreutzia	Ruminococcus_1	0.833356	0.0401022
Adlercreutzia	Adlercreutzia	1	0
Adlercreutzia	Terrisporobacter	0.697601	0.0055415
Adlercreutzia	Ruminiclostridium_9	0.624538	0.0169575
Adlercreutzia	Slackia	0.60796	0.0210798
Candidatus_Saccharimonas	Candidatus_Saccharimonas	1	0
Candidatus_Saccharimonas	Pyramidobacter	0.620907	0.0178029
Candidatus_Saccharimonas	Others	0.609449	0.0206812
[Eubacterium]_xylanophilum_group	[Eubacterium]_ventriosum_group	0.844548	0.0309402
[Eubacterium]_xylanophilum_group	[Eubacterium]_xylanophilum_group	1	0
[Eubacterium]_xylanophilum_group	Terrisporobacter	0.792467	0.000725481
[Eubacterium]_xylanophilum_group	Acinetobacter	0.719293	0.00373601
[Eubacterium]_xylanophilum_group	Oscillibacter	0.604146	0.0221265
[Eubacterium]_xylanophilum_group	Family_XIII_UCG-001	0.838026	0.000182158
[Eubacterium]_xylanophilum_group	Intestinimonas	0.635387	0.0146124
[Eubacterium]_xylanophilum_group	Delftia	0.71448	0.0040896
Peptoclostridium	Peptoclostridium	1	0
Peptoclostridium	Paeniclostridium	1	0
Peptoclostridium	Pediococcus	0.620907	0.0178029
Peptoclostridium	Paraclostridium	0.620907	0.0178029
Peptoclostridium	Mogibacterium	0.620907	0.0178029
Peptoclostridium	Rhizobium	1	0
Bhargavaea	Victivallis	1	0
Bhargavaea	Bhargavaea	1	0
Bhargavaea	Prevotellaceae_NK3B31_group	0.733799	0.00281345
Bhargavaea	Vagococcus	0.733799	0.00281345
Bhargavaea	Morganella	1	0
Bhargavaea	Carnobacterium	0.620907	0.0178029
Bhargavaea	Howardella	0.620907	0.0178029
Bhargavaea	Corynebacterium_1	1	0
Bhargavaea	Lactonifactor	0.733799	0.00281345
Bhargavaea	Ezakiella	0.733799	0.00281345
Bhargavaea	Finegoldia	0.62361	0.0171707
Prevotellaceae_NK3B31_group	Prevotellaceae_NK3B31_group	1	0
Prevotellaceae_NK3B31_group	Morganella	0.733799	0.00281345
Prevotellaceae_NK3B31_group	Corynebacterium_1	0.733799	0.00281345
Flavonifractor	Flavonifractor	1	0
Family_XIII_AD3011_group	Ruminococcaceae_UCG-014	0.843094	0.0322583
Family_XIII_AD3011_group	Alistipes	0.859983	0.0189665
Family_XIII_AD3011_group	Ruminococcaceae_UCG-002	0.953645	3.98896e-05
Family_XIII_AD3011_group	Ruminococcaceae_NK4A214_group	0.825415	0.0483807
Family_XIII_AD3011_group	Ruminococcaceae_UCG-005	0.826327	0.0474009
Family_XIII_AD3011_group	Anaerotruncus	0.854769	0.0224094
Family_XIII_AD3011_group	Family_XIII_AD3011_group	1	0
Family_XIII_AD3011_group	Terrisporobacter	0.625994	0.0166273
Family_XIII_AD3011_group	Ruminiclostridium_9	0.743612	0.00229893
Family_XIII_AD3011_group	Gordonibacter	0.717692	0.00385087
Family_XIII_AD3011_group	Ruminococcaceae_UCG-009	0.737548	0.00260717
Family_XIII_AD3011_group	[Eubacterium]_brachy_group	0.700007	0.00531307
Family_XIII_AD3011_group	Candidatus_Soleaferrea	0.629	0.0159608
Family_XIII_AD3011_group	Anaerofilum	0.716608	0.00393018
Family_XIII_AD3011_group	Dielma	0.629	0.0159608
Family_XIII_AD3011_group	Acetanaerobacterium	0.639567	0.0137783
Family_XIII_AD3011_group	Ezakiella	0.604232	0.0221024
Terrisporobacter	[Eubacterium]_ruminantium_group	0.866065	0.0150948
Terrisporobacter	Terrisporobacter	1	0
Terrisporobacter	Family_XIII_UCG-001	0.603266	0.0223736
Ruminiclostridium_9	Ruminococcaceae_UCG-002	0.832077	0.0410792
Ruminiclostridium_9	Ruminococcaceae_UCG-005	0.858443	0.0199419
Ruminiclostridium_9	Anaerotruncus	0.840237	0.0345981
Ruminiclostridium_9	Ruminiclostridium_9	1	0
Ruminiclostridium_9	Oxalobacter	0.706557	0.00472833
Ruminiclostridium_9	Ruminococcaceae_UCG-009	0.634547	0.0147847
Ruminiclostridium_9	Lactonifactor	0.608966	0.0208099
Ruminiclostridium_9	Candidatus_Soleaferrea	0.609189	0.0207504
Ruminiclostridium_9	Dielma	0.609189	0.0207504
Ruminiclostridium_9	Acetanaerobacterium	0.607391	0.0212335
Lactococcus	Lactococcus	1	0
Lactococcus	Carnobacterium	0.610333	0.0204474
Lactococcus	Howardella	0.670564	0.00867219
Vagococcus	Vagococcus	1	0
Vagococcus	Morganella	0.733799	0.00281345
Vagococcus	Corynebacterium_1	0.733799	0.00281345
Vagococcus	Finegoldia	0.817151	0.000359348
Vagococcus	Atopobium	0.620907	0.0178029
Acinetobacter	Acinetobacter	1	0
Acinetobacter	Ruminococcaceae_UCG-009	0.663963	0.00961124
Acinetobacter	Family_XIII_UCG-001	0.624863	0.0168834
Acinetobacter	Intestinimonas	0.610898	0.0202992
Acinetobacter	Phyllobacterium	0.694907	0.00580632
Acinetobacter	Arcobacter	0.626916	0.0164207
Acinetobacter	[Eubacterium]_fissicatena_group	0.637656	0.0141551
Acinetobacter	Delftia	0.71043	0.00440701
Oxalobacter	Oxalobacter	1	0
Oxalobacter	Allisonella	0.610911	0.0202959
Oxalobacter	Bradyrhizobium	0.62361	0.0171707
Oxalobacter	Ruminococcaceae_UCG-009	0.696473	0.00565121
Oxalobacter	Lactonifactor	0.704007	0.00494967
Oxalobacter	Enterorhabdus	0.62361	0.0171707
Oxalobacter	Tepidimonas	0.62361	0.0171707
Oxalobacter	Alkaliphilus	0.62361	0.0171707
Helicobacter	Butyrivibrio	1	0
Helicobacter	Helicobacter	1	0
Helicobacter	Pseudomonas	0.620907	0.0178029
Helicobacter	Arcobacter	0.620907	0.0178029
Helicobacter	Christensenella	0.62361	0.0171707
Helicobacter	Candidatus_Soleaferrea	0.622281	0.0174793
Helicobacter	Dielma	0.622281	0.0174793
Helicobacter	Acetanaerobacterium	0.62361	0.0171707
Helicobacter	Papillibacter	0.733799	0.00281345
Helicobacter	Ezakiella	0.620907	0.0178029
Oscillibacter	Oscillibacter	1	0
Oscillibacter	Ruminococcaceae_UCG-009	0.733791	0.00281391
Oscillibacter	Family_XIII_UCG-001	0.815945	0.000372757
Oscillibacter	Oscillospira	0.791458	0.00074514
Oscillibacter	Candidatus_Soleaferrea	0.684174	0.00696059
Oscillibacter	Dielma	0.684174	0.00696059
Oscillibacter	Acetanaerobacterium	0.676328	0.0079117
Leuconostoc	Leuconostoc	1	0
Marvinbryantia	Ruminococcaceae_UCG-013	0.835579	0.0382807
Marvinbryantia	Marvinbryantia	1	0
Marvinbryantia	Holdemania	0.659201	0.0103359
Marvinbryantia	Gordonibacter	0.66611	0.00929763
Marvinbryantia	Family_XIII_UCG-001	0.609134	0.0207652
Marvinbryantia	Christensenella	0.612392	0.0199107
Marvinbryantia	Papillibacter	0.606247	0.021545
Holdemania	Holdemania	1	0
Holdemania	Ruminococcaceae_UCG-009	0.635537	0.0145818
Holdemania	Oscillospira	0.72786	0.00316642
Lachnospiraceae_FCS020_group	Lachnospiraceae_FCS020_group	1	0
Lachnospiraceae_FCS020_group	Erysipelatoclostridium	-0.717063	0.00389676
Allisonella	Methanobrevibacter	0.834181	0.0393746
Allisonella	Allisonella	1	0
Allisonella	Lactonifactor	0.674926	0.00809163
Slackia	Slackia	1	0
Slackia	Bradyrhizobium	0.622281	0.0174793
Slackia	Enterorhabdus	0.622281	0.0174793
Slackia	Tepidimonas	0.622281	0.0174793
Slackia	Alkaliphilus	0.622281	0.0174793
Eubacterium	Eubacterium	1	0
Eubacterium	Ruminococcaceae_UCG-009	0.618531	0.0183732
Morganella	Victivallis	1	0
Morganella	Bhargavaea	1	0
Morganella	Morganella	1	0
Morganella	Carnobacterium	0.620907	0.0178029
Morganella	Howardella	0.620907	0.0178029
Morganella	Corynebacterium_1	1	0
Morganella	Lactonifactor	0.733799	0.00281345
Morganella	Ezakiella	0.733799	0.00281345
Morganella	Finegoldia	0.62361	0.0171707
Ruminiclostridium	Ruminiclostridium	1	0
Ruminiclostridium	Bryobacter	0.62361	0.0171707
Ruminiclostridium	Coprobacter	0.62361	0.0171707
Ruminiclostridium	Hydrogenoanaerobacterium	0.62361	0.0171707
Ruminiclostridium	Flavobacterium	0.62361	0.0171707
Ruminiclostridium	Erysipelotrichaceae_UCG-004	0.62361	0.0171707
Ruminiclostridium	Rikenellaceae_RC9_gut_group	0.62361	0.0171707
Ruminiclostridium	Lactonifactor	0.802065	0.000558383
Ruminiclostridium	Ktedonobacter	0.62361	0.0171707
Ruminiclostridium	unidentified_Peptococcaceae	0.62361	0.0171707
Ruminiclostridium	Mucilaginibacter	0.62361	0.0171707
Paeniclostridium	Peptoclostridium	1	0
Paeniclostridium	Paeniclostridium	1	0
Paeniclostridium	Pediococcus	0.620907	0.0178029
Paeniclostridium	Paraclostridium	0.620907	0.0178029
Paeniclostridium	Mogibacterium	0.620907	0.0178029
Paeniclostridium	Rhizobium	1	0
Bryobacter	Bryobacter	1	0
Bryobacter	Coprobacter	1	0
Bryobacter	Hydrogenoanaerobacterium	1	0
Bryobacter	Flavobacterium	1	0
Bryobacter	Erysipelotrichaceae_UCG-004	1	0
Bryobacter	Rikenellaceae_RC9_gut_group	1	0
Bryobacter	Paraclostridium	0.733799	0.00281345
Bryobacter	Lactonifactor	0.620907	0.0178029
Bryobacter	Ktedonobacter	1	0
Bryobacter	unidentified_Peptococcaceae	1	0
Bryobacter	Mucilaginibacter	1	0
Gordonibacter	Gordonibacter	1	0
Gordonibacter	Eggerthella	0.640525	0.0135925
Bradyrhizobium	Brevundimonas	1	0
Bradyrhizobium	Bradyrhizobium	1	0
Bradyrhizobium	Arcobacter	0.733799	0.00281345
Bradyrhizobium	Enterorhabdus	1	0
Bradyrhizobium	Tepidimonas	1	0
Bradyrhizobium	Alkaliphilus	1	0
Prevotella	Prevotella	1	0
Pyramidobacter	Pyramidobacter	1	0
Pyramidobacter	Pediococcus	0.733799	0.00281345
Pyramidobacter	Papillibacter	0.620907	0.0178029
Coprobacter	Bryobacter	1	0
Coprobacter	Coprobacter	1	0
Coprobacter	Hydrogenoanaerobacterium	1	0
Coprobacter	Flavobacterium	1	0
Coprobacter	Erysipelotrichaceae_UCG-004	1	0
Coprobacter	Rikenellaceae_RC9_gut_group	1	0
Coprobacter	Paraclostridium	0.733799	0.00281345
Coprobacter	Lactonifactor	0.620907	0.0178029
Coprobacter	Ktedonobacter	1	0
Coprobacter	unidentified_Peptococcaceae	1	0
Coprobacter	Mucilaginibacter	1	0
Ruminococcaceae_UCG-009	Faecalitalea	0.87096	0.0128417
Ruminococcaceae_UCG-009	Ruminococcaceae_UCG-009	1	0
Ruminococcaceae_UCG-009	Family_XIII_UCG-001	0.761344	0.00155965
Ruminococcaceae_UCG-009	Arcobacter	0.710266	0.00442027
Ruminococcaceae_UCG-009	Oscillospira	0.686582	0.00668738
Ruminococcaceae_UCG-009	Candidatus_Soleaferrea	0.630837	0.0155638
Ruminococcaceae_UCG-009	Dielma	0.630837	0.0155638
Ruminococcaceae_UCG-009	Acetanaerobacterium	0.639326	0.0138253
Family_XIII_UCG-001	Romboutsia	0.885518	0.00682479
Family_XIII_UCG-001	[Eubacterium]_xylanophilum_group	0.838026	0.0365607
Family_XIII_UCG-001	Family_XIII_UCG-001	1	0
Family_XIII_UCG-001	Papillibacter	0.651631	0.0115739
Intestinimonas	Intestinimonas	1	0
Intestinimonas	Oscillospira	0.608215	0.0210111
Intestinimonas	Delftia	0.691401	0.00616557
Ralstonia	Ralstonia	1	0
Ralstonia	Phyllobacterium	0.790883	0.000756534
Eggerthella	Eggerthella	1	0
Prevotella_6	Prevotella_6	1	0
Prevotella_6	Solobacterium	0.721719	0.00356713
Prevotella_6	Atopobium	0.733799	0.00281345
Carnobacterium	Carnobacterium	1	0
Carnobacterium	Defluviitaleaceae_UCG-011	0.77942	0.00101451
Carnobacterium	Corynebacterium_1	0.620907	0.0178029
Pseudomonas	Pseudomonas	1	0
Pseudomonas	Defluviitaleaceae_UCG-011	0.77942	0.00101451
Sphingomonas	Sphingomonas	1	0
Sphingomonas	Phyllobacterium	0.640184	0.0136583
Sphingomonas	Papillibacter	0.629114	0.0159359
Rothia	Rothia	1	0
Rothia	Actinomyces	0.739249	0.0025176
Actinomyces	Actinomyces	1	0
Actinomyces	Oribacterium	0.604061	0.0221503
Tyzzerella	Tyzzerella	1	0
Tyzzerella	Pediococcus	0.763386	0.00148842
unidentified_Chloroplast	unidentified_Chloroplast	1	0
unidentified_Chloroplast	Pediococcus	0.643648	0.0129994
unidentified_Chloroplast	Mogibacterium	0.643648	0.0129994
Gemella	Gemella	1	0
Hydrogenoanaerobacterium	Bryobacter	1	0
Hydrogenoanaerobacterium	Coprobacter	1	0
Hydrogenoanaerobacterium	Hydrogenoanaerobacterium	1	0
Hydrogenoanaerobacterium	Flavobacterium	1	0
Hydrogenoanaerobacterium	Erysipelotrichaceae_UCG-004	1	0
Hydrogenoanaerobacterium	Rikenellaceae_RC9_gut_group	1	0
Hydrogenoanaerobacterium	Paraclostridium	0.733799	0.00281345
Hydrogenoanaerobacterium	Lactonifactor	0.620907	0.0178029
Hydrogenoanaerobacterium	Ktedonobacter	1	0
Hydrogenoanaerobacterium	unidentified_Peptococcaceae	1	0
Hydrogenoanaerobacterium	Mucilaginibacter	1	0
Erysipelatoclostridium	Erysipelatoclostridium	1	0
Phyllobacterium	Phyllobacterium	1	0
Arcobacter	Arcobacter	1	0
Arcobacter	Enterorhabdus	0.733799	0.00281345
Arcobacter	Tepidimonas	0.733799	0.00281345
Arcobacter	Alkaliphilus	0.733799	0.00281345
Flavobacterium	Bryobacter	1	0
Flavobacterium	Coprobacter	1	0
Flavobacterium	Hydrogenoanaerobacterium	1	0
Flavobacterium	Flavobacterium	1	0
Flavobacterium	Erysipelotrichaceae_UCG-004	1	0
Flavobacterium	Rikenellaceae_RC9_gut_group	1	0
Flavobacterium	Paraclostridium	0.733799	0.00281345
Flavobacterium	Lactonifactor	0.620907	0.0178029
Flavobacterium	Ktedonobacter	1	0
Flavobacterium	unidentified_Peptococcaceae	1	0
Flavobacterium	Mucilaginibacter	1	0
Erysipelotrichaceae_UCG-004	Bryobacter	1	0
Erysipelotrichaceae_UCG-004	Coprobacter	1	0
Erysipelotrichaceae_UCG-004	Hydrogenoanaerobacterium	1	0
Erysipelotrichaceae_UCG-004	Flavobacterium	1	0
Erysipelotrichaceae_UCG-004	Erysipelotrichaceae_UCG-004	1	0
Erysipelotrichaceae_UCG-004	Rikenellaceae_RC9_gut_group	1	0
Erysipelotrichaceae_UCG-004	Paraclostridium	0.733799	0.00281345
Erysipelotrichaceae_UCG-004	Lactonifactor	0.620907	0.0178029
Erysipelotrichaceae_UCG-004	Ktedonobacter	1	0
Erysipelotrichaceae_UCG-004	unidentified_Peptococcaceae	1	0
Erysipelotrichaceae_UCG-004	Mucilaginibacter	1	0
Oscillospira	Oscillospira	1	0
Oscillospira	Lactonifactor	0.686596	0.00668581
Oscillospira	Candidatus_Soleaferrea	0.769951	0.0012768
Oscillospira	Dielma	0.769951	0.0012768
Oscillospira	Acetanaerobacterium	0.763917	0.00147034
Howardella	Howardella	1	0
Howardella	Corynebacterium_1	0.620907	0.0178029
unidentified_Saccharibacteria	unidentified_Saccharibacteria	1	0
Defluviitaleaceae_UCG-011	Defluviitaleaceae_UCG-011	1	0
Defluviitaleaceae_UCG-011	Acetanaerobacterium	0.602163	0.022686
Defluviitaleaceae_UCG-011	Ezakiella	0.77942	0.00101451
Rikenellaceae_RC9_gut_group	Bryobacter	1	0
Rikenellaceae_RC9_gut_group	Coprobacter	1	0
Rikenellaceae_RC9_gut_group	Hydrogenoanaerobacterium	1	0
Rikenellaceae_RC9_gut_group	Flavobacterium	1	0
Rikenellaceae_RC9_gut_group	Erysipelotrichaceae_UCG-004	1	0
Rikenellaceae_RC9_gut_group	Rikenellaceae_RC9_gut_group	1	0
Rikenellaceae_RC9_gut_group	Paraclostridium	0.733799	0.00281345
Rikenellaceae_RC9_gut_group	Lactonifactor	0.620907	0.0178029
Rikenellaceae_RC9_gut_group	Ktedonobacter	1	0
Rikenellaceae_RC9_gut_group	unidentified_Peptococcaceae	1	0
Rikenellaceae_RC9_gut_group	Mucilaginibacter	1	0
Corynebacterium_1	Victivallis	1	0
Corynebacterium_1	Bhargavaea	1	0
Corynebacterium_1	Morganella	1	0
Corynebacterium_1	Corynebacterium_1	1	0
Corynebacterium_1	Lactonifactor	0.733799	0.00281345
Corynebacterium_1	Ezakiella	0.733799	0.00281345
Corynebacterium_1	Finegoldia	0.62361	0.0171707
Pediococcus	Pediococcus	1	0
Pediococcus	Christensenella	0.704007	0.00494967
Pediococcus	Rhizobium	0.620907	0.0178029
[Eubacterium]_fissicatena_group	[Eubacterium]_fissicatena_group	1	0
[Eubacterium]_brachy_group	[Eubacterium]_brachy_group	1	0
[Eubacterium]_brachy_group	Paraclostridium	0.653846	0.0112005
[Eubacterium]_brachy_group	Candidatus_Soleaferrea	0.736747	0.00265021
[Eubacterium]_brachy_group	Anaerofilum	0.99308	1.56253e-12
[Eubacterium]_brachy_group	Dielma	0.736747	0.00265021
[Eubacterium]_brachy_group	Acetanaerobacterium	0.73832	0.00256624
Paraclostridium	Paraclostridium	1	0
Paraclostridium	Ktedonobacter	0.733799	0.00281345
Paraclostridium	unidentified_Peptococcaceae	0.733799	0.00281345
Paraclostridium	Mucilaginibacter	0.733799	0.00281345
Paraclostridium	Rhizobium	0.620907	0.0178029
Lactonifactor	Lactonifactor	1	0
Lactonifactor	Ktedonobacter	0.620907	0.0178029
Lactonifactor	Candidatus_Soleaferrea	0.697489	0.0055523
Lactonifactor	Dielma	0.697489	0.0055523
Lactonifactor	Acetanaerobacterium	0.704007	0.00494967
Lactonifactor	unidentified_Peptococcaceae	0.620907	0.0178029
Lactonifactor	Mucilaginibacter	0.620907	0.0178029
Solobacterium	Solobacterium	1	0
Solobacterium	Propionibacterium	0.735294	0.00272971
Christensenella	Christensenella	1	0
Christensenella	Papillibacter	0.817151	0.000359348
Ktedonobacter	Bryobacter	1	0
Ktedonobacter	Coprobacter	1	0
Ktedonobacter	Hydrogenoanaerobacterium	1	0
Ktedonobacter	Flavobacterium	1	0
Ktedonobacter	Erysipelotrichaceae_UCG-004	1	0
Ktedonobacter	Rikenellaceae_RC9_gut_group	1	0
Ktedonobacter	Ktedonobacter	1	0
Ktedonobacter	unidentified_Peptococcaceae	1	0
Ktedonobacter	Mucilaginibacter	1	0
Enterorhabdus	Brevundimonas	1	0
Enterorhabdus	Bradyrhizobium	1	0
Enterorhabdus	Enterorhabdus	1	0
Enterorhabdus	Tepidimonas	1	0
Enterorhabdus	Alkaliphilus	1	0
Candidatus_Soleaferrea	Candidatus_Soleaferrea	1	0
Candidatus_Soleaferrea	Anaerofilum	0.798143	0.000622449
Candidatus_Soleaferrea	Dielma	1	0
Candidatus_Soleaferrea	Acetanaerobacterium	0.99787	1.33227e-15
Candidatus_Soleaferrea	Ezakiella	0.762722	0.00151129
Anaerofilum	[Eubacterium]_brachy_group	0.99308	4.96506e-10
Anaerofilum	Anaerofilum	1	0
Anaerofilum	Dielma	0.798143	0.000622449
Anaerofilum	Acetanaerobacterium	0.799846	0.000593934
Anaerofilum	Ezakiella	0.653846	0.0112005
Campylobacter	Campylobacter	1	0
Dielma	Candidatus_Soleaferrea	1	0
Dielma	Dielma	1	0
Dielma	Acetanaerobacterium	0.99787	1.33227e-15
Dielma	Ezakiella	0.762722	0.00151129
Peptostreptococcus	Peptostreptococcus	1	0
Peptostreptococcus	Neisseria	0.62361	0.0171707
Peptostreptococcus	Gardnerella	0.62361	0.0171707
Delftia	Delftia	1	0
Acetanaerobacterium	Candidatus_Soleaferrea	0.99787	4.30279e-13
Acetanaerobacterium	Dielma	0.99787	4.30279e-13
Acetanaerobacterium	Acetanaerobacterium	1	0
Acetanaerobacterium	Ezakiella	0.802065	0.000558383
Oribacterium	Oribacterium	1	0
Corynebacterium	Corynebacterium	1	0
Papillibacter	Papillibacter	1	0
Neisseria	Neisseria	1	0
Neisseria	Gardnerella	1	0
Terrimonas	Terrimonas	1	0
unidentified_Peptococcaceae	Bryobacter	1	0
unidentified_Peptococcaceae	Coprobacter	1	0
unidentified_Peptococcaceae	Hydrogenoanaerobacterium	1	0
unidentified_Peptococcaceae	Flavobacterium	1	0
unidentified_Peptococcaceae	Erysipelotrichaceae_UCG-004	1	0
unidentified_Peptococcaceae	Rikenellaceae_RC9_gut_group	1	0
unidentified_Peptococcaceae	Ktedonobacter	1	0
unidentified_Peptococcaceae	unidentified_Peptococcaceae	1	0
unidentified_Peptococcaceae	Mucilaginibacter	1	0
Mogibacterium	Mogibacterium	1	0
Mogibacterium	Rhizobium	0.620907	0.0178029
Ezakiella	Ezakiella	1	0
Mucilaginibacter	Bryobacter	1	0
Mucilaginibacter	Coprobacter	1	0
Mucilaginibacter	Hydrogenoanaerobacterium	1	0
Mucilaginibacter	Flavobacterium	1	0
Mucilaginibacter	Erysipelotrichaceae_UCG-004	1	0
Mucilaginibacter	Rikenellaceae_RC9_gut_group	1	0
Mucilaginibacter	Ktedonobacter	1	0
Mucilaginibacter	unidentified_Peptococcaceae	1	0
Mucilaginibacter	Mucilaginibacter	1	0
Finegoldia	Finegoldia	1	0
Gardnerella	Neisseria	1	0
Gardnerella	Gardnerella	1	0
Tepidimonas	Brevundimonas	1	0
Tepidimonas	Bradyrhizobium	1	0
Tepidimonas	Enterorhabdus	1	0
Tepidimonas	Tepidimonas	1	0
Tepidimonas	Alkaliphilus	1	0
Atopobium	Atopobium	1	0
Rhizobium	Peptoclostridium	1	0
Rhizobium	Paeniclostridium	1	0
Rhizobium	Rhizobium	1	0
Propionibacterium	Propionibacterium	1	0
Propionibacterium	Johnsonella	0.620907	0.0178029
Propionibacterium	Stomatobaculum	0.620907	0.0178029
Johnsonella	Johnsonella	1	0
Johnsonella	Stomatobaculum	1	0
Alkaliphilus	Brevundimonas	1	0
Alkaliphilus	Bradyrhizobium	1	0
Alkaliphilus	Enterorhabdus	1	0
Alkaliphilus	Tepidimonas	1	0
Alkaliphilus	Alkaliphilus	1	0
Stomatobaculum	Johnsonella	1	0
Stomatobaculum	Stomatobaculum	1	0
Others	Others	1	0

## Sheet: T1W
genus1	genus2	r	p		# of interactions
Prevotella_9	Prevotella_9	1	0		1590
Prevotella_9	Bacteroides	-0.613187	0.0197063
Prevotella_9	Escherichia-Shigella	-0.696703	0.00562868
Prevotella_9	Phascolarctobacterium	0.718681	0.00377958
Prevotella_9	Lachnospiraceae_UCG-004	0.723873	0.00342232
Prevotella_9	Sporobacter	-0.609449	0.0206812
Bacteroides	Bacteroides	1	0
Bacteroides	Ruminococcaceae_UCG-002	0.617582	0.0186047
Bacteroides	Parabacteroides	0.771429	0.00123266
Bacteroides	[Eubacterium]_coprostanoligenes_group	0.626374	0.0165419
Bacteroides	Brevundimonas	-0.609449	0.0206812
Bacteroides	Methanobrevibacter	0.661642	0.00995937
Bacteroides	unidentified_Ruminococcaceae	0.801764	0.000563098
Bacteroides	Lachnospiraceae_UCG-004	-0.673268	0.00830869
Bacteroides	Porphyromonas	0.668217	0.00899757
Bacteroides	Family_XIII_AD3011_group	0.648352	0.0121442
Bacteroides	Oscillospira	0.694152	0.00588226
Bacteroides	Christensenella	0.633039	0.0150976
Lactobacillus	Lactobacillus	1	0
Lactobacillus	Dorea	-0.686469	0.0067
Lactobacillus	[Eubacterium]_ventriosum_group	-0.6086	0.0209077
Lactobacillus	Butyricimonas	-0.614537	0.0193627
Lactobacillus	Lachnospiraceae_UCG-010	-0.726073	0.00327918
Lactobacillus	Ruminococcaceae_UCG-013	-0.673291	0.00830564
Lactobacillus	Rhodococcus	-0.621965	0.0175534
Lactobacillus	Pseudomonas	-0.6029	0.0224769
Lactobacillus	Sphingomonas	-0.651108	0.0116635
Lactobacillus	Phyllobacterium	-0.617812	0.0185483
Lactobacillus	Candidatus_Soleaferrea	-0.751262	0.00195202
Lactobacillus	Delftia	-0.713336	0.00417739
Lactobacillus	Cohnella	-0.61012	0.0205036
Ruminococcaceae_UCG-014	Ruminococcaceae_UCG-014	1	0
Ruminococcaceae_UCG-014	Bifidobacterium	-0.696703	0.00562868
Ruminococcaceae_UCG-014	Ruminococcaceae_UCG-002	0.613187	0.0197063
Ruminococcaceae_UCG-014	Roseburia	0.63956	0.0137796
Ruminococcaceae_UCG-014	Coprococcus_2	0.718681	0.00377958
Ruminococcaceae_UCG-014	Ruminococcus_1	0.754676	0.00181128
Ruminococcaceae_UCG-014	[Eubacterium]_ruminantium_group	0.771779	0.00122236
Ruminococcaceae_UCG-014	Dorea	0.6	0.0233084
Ruminococcaceae_UCG-014	Ruminococcaceae_UCG-005	0.727473	0.00319062
Ruminococcaceae_UCG-014	Anaerotruncus	0.613862	0.019534
Ruminococcaceae_UCG-014	Christensenellaceae_R-7_group	0.806593	0.000491113
Ruminococcaceae_UCG-014	Lachnospiraceae_ND3007_group	0.655666	0.0109007
Ruminococcaceae_UCG-014	Bilophila	0.850549	0.000115656
Ruminococcaceae_UCG-014	Ruminococcaceae_UCG-013	0.604193	0.0221134
Ruminococcaceae_UCG-014	Coprococcus_1	0.749451	0.00203015
Ruminococcaceae_UCG-014	Lachnospiraceae_UCG-001	0.721436	0.00358654
Ruminococcaceae_UCG-014	[Eubacterium]_xylanophilum_group	0.632821	0.0151434
Ruminococcaceae_UCG-014	Oxalobacter	0.606922	0.0213607
Ruminococcaceae_UCG-014	Marvinbryantia	0.828571	0.000250534
Ruminococcaceae_UCG-014	Holdemania	0.639474	0.0137964
Ruminococcaceae_UCG-014	Allisonella	-0.677006	0.00782569
Ruminococcaceae_UCG-014	Ruminococcaceae_UCG-009	0.684105	0.00696855
Ruminococcaceae_UCG-014	Sphingomonas	0.634801	0.0147325
Megamonas	Megamonas	1	0
Megamonas	Megasphaera	0.787613	0.000824048
Megamonas	Prevotella_2	0.611479	0.0201474
Megamonas	Barnesiella	-0.614539	0.0193623
Megamonas	Romboutsia	-0.62335	0.0172308
Megamonas	Odoribacter	-0.636565	0.0143735
Megamonas	Sutterella	-0.660795	0.0100889
Megamonas	Tyzzerella_3	0.603565	0.0222894
Megamonas	Stenotrophomonas	-0.634812	0.0147302
Megamonas	Halomonas	-0.617005	0.0187466
Megamonas	Brevibacillus	-0.663281	0.00971261
Megamonas	Methylobacterium	-0.629517	0.0158482
Megasphaera	Megasphaera	1	0
Megasphaera	Acinetobacter	-0.634656	0.0147622
Megasphaera	Halomonas	-0.610642	0.0203662
Megasphaera	Brevibacillus	-0.693092	0.00599021
Megasphaera	unidentified_Mitochondria	-0.631041	0.0155201
Megasphaera	Vitellibacter	-0.634109	0.0148751
Bifidobacterium	Bifidobacterium	1	0
Bifidobacterium	Roseburia	-0.648352	0.0121442
Bifidobacterium	[Eubacterium]_eligens_group	-0.750275	0.00199427
Bifidobacterium	[Eubacterium]_ruminantium_group	-0.732088	0.00291181
Bifidobacterium	Lachnospiraceae_NK4A136_group	-0.673268	0.00830869
Bifidobacterium	Ruminococcaceae_UCG-003	-0.70989	0.00445074
Bifidobacterium	Bilophila	-0.674725	0.00811771
Bifidobacterium	Lachnospiraceae_UCG-010	-0.635165	0.0146579
Bifidobacterium	unidentified_Lachnospiraceae	-0.702773	0.0050596
Bifidobacterium	Lachnospiraceae_UCG-003	-0.76388	0.00147159
Bifidobacterium	Peptococcus	-0.66876	0.00892147
Bifidobacterium	Lachnospiraceae_UCG-001	-0.893207	1.69527e-05
Bifidobacterium	[Eubacterium]_xylanophilum_group	-0.829969	0.000239295
Bifidobacterium	Oscillibacter	-0.625424	0.016756
Bifidobacterium	Marvinbryantia	-0.674725	0.00811771
Bifidobacterium	Allisonella	0.615058	0.0192315
Bifidobacterium	Prevotella	0.71056	0.00439652
Alistipes	Alistipes	1	0
Alistipes	Parabacteroides	0.854945	9.76604e-05
Alistipes	[Eubacterium]_eligens_group	0.644665	0.0128108
Alistipes	Ruminococcaceae_NK4A214_group	0.63956	0.0137796
Alistipes	Barnesiella	0.850549	0.000115656
Alistipes	Odoribacter	0.740659	0.0024452
Alistipes	Lachnospiraceae_NK4A136_group	0.646865	0.0124097
Alistipes	Hungatella	0.611963	0.0200217
Alistipes	Ruminococcaceae_UCG-003	0.679121	0.00756226
Alistipes	unidentified_Ruminococcaceae	0.627755	0.0162344
Alistipes	Butyricimonas	0.902091	1.02689e-05
Alistipes	Lachnospiraceae_UCG-010	0.696703	0.00562868
Alistipes	Peptococcus	0.618374	0.0184114
Alistipes	Porphyromonas	0.698804	0.00542634
Alistipes	Eisenbergiella	0.658047	0.0105177
Alistipes	Oscillibacter	0.826532	0.000267701
Alistipes	Catabacter	0.615185	0.0191997
Alistipes	Oscillospira	0.687256	0.00661234
Faecalibacterium	Faecalibacterium	1	0
Faecalibacterium	Subdoligranulum	0.723077	0.00347529
Faecalibacterium	Lachnoclostridium	0.630769	0.0155782
Faecalibacterium	[Eubacterium]_hallii_group	0.657866	0.0105465
Faecalibacterium	Ruminococcaceae_UCG-003	0.608791	0.0208566
Faecalibacterium	Lachnospiraceae_UCG-001	0.606922	0.0213607
Faecalibacterium	Rhodococcus	0.666687	0.00921471
Faecalibacterium	Bhargavaea	-0.602237	0.022665
Faecalibacterium	Lachnospiraceae_FCS020_group	0.704071	0.004944
Faecalibacterium	Candidatus_Soleaferrea	0.64583	0.0125972
Ruminococcaceae_UCG-002	Ruminococcaceae_UCG-002	1	0
Ruminococcaceae_UCG-002	Erysipelotrichaceae_UCG-003	0.762637	0.00151423
Ruminococcaceae_UCG-002	[Eubacterium]_coprostanoligenes_group	0.894505	1.57983e-05
Ruminococcaceae_UCG-002	Ruminococcaceae_NK4A214_group	0.714286	0.00410441
Ruminococcaceae_UCG-002	Methanobrevibacter	0.675191	0.00805736
Ruminococcaceae_UCG-002	Ruminococcaceae_UCG-005	0.859341	8.20099e-05
Ruminococcaceae_UCG-002	Anaerotruncus	0.875688	4.05484e-05
Ruminococcaceae_UCG-002	Akkermansia	0.768254	0.00132905
Ruminococcaceae_UCG-002	Hungatella	0.611963	0.0200217
Ruminococcaceae_UCG-002	Christensenellaceae_R-7_group	0.854945	9.76604e-05
Ruminococcaceae_UCG-002	Ruminococcaceae_UCG-010	0.763477	0.00148532
Ruminococcaceae_UCG-002	unidentified_Ruminococcaceae	0.823791	0.000292261
Ruminococcaceae_UCG-002	Bilophila	0.679121	0.00756226
Ruminococcaceae_UCG-002	Lachnospiraceae_UCG-004	-0.631464	0.01543
Ruminococcaceae_UCG-002	Ruminococcaceae_UCG-013	0.665935	0.00932282
Ruminococcaceae_UCG-002	Ruminococcaceae_UCG-004	0.628928	0.0159766
Ruminococcaceae_UCG-002	Ruminiclostridium_5	0.77313	0.00118335
Ruminococcaceae_UCG-002	Family_XIII_AD3011_group	0.903297	9.55866e-06
Ruminococcaceae_UCG-002	Ruminiclostridium_9	0.745875	0.00219161
Ruminococcaceae_UCG-002	Oxalobacter	0.693953	0.00590243
Ruminococcaceae_UCG-002	Holdemania	0.699012	0.00540668
Ruminococcaceae_UCG-002	Ruminococcaceae_UCG-009	0.699858	0.00532702
Ruminococcaceae_UCG-002	Sphingomonas	0.670438	0.00868933
Ruminococcaceae_UCG-002	Phyllobacterium	0.607053	0.0213252
Ruminococcaceae_UCG-002	Oscillospira	0.643585	0.0130114
Ruminococcaceae_UCG-002	Sporobacter	0.609449	0.0206812
Ruminococcaceae_UCG-002	Corynebacterium	0.61469	0.0193241
Escherichia-Shigella	Escherichia-Shigella	1	0
Escherichia-Shigella	Collinsella	0.621978	0.0175503
Escherichia-Shigella	Prevotella_7	0.609449	0.0206812
Escherichia-Shigella	Lachnospiraceae_UCG-004	-0.675468	0.00802171
Escherichia-Shigella	Adlercreutzia	0.604669	0.0219806
Escherichia-Shigella	Carnobacterium	-0.607644	0.0211651
Escherichia-Shigella	[Eubacterium]_nodatum_group	0.700319	0.00528401
Olsenella	Olsenella	1	0
Olsenella	[Ruminococcus]_gnavus_group	0.618897	0.0182844
Olsenella	Sutterella	0.610808	0.0203227
Olsenella	Faecalicoccus	0.643558	0.0130163
Olsenella	[Ruminococcus]_gauvreauii_group	-0.62654	0.0165046
Olsenella	Paeniclostridium	-0.721049	0.00361319
Olsenella	unidentified_Saccharibacteria	-0.665768	0.00934698
Parabacteroides	Alistipes	0.854945	0.0208322
Parabacteroides	Parabacteroides	1	0
Parabacteroides	Methanobrevibacter	0.684224	0.00695488
Parabacteroides	Barnesiella	0.727473	0.00319062
Parabacteroides	Odoribacter	0.775824	0.00110848
Parabacteroides	unidentified_Ruminococcaceae	0.744495	0.00225657
Parabacteroides	Butyricimonas	0.673268	0.00830869
Parabacteroides	Lachnospiraceae_UCG-004	-0.789879	0.000776763
Parabacteroides	Porphyromonas	0.748215	0.00208486
Parabacteroides	Eisenbergiella	0.718978	0.00375842
Parabacteroides	Oscillibacter	0.605534	0.0217411
Parabacteroides	Catabacter	0.698131	0.00549057
Parabacteroides	Oscillospira	0.652779	0.0113793
Parabacteroides	Christensenella	0.626923	0.0164191
Holdemanella	Holdemanella	1	0
Holdemanella	Sarcina	-0.614374	0.019404
Holdemanella	Ruminiclostridium_6	0.717035	0.00389878
Holdemanella	Sutterella	-0.718681	0.00377958
Holdemanella	Stenotrophomonas	-0.68874	0.00644959
Holdemanella	Prevotellaceae_NK3B31_group	-0.700824	0.00523724
Holdemanella	Sporobacter	0.602237	0.022665
Holdemanella	Staphylococcus	-0.602237	0.022665
Holdemanella	Balneola	-0.609449	0.0206812
Holdemanella	Methylobacterium	-0.657676	0.0105767
Blautia	Blautia	1	0
Blautia	[Eubacterium]_hallii_group	0.715072	0.00404476
Blautia	Dorea	0.692308	0.00607105
Blautia	Coprococcus_3	0.784615	0.000890074
Blautia	Ruminococcaceae_UCG-010	0.660066	0.0102013
Blautia	Sutterella	-0.67033	0.00870423
Blautia	Parasutterella	-0.677711	0.00773713
Blautia	Prevotella	-0.628474	0.016076
Blautia	Sphingomonas	0.661529	0.00997662
Blautia	Phyllobacterium	0.665294	0.00941584
Blautia	Defluviitaleaceae_UCG-011	0.622412	0.0174487
Blautia	Candidatus_Soleaferrea	0.716325	0.00395106
Sarcina	Sarcina	1	0
Sarcina	Prevotella_2	-0.699893	0.00532372
Sarcina	Barnesiella	0.632054	0.0153048
Sarcina	Stenotrophomonas	0.682338	0.00717476
Sarcina	Halomonas	0.634535	0.0147871
Sarcina	Marinobacter	0.715569	0.00400741
Sarcina	Brevibacillus	0.722235	0.00353203
Sarcina	Vitellibacter	0.650359	0.0117926
Sarcina	Methylobacterium	0.705236	0.004842
Catenibacterium	Catenibacterium	1	0
Catenibacterium	Acidaminococcus	-0.618202	0.0184531
Catenibacterium	Tyzzerella_3	0.612146	0.0199742
Catenibacterium	Prevotellaceae_NK3B31_group	-0.601556	0.0228593
Comamonas	Comamonas	1	0
Comamonas	Enterococcus	0.642242	0.013264
Comamonas	Hungatella	0.684152	0.00696318
Comamonas	Prevotella	-0.672818	0.00836832
Comamonas	Gemella	-0.73589	0.0026969
Comamonas	[Eubacterium]_fissicatena_group	0.782351	0.000942707
Streptococcus	Streptococcus	1	0
Streptococcus	Veillonella	0.65122	0.0116442
Streptococcus	Haemophilus	0.680361	0.00741102
Streptococcus	Coprococcus_1	-0.683516	0.00703674
Streptococcus	Weissella	0.719436	0.00372593
Streptococcus	Faecalitalea	-0.614965	0.0192549
Streptococcus	Lactonifactor	-0.619067	0.0182433
Erysipelotrichaceae_UCG-003	Erysipelotrichaceae_UCG-003	1	0
Erysipelotrichaceae_UCG-003	[Eubacterium]_coprostanoligenes_group	0.850549	0.000115656
Erysipelotrichaceae_UCG-003	Enterococcus	0.65048	0.0117717
Erysipelotrichaceae_UCG-003	Ruminococcaceae_NK4A214_group	0.70989	0.00445074
Erysipelotrichaceae_UCG-003	[Eubacterium]_hallii_group	0.657866	0.0105465
Erysipelotrichaceae_UCG-003	Methanobrevibacter	0.684224	0.00695488
Erysipelotrichaceae_UCG-003	Anaerotruncus	0.787679	0.000822625
Erysipelotrichaceae_UCG-003	Desulfovibrio	0.687912	0.00654004
Erysipelotrichaceae_UCG-003	[Eubacterium]_ventriosum_group	0.616742	0.0188117
Erysipelotrichaceae_UCG-003	Odoribacter	0.687912	0.00654004
Erysipelotrichaceae_UCG-003	Christensenellaceae_R-7_group	0.6	0.0233084
Erysipelotrichaceae_UCG-003	Intestinibacter	0.62473	0.0169137
Erysipelotrichaceae_UCG-003	Ruminococcaceae_UCG-010	0.79428	0.000691182
Erysipelotrichaceae_UCG-003	Cloacibacillus	0.659262	0.0103264
Erysipelotrichaceae_UCG-003	unidentified_Ruminococcaceae	0.702645	0.00507114
Erysipelotrichaceae_UCG-003	Ruminococcaceae_UCG-013	0.712242	0.0042627
Erysipelotrichaceae_UCG-003	Faecalitalea	0.69218	0.00608428
Erysipelotrichaceae_UCG-003	Ruminiclostridium_5	0.872249	4.73937e-05
Erysipelotrichaceae_UCG-003	Family_XIII_AD3011_group	0.617582	0.0186047
Erysipelotrichaceae_UCG-003	Ruminiclostridium_9	0.69967	0.00534458
Erysipelotrichaceae_UCG-003	Gordonibacter	0.625865	0.0166563
Erysipelotrichaceae_UCG-003	Sphingomonas	0.741714	0.00239212
Erysipelotrichaceae_UCG-003	Erysipelatoclostridium	0.620651	0.0178637
Erysipelotrichaceae_UCG-003	Oscillospira	0.638988	0.0138917
Roseburia	Roseburia	1	0
Roseburia	Phascolarctobacterium	0.67033	0.00870423
Roseburia	Coprococcus_2	0.846154	0.000136256
Roseburia	Ruminococcus_1	0.743675	0.00229591
Roseburia	[Eubacterium]_hallii_group	0.717272	0.00388143
Roseburia	[Eubacterium]_ruminantium_group	0.665935	0.00932282
Roseburia	Lachnospira	0.762637	0.00151423
Roseburia	Coprococcus_3	0.604396	0.0220569
Roseburia	Ruminococcaceae_UCG-003	0.626374	0.0165419
Roseburia	Butyricicoccus	0.657143	0.010662
Roseburia	Lachnospiraceae_ND3007_group	0.814082	0.000394282
Roseburia	Lachnospiraceae_UCG-001	0.742049	0.0023755
Roseburia	Marvinbryantia	0.705495	0.00481956
Roseburia	Lachnospiraceae_FCS020_group	0.609461	0.0206781
Roseburia	Family_XIII_UCG-001	0.872408	4.70583e-05
Phascolarctobacterium	Phascolarctobacterium	1	0
Phascolarctobacterium	Lachnospira	0.881319	3.10951e-05
Phascolarctobacterium	Lachnospiraceae_ND3007_group	0.616062	0.0189803
Phascolarctobacterium	Bhargavaea	-0.602237	0.022665
Phascolarctobacterium	Family_XIII_UCG-001	0.723677	0.00343533
Phascolarctobacterium	Tyzzerella	0.687289	0.00660878
[Eubacterium]_coprostanoligenes_group	Ruminococcaceae_UCG-002	0.894505	0.00383711
[Eubacterium]_coprostanoligenes_group	Erysipelotrichaceae_UCG-003	0.850549	0.0237579
[Eubacterium]_coprostanoligenes_group	[Eubacterium]_coprostanoligenes_group	1	0
[Eubacterium]_coprostanoligenes_group	Enterococcus	0.620599	0.017876
[Eubacterium]_coprostanoligenes_group	Ruminococcaceae_NK4A214_group	0.797802	0.000628276
[Eubacterium]_coprostanoligenes_group	Methanobrevibacter	0.73842	0.00256095
[Eubacterium]_coprostanoligenes_group	Ruminococcaceae_UCG-005	0.621978	0.0175503
[Eubacterium]_coprostanoligenes_group	Anaerotruncus	0.818482	0.000344985
[Eubacterium]_coprostanoligenes_group	Akkermansia	0.642089	0.013293
[Eubacterium]_coprostanoligenes_group	Desulfovibrio	0.731868	0.00292463
[Eubacterium]_coprostanoligenes_group	[Eubacterium]_ventriosum_group	0.643173	0.0130883
[Eubacterium]_coprostanoligenes_group	Christensenellaceae_R-7_group	0.648352	0.0121442
[Eubacterium]_coprostanoligenes_group	Ruminococcaceae_UCG-010	0.723873	0.00342232
[Eubacterium]_coprostanoligenes_group	unidentified_Ruminococcaceae	0.839209	0.000174792
[Eubacterium]_coprostanoligenes_group	Ruminococcaceae_UCG-013	0.674756	0.00811377
[Eubacterium]_coprostanoligenes_group	Ruminiclostridium_5	0.810575	0.000437507
[Eubacterium]_coprostanoligenes_group	Family_XIII_AD3011_group	0.714286	0.00410441
[Eubacterium]_coprostanoligenes_group	Ruminiclostridium_9	0.69967	0.00534458
[Eubacterium]_coprostanoligenes_group	Holdemania	0.652705	0.0113917
[Eubacterium]_coprostanoligenes_group	Sphingomonas	0.701622	0.00516394
[Eubacterium]_coprostanoligenes_group	Oscillospira	0.616002	0.0189951
[Eubacterium]_coprostanoligenes_group	Sporobacter	0.602237	0.022665
Collinsella	Collinsella	1	0
Collinsella	Lachnospiraceae_UCG-003	-0.642542	0.0132072
Collinsella	Morganella	-0.607644	0.0211651
Collinsella	[Eubacterium]_nodatum_group	0.645272	0.0126992
Ruminococcus_2	Ruminococcus_2	1	0
Ruminococcus_2	Ruminococcaceae_UCG-013	0.634659	0.0147615
Ruminococcus_2	Ruminiclostridium_5	0.680265	0.00742263
Ruminococcus_2	Candidatus_Saccharimonas	0.61012	0.0205036
Ruminococcus_2	Rothia	0.605913	0.0216367
Ruminococcus_2	Christensenella	0.633736	0.0149523
Ruminococcus_2	Campylobacter	0.71331	0.00417943
Ruminococcus_2	Neisseria	0.719459	0.00372428
Ruminococcus_2	Martelella	0.708722	0.00454649
Coprococcus_2	Roseburia	0.846154	0.0264765
Coprococcus_2	Coprococcus_2	1	0
Coprococcus_2	Ruminococcus_1	0.838284	0.000180529
Coprococcus_2	[Eubacterium]_hallii_group	0.631464	0.01543
Coprococcus_2	Lachnospira	0.679121	0.00756226
Coprococcus_2	Lachnospiraceae_ND3007_group	0.704071	0.004944
Coprococcus_2	Lachnospiraceae_UCG-010	0.621978	0.0175503
Coprococcus_2	Peptococcus	0.726017	0.00328279
Coprococcus_2	Ruminococcaceae_UCG-004	0.742268	0.00236463
Coprococcus_2	Lachnospiraceae_UCG-001	0.723726	0.00343202
Coprococcus_2	Marvinbryantia	0.714286	0.00410441
Coprococcus_2	Family_XIII_UCG-001	0.785833	0.000862764
Coprococcus_2	Enterorhabdus	0.609449	0.0206812
[Ruminococcus]_torques_group	[Ruminococcus]_torques_group	1	0
[Ruminococcus]_torques_group	Ruminococcaceae_NK4A214_group	0.727473	0.00319062
[Ruminococcus]_torques_group	Desulfovibrio	0.630769	0.0155782
[Ruminococcus]_torques_group	Ruminococcaceae_UCG-003	0.635165	0.0146579
[Ruminococcus]_torques_group	unidentified_Ruminococcaceae	0.610134	0.0205001
[Ruminococcus]_torques_group	Porphyromonas	0.715274	0.00402951
[Ruminococcus]_torques_group	Oscillibacter	0.649734	0.0119013
Subdoligranulum	Subdoligranulum	1	0
Subdoligranulum	Lachnospiraceae_NK4A136_group	0.653466	0.011264
Subdoligranulum	Ruminococcaceae_UCG-003	0.608791	0.0208566
Subdoligranulum	Lachnospiraceae_UCG-010	0.736264	0.00267645
Subdoligranulum	Rhodococcus	0.666687	0.00921471
Subdoligranulum	Bhargavaea	-0.609449	0.0206812
Subdoligranulum	Dielma	0.668782	0.00891832
Ruminococcus_1	Coprococcus_2	0.838284	0.0325628
Ruminococcus_1	Ruminococcus_1	1	0
Ruminococcus_1	Fusicatenibacter	0.618943	0.0182734
Ruminococcus_1	[Eubacterium]_eligens_group	0.688326	0.00649472
Ruminococcus_1	[Eubacterium]_hallii_group	0.720264	0.00366768
Ruminococcus_1	Dorea	0.662267	0.00986478
Ruminococcus_1	Lachnospira	0.704071	0.004944
Ruminococcus_1	Coprococcus_3	0.627063	0.0163879
Ruminococcus_1	Christensenellaceae_R-7_group	0.60066	0.023117
Ruminococcus_1	Butyricicoccus	0.646865	0.0124097
Ruminococcus_1	Lachnospiraceae_ND3007_group	0.756608	0.00173528
Ruminococcus_1	Bilophila	0.660066	0.0102013
Ruminococcus_1	Peptococcus	0.620201	0.017971
Ruminococcus_1	Ruminococcaceae_UCG-004	0.820953	0.000319564
Ruminococcus_1	Lachnospiraceae_UCG-001	0.708473	0.00456711
Ruminococcus_1	Marvinbryantia	0.921893	2.76577e-06
Ruminococcus_1	Lachnospiraceae_FCS020_group	0.820485	0.000324266
Ruminococcus_1	Ruminococcaceae_UCG-009	0.617274	0.0186805
Ruminococcus_1	Family_XIII_UCG-001	0.72114	0.00360693
Ruminococcus_1	Tyzzerella	0.645486	0.0126601
Lachnoclostridium	Lachnoclostridium	1	0
Lachnoclostridium	[Ruminococcus]_gnavus_group	-0.620378	0.0179286
Lachnoclostridium	Coprococcus_3	0.718681	0.00377958
Lachnoclostridium	Butyricicoccus	0.696703	0.00562868
Lachnoclostridium	Lachnospiraceae_ND3007_group	0.651266	0.0116364
Lachnoclostridium	Tyzzerella_3	0.609449	0.0206812
Lachnoclostridium	unidentified_Lachnospiraceae	0.753603	0.00185463
Lachnoclostridium	[Ruminococcus]_gauvreauii_group	0.634598	0.0147742
Lachnoclostridium	Marvinbryantia	0.63956	0.0137796
Lachnoclostridium	Lachnospiraceae_FCS020_group	0.662267	0.00986478
Lachnoclostridium	Family_XIII_UCG-001	0.705918	0.00478305
Lachnoclostridium	Tyzzerella	0.786485	0.000848411
Lachnoclostridium	Christensenella	-0.639156	0.0138588
Mitsuokella	Mitsuokella	1	0
Mitsuokella	Clostridium_sensu_stricto_1	-0.605925	0.0216335
Mitsuokella	[Clostridium]_innocuum_group	-0.69797	0.00550597
Mitsuokella	Bacillus	-0.618683	0.0183362
Mitsuokella	Acinetobacter	-0.703993	0.00495091
Mitsuokella	Rothia	-0.658969	0.0103723
Mitsuokella	Halomonas	-0.757571	0.00169837
Mitsuokella	Marinobacter	-0.758707	0.00165559
Mitsuokella	Brevibacillus	-0.757571	0.00169837
Mitsuokella	Vitellibacter	-0.760996	0.00157205
Mitsuokella	Methylobacterium	-0.758707	0.00165559
Fusicatenibacter	Fusicatenibacter	1	0
Fusicatenibacter	Lachnospiraceae_ND3007_group	0.713656	0.00415265
Fusicatenibacter	Tyzzerella_4	-0.819155	0.000337905
Fusicatenibacter	Marvinbryantia	0.60066	0.023117
Fusicatenibacter	Lachnospiraceae_FCS020_group	0.64978	0.0118933
Fusicatenibacter	unidentified_Chloroplast	-0.605232	0.0218245
Brevundimonas	Brevundimonas	1	0
Brevundimonas	Veillonella	0.604902	0.0219161
Brevundimonas	Proteus	0.620907	0.0178029
Brevundimonas	Coprobacillus	0.733799	0.00281345
Brevundimonas	Tyzzerella	0.654931	0.0110211
Brevundimonas	Rikenella	0.620907	0.0178029
Brevundimonas	Mycobacterium	0.733799	0.00281345
Brevundimonas	Pediococcus	0.733799	0.00281345
Brevundimonas	unidentified_Mitochondria	0.802065	0.000558383
Brevundimonas	Peptostreptococcus	0.620907	0.0178029
Brevundimonas	Vitellibacter	0.65958	0.0102769
Brevundimonas	Massilia	0.733799	0.00281345
Brevundimonas	Thermus	0.620907	0.0178029
Brevundimonas	Propionibacterium	0.733799	0.00281345
Enterococcus	Enterococcus	1	0
Enterococcus	Anaerotruncus	0.706421	0.00473987
Enterococcus	Ruminococcaceae_UCG-010	0.753593	0.00185504
Enterococcus	Sutterella	-0.772302	0.00120715
Enterococcus	Parasutterella	-0.739934	0.00248222
Enterococcus	Prevotella	-0.647884	0.0122273
Enterococcus	Sphingomonas	0.726785	0.00323388
Enterococcus	Gemella	-0.657435	0.0106153
Enterococcus	[Eubacterium]_brachy_group	0.637377	0.0142106
Enterococcus	Brevibacillus	-0.603619	0.0222743
Enterococcus	Prevotella_1	-0.64603	0.0125609
Dialister	Dialister	1	0
Dialister	Ruminococcaceae_UCG-003	-0.621563	0.017648
Dialister	Oscillibacter	-0.602685	0.0225379
Dialister	Coprobacter	-0.713389	0.00417331
Dialister	Actinomyces	0.678653	0.00761989
Dialister	Solobacterium	0.653899	0.0111916
[Eubacterium]_eligens_group	[Eubacterium]_eligens_group	1	0
[Eubacterium]_eligens_group	Lachnospiraceae_NK4A136_group	0.60793	0.0210879
[Eubacterium]_eligens_group	Ruminococcaceae_UCG-003	0.849285	0.000121301
[Eubacterium]_eligens_group	Butyricimonas	0.677313	0.00778705
[Eubacterium]_eligens_group	Lachnospiraceae_UCG-010	0.611662	0.0200999
[Eubacterium]_eligens_group	unidentified_Lachnospiraceae	0.66483	0.00948369
[Eubacterium]_eligens_group	Peptococcus	0.834577	0.00020508
[Eubacterium]_eligens_group	Lachnospiraceae_UCG-001	0.834577	0.00020508
[Eubacterium]_eligens_group	[Ruminococcus]_gauvreauii_group	0.603757	0.0222355
[Eubacterium]_eligens_group	[Eubacterium]_xylanophilum_group	0.628644	0.0160387
[Eubacterium]_eligens_group	Flavonifractor	0.793375	0.00070814
[Eubacterium]_eligens_group	Oscillibacter	0.765494	0.00141764
[Eubacterium]_eligens_group	Marvinbryantia	0.624863	0.0168834
[Eubacterium]_eligens_group	Candidatus_Soleaferrea	0.621499	0.017663
Prevotella_2	Prevotella_2	1	0
Prevotella_2	[Ruminococcus]_gnavus_group	-0.621746	0.0176047
Prevotella_2	Stenotrophomonas	-0.93581	8.78591e-07
Prevotella_2	Faecalicoccus	-0.743551	0.0023019
Prevotella_2	Rhodococcus	-0.708113	0.00459709
Prevotella_2	Halomonas	-0.695416	0.0057555
Prevotella_2	Phyllobacterium	-0.658904	0.0103826
Prevotella_2	Catabacter	-0.622314	0.0174717
Prevotella_2	Marinobacter	-0.605057	0.0218729
Prevotella_2	Vitellibacter	-0.66628	0.00927314
Prevotella_2	Methylobacterium	-0.635954	0.0144971
Ruminococcaceae_NK4A214_group	Ruminococcaceae_NK4A214_group	1	0
Ruminococcaceae_NK4A214_group	Anaerotruncus	0.89769	1.3238e-05
Ruminococcaceae_NK4A214_group	Desulfovibrio	0.6	0.0233084
Ruminococcaceae_NK4A214_group	[Eubacterium]_ventriosum_group	0.74009	0.00247423
Ruminococcaceae_NK4A214_group	Ruminococcaceae_UCG-003	0.626374	0.0165419
Ruminococcaceae_NK4A214_group	Ruminococcaceae_UCG-010	0.701871	0.00514124
Ruminococcaceae_NK4A214_group	unidentified_Ruminococcaceae	0.790751	0.000759177
Ruminococcaceae_NK4A214_group	Butyricimonas	0.666667	0.00921753
Ruminococcaceae_NK4A214_group	Parasutterella	-0.660051	0.0102037
Ruminococcaceae_NK4A214_group	Lachnospiraceae_UCG-010	0.679121	0.00756226
Ruminococcaceae_NK4A214_group	Oscillibacter	0.804432	0.000522351
Ruminococcaceae_NK4A214_group	Coprobacter	0.615054	0.0192326
Ruminococcaceae_NK4A214_group	Sphingomonas	0.799626	0.00059756
Ruminococcaceae_NK4A214_group	Phyllobacterium	0.602573	0.0225696
Ruminococcaceae_NK4A214_group	Oscillospira	0.79069	0.0007604
Ruminococcaceae_NK4A214_group	Dielma	0.664022	0.00960248
[Eubacterium]_hallii_group	[Eubacterium]_hallii_group	1	0
[Eubacterium]_hallii_group	Dorea	0.763477	0.00148532
[Eubacterium]_hallii_group	Anaerotruncus	0.635463	0.0145971
[Eubacterium]_hallii_group	Coprococcus_3	0.723873	0.00342232
[Eubacterium]_hallii_group	Christensenellaceae_R-7_group	0.60066	0.023117
[Eubacterium]_hallii_group	Ruminococcaceae_UCG-010	0.696035	0.00569424
[Eubacterium]_hallii_group	Lachnospiraceae_ND3007_group	0.613436	0.0196426
[Eubacterium]_hallii_group	Bilophila	0.761277	0.00156204
[Eubacterium]_hallii_group	Tyzzerella_3	0.6029	0.0224769
[Eubacterium]_hallii_group	Ruminococcaceae_UCG-004	0.681903	0.00722625
[Eubacterium]_hallii_group	Marvinbryantia	0.847085	0.00013166
[Eubacterium]_hallii_group	Lachnospiraceae_FCS020_group	0.718062	0.00382411
[Eubacterium]_hallii_group	Family_XIII_UCG-001	0.661137	0.0100364
[Eubacterium]_hallii_group	Sphingomonas	0.733611	0.00282412
[Eubacterium]_hallii_group	Defluviitaleaceae_UCG-011	0.653868	0.0111969
[Eubacterium]_hallii_group	Candidatus_Soleaferrea	0.702316	0.0051008
Fusobacterium	Fusobacterium	1	0
Fusobacterium	Anaerostipes	-0.736027	0.00268936
Fusobacterium	Slackia	0.668835	0.00891089
Fusobacterium	Phyllobacterium	-0.639082	0.0138732
Fusobacterium	Prevotella_1	0.664706	0.00950181
[Eubacterium]_ruminantium_group	[Eubacterium]_ruminantium_group	1	0
[Eubacterium]_ruminantium_group	Veillonella	-0.600222	0.023244
[Eubacterium]_ruminantium_group	Ruminiclostridium_6	0.614544	0.0193612
[Eubacterium]_ruminantium_group	Christensenellaceae_R-7_group	0.617423	0.0186437
[Eubacterium]_ruminantium_group	Bilophila	0.66814	0.00900832
[Eubacterium]_ruminantium_group	Coprococcus_1	0.601988	0.022736
[Eubacterium]_ruminantium_group	[Eubacterium]_xylanophilum_group	0.617823	0.0185457
[Eubacterium]_ruminantium_group	Marvinbryantia	0.681371	0.00728959
[Eubacterium]_ruminantium_group	Allisonella	-0.701447	0.00517994
[Eubacterium]_ruminantium_group	Family_XIII_UCG-001	0.636985	0.0142891
Alloprevotella	Alloprevotella	1	0
Alloprevotella	Tyzzerella_3	0.66784	0.00905071
Alloprevotella	Coprococcus_1	0.606866	0.0213761
Dorea	Dorea	1	0
Dorea	Paraprevotella	0.629636	0.0158226
Dorea	Coprococcus_3	0.701099	0.00521186
Dorea	Bilophila	0.767033	0.00136768
Dorea	Tyzzerella_3	0.609449	0.0206812
Dorea	Ruminococcaceae_UCG-013	0.743113	0.00232315
Dorea	Tyzzerella_4	-0.605559	0.0217344
Dorea	Marvinbryantia	0.745055	0.00223004
Dorea	Lachnospiraceae_FCS020_group	0.79428	0.000691182
Dorea	Sphingomonas	0.603617	0.0222747
Dorea	Candidatus_Soleaferrea	0.759532	0.00162507
Dorea	Delftia	0.626923	0.0164191
Methanobrevibacter	Methanobrevibacter	1	0
Methanobrevibacter	Anaerotruncus	0.612636	0.0198477
Methanobrevibacter	Romboutsia	0.607446	0.0212185
Methanobrevibacter	Odoribacter	0.639061	0.0138774
Methanobrevibacter	Ruminococcaceae_UCG-010	0.689498	0.00636765
Methanobrevibacter	unidentified_Ruminococcaceae	0.733259	0.00284423
Methanobrevibacter	Lachnospiraceae_UCG-004	-0.642025	0.0133052
Methanobrevibacter	Ruminiclostridium_5	0.778522	0.00103736
Methanobrevibacter	Ruminiclostridium_9	0.608115	0.021038
Methanobrevibacter	Oscillospira	0.618751	0.0183198
Methanobrevibacter	Christensenella	0.619004	0.0182585
Methanobrevibacter	Corynebacterium	0.732122	0.00290983
Methanobrevibacter	Mogibacterium	0.667821	0.00905342
Ruminococcaceae_UCG-005	Ruminococcaceae_UCG-002	0.859341	0.0179624
Ruminococcaceae_UCG-005	Ruminococcaceae_UCG-005	1	0
Ruminococcaceae_UCG-005	Anaerotruncus	0.679868	0.00747081
Ruminococcaceae_UCG-005	Akkermansia	0.795289	0.000672663
Ruminococcaceae_UCG-005	Hungatella	0.715838	0.00398727
Ruminococcaceae_UCG-005	Christensenellaceae_R-7_group	0.898901	1.23587e-05
Ruminococcaceae_UCG-005	Victivallis	0.631039	0.0155205
Ruminococcaceae_UCG-005	Ruminococcaceae_UCG-010	0.642465	0.0132218
Ruminococcaceae_UCG-005	Bilophila	0.736264	0.00267645
Ruminococcaceae_UCG-005	Ruminiclostridium_1	0.609449	0.0206812
Ruminococcaceae_UCG-005	[Eubacterium]_xylanophilum_group	0.662028	0.00990088
Ruminococcaceae_UCG-005	Family_XIII_AD3011_group	0.885714	2.504e-05
Ruminococcaceae_UCG-005	Ruminiclostridium_9	0.69967	0.00534458
Ruminococcaceae_UCG-005	Oxalobacter	0.771822	0.00122111
Ruminococcaceae_UCG-005	Marvinbryantia	0.630769	0.0155782
Ruminococcaceae_UCG-005	Holdemania	0.701217	0.00520104
Ruminococcaceae_UCG-005	Allisonella	-0.694706	0.0058265
Ruminococcaceae_UCG-005	Ruminococcaceae_UCG-009	0.839379	0.000173752
Veillonella	Veillonella	1	0
Veillonella	Haemophilus	0.722619	0.00350606
Veillonella	Acidaminococcus	0.672586	0.00839915
Veillonella	Coprococcus_1	-0.677711	0.00773713
Veillonella	Weissella	0.701841	0.00514395
Veillonella	[Eubacterium]_fissicatena_group	-0.673084	0.00833305
Anaerostipes	Anaerostipes	1	0
Anaerostipes	Candidatus_Saccharimonas	-0.609449	0.0206812
Anaerostipes	Slackia	-0.732918	0.00286374
Barnesiella	Alistipes	0.850549	0.0237579
Barnesiella	Barnesiella	1	0
Barnesiella	Odoribacter	0.718681	0.00377958
Barnesiella	Butyricimonas	0.763477	0.00148532
Barnesiella	Lachnospiraceae_UCG-010	0.6	0.0233084
Barnesiella	Lachnospiraceae_UCG-003	0.672876	0.00836058
Barnesiella	Peptococcus	0.664179	0.00957929
Barnesiella	Oscillibacter	0.632054	0.0153048
Barnesiella	Ruminococcaceae_UCG-009	0.612094	0.0199876
Barnesiella	Solobacterium	-0.603726	0.0222441
[Ruminococcus]_gnavus_group	[Ruminococcus]_gnavus_group	1	0
[Ruminococcus]_gnavus_group	Acidaminococcus	0.641537	0.013398
[Ruminococcus]_gnavus_group	unidentified_Lachnospiraceae	-0.776225	0.00109767
[Ruminococcus]_gnavus_group	Stenotrophomonas	0.67967	0.00749497
[Ruminococcus]_gnavus_group	Faecalicoccus	0.799152	0.000605427
[Ruminococcus]_gnavus_group	[Ruminococcus]_gauvreauii_group	-0.602728	0.0225256
[Ruminococcus]_gnavus_group	Christensenella	0.693203	0.00597883
Anaerotruncus	Ruminococcaceae_UCG-002	0.875688	0.00947326
Anaerotruncus	Ruminococcaceae_NK4A214_group	0.89769	0.00324741
Anaerotruncus	Anaerotruncus	1	0
Anaerotruncus	Desulfovibrio	0.624863	0.0168834
Anaerotruncus	Christensenellaceae_R-7_group	0.730473	0.00300705
Anaerotruncus	Ruminococcaceae_UCG-010	0.831498	0.000227467
Anaerotruncus	unidentified_Ruminococcaceae	0.790519	0.000763831
Anaerotruncus	Bilophila	0.655666	0.0109007
Anaerotruncus	Butyricimonas	0.602423	0.0226121
Anaerotruncus	Lachnospiraceae_UCG-010	0.616062	0.0189803
Anaerotruncus	Ruminococcaceae_UCG-004	0.646306	0.0125107
Anaerotruncus	Ruminiclostridium_5	0.718854	0.00376726
Anaerotruncus	Family_XIII_AD3011_group	0.726073	0.00327918
Anaerotruncus	Ruminiclostridium_9	0.604626	0.0219928
Anaerotruncus	Oscillibacter	0.716821	0.00391448
Anaerotruncus	Marvinbryantia	0.673268	0.00830869
Anaerotruncus	Prevotella	-0.654846	0.011035
Anaerotruncus	Ruminococcaceae_UCG-009	0.639802	0.0137326
Anaerotruncus	Sphingomonas	0.816115	0.000370847
Anaerotruncus	Phyllobacterium	0.630146	0.0157121
Anaerotruncus	Oscillospira	0.796162	0.000656968
Anaerotruncus	Howardella	-0.608312	0.0209849
Anaerotruncus	Candidatus_Soleaferrea	0.626052	0.0166142
Romboutsia	Romboutsia	1	0
Romboutsia	Intestinibacter	0.924954	2.19066e-06
Romboutsia	Cloacibacillus	0.763983	0.00146812
Romboutsia	Faecalicoccus	0.63868	0.0139522
Romboutsia	Terrisporobacter	0.714103	0.00411834
Romboutsia	Ruminiclostridium_9	0.69527	0.00577007
Romboutsia	Rothia	0.627212	0.0163548
Romboutsia	Mogibacterium	0.757869	0.00168705
Clostridium_sensu_stricto_1	Clostridium_sensu_stricto_1	1	0
Clostridium_sensu_stricto_1	Paraprevotella	0.712036	0.00427888
Clostridium_sensu_stricto_1	Ruminococcaceae_UCG-004	0.605618	0.021718
Clostridium_sensu_stricto_1	Prevotellaceae_NK3B31_group	-0.697075	0.00559246
Clostridium_sensu_stricto_1	Family_XIII_AD3011_group	0.628928	0.0159766
Clostridium_sensu_stricto_1	Oxalobacter	0.655389	0.0109459
Clostridium_sensu_stricto_1	Rothia	0.831643	0.000226372
Clostridium_sensu_stricto_1	Actinomyces	0.811024	0.000431763
Clostridium_sensu_stricto_1	Campylobacter	0.633155	0.0150734
Clostridium_sensu_stricto_1	Neisseria	0.633928	0.0149125
Clostridium_sensu_stricto_1	Mogibacterium	0.605276	0.0218123
Clostridium_sensu_stricto_1	Martelella	0.613589	0.0196036
Akkermansia	Akkermansia	1	0
Akkermansia	Christensenellaceae_R-7_group	0.655607	0.0109104
Akkermansia	Victivallis	0.688944	0.00642746
Akkermansia	unidentified_Ruminococcaceae	0.696566	0.00564213
Akkermansia	Ruminococcaceae_UCG-004	0.609396	0.0206953
Akkermansia	Family_XIII_AD3011_group	0.81106	0.000431311
Akkermansia	Oxalobacter	0.923834	2.38841e-06
Akkermansia	Holdemania	0.869127	5.43969e-05
Akkermansia	Ruminococcaceae_UCG-009	0.780854	0.000978851
Akkermansia	Staphylococcus	0.617347	0.0186625
Akkermansia	Balneola	0.62474	0.0169114
Lachnospira	Phascolarctobacterium	0.881319	0.00733456
Lachnospira	Lachnospira	1	0
Lachnospira	Lachnospiraceae_ND3007_group	0.79868	0.000613332
Lachnospira	Lachnospiraceae_UCG-001	0.641276	0.0134479
Lachnospira	Marvinbryantia	0.63956	0.0137796
Lachnospira	Family_XIII_UCG-001	0.768074	0.00133469
Lachnospira	Eggerthella	-0.60653	0.0214678
Lachnospira	Tyzzerella	0.838445	0.000179521
Desulfovibrio	Desulfovibrio	1	0
Desulfovibrio	Paraprevotella	0.687482	0.00658741
Desulfovibrio	Ruminococcaceae_UCG-010	0.649065	0.0120183
Desulfovibrio	Sutterella	-0.630769	0.0155782
Desulfovibrio	unidentified_Ruminococcaceae	0.640971	0.0135065
Desulfovibrio	Lachnospiraceae_UCG-004	-0.653466	0.011264
Desulfovibrio	Ruminococcaceae_UCG-004	0.688931	0.00642886
Desulfovibrio	Ruminiclostridium_5	0.607931	0.0210875
Desulfovibrio	Adlercreutzia	0.606884	0.0213711
Desulfovibrio	Marvinbryantia	0.617582	0.0186047
Desulfovibrio	Gordonibacter	0.637629	0.0141603
Desulfovibrio	Howardella	-0.607644	0.0211651
Providencia	Providencia	1	0
Providencia	Aeromonas	1	0
Providencia	Bradyrhizobium	1	0
Providencia	Prevotella_6	1	0
Providencia	[Eubacterium]_nodatum_group	0.622281	0.0174793
Providencia	Niastella	1	0
Providencia	unidentified_Erysipelotrichaceae	1	0
Paraprevotella	Paraprevotella	1	0
Paraprevotella	Coprococcus_3	0.605162	0.0218439
Paraprevotella	Ruminiclostridium_6	0.664426	0.0095429
Paraprevotella	Tyzzerella_3	0.616953	0.0187596
Paraprevotella	Ruminococcaceae_UCG-004	0.698538	0.00545164
Paraprevotella	[Ruminococcus]_gauvreauii_group	0.613935	0.0195154
Paraprevotella	Prevotellaceae_NK3B31_group	-0.736114	0.0026846
Paraprevotella	Lactococcus	-0.649522	0.0119383
Paraprevotella	Oxalobacter	0.716407	0.003945
Paraprevotella	Marvinbryantia	0.618511	0.018378
Senegalimassilia	Senegalimassilia	1	0
Senegalimassilia	Lachnospiraceae_NK4A136_group	-0.660066	0.0102013
Senegalimassilia	Sporobacter	0.609449	0.0206812
Coprococcus_3	Coprococcus_3	1	0
Coprococcus_3	Ruminiclostridium_6	0.629372	0.0158797
Coprococcus_3	Butyricicoccus	0.630769	0.0155782
Coprococcus_3	Bilophila	0.643956	0.0129422
Coprococcus_3	Tyzzerella_3	0.609449	0.0206812
Coprococcus_3	Lachnospiraceae_UCG-001	0.620664	0.0178606
Coprococcus_3	Marvinbryantia	0.731868	0.00292463
Coprococcus_3	Lachnospiraceae_FCS020_group	0.756876	0.00172493
Coprococcus_3	Prevotella	-0.610517	0.020399
Coprococcus_3	Family_XIII_UCG-001	0.641541	0.0133972
Coprococcus_3	Delftia	0.626923	0.0164191
Haemophilus	Haemophilus	1	0
Haemophilus	Eisenbergiella	-0.730259	0.00301987
Haemophilus	Weissella	0.844952	0.000142379
Ruminiclostridium_6	Ruminiclostridium_6	1	0
Ruminiclostridium_6	Christensenellaceae_R-7_group	0.665337	0.00940966
Ruminiclostridium_6	Bilophila	0.622629	0.0173981
Ruminiclostridium_6	Stenotrophomonas	-0.654741	0.0110522
Ruminiclostridium_6	Prevotellaceae_NK3B31_group	-0.66288	0.00977255
[Eubacterium]_ventriosum_group	[Eubacterium]_ventriosum_group	1	0
[Eubacterium]_ventriosum_group	Parasutterella	-0.703542	0.0049909
[Eubacterium]_ventriosum_group	Sphingomonas	0.761208	0.00156448
[Eubacterium]_ventriosum_group	Phyllobacterium	0.681354	0.00729166
Odoribacter	Odoribacter	1	0
Odoribacter	unidentified_Ruminococcaceae	0.656389	0.0107833
Odoribacter	Butyricimonas	0.629263	0.0159034
Odoribacter	Ruminiclostridium_5	0.729077	0.00309143
Odoribacter	Ruminiclostridium_9	0.712872	0.00421343
Odoribacter	Oscillibacter	0.621004	0.01778
Odoribacter	Catabacter	0.617489	0.0186277
Odoribacter	Oscillospira	0.609107	0.0207724
Lachnospiraceae_NK4A136_group	Lachnospiraceae_NK4A136_group	1	0
Lachnospiraceae_NK4A136_group	Ruminococcaceae_UCG-003	0.754676	0.00181128
Lachnospiraceae_NK4A136_group	Lachnospiraceae_UCG-010	0.642465	0.0132218
Lachnospiraceae_NK4A136_group	Peptococcus	0.653446	0.0112672
Lachnospiraceae_NK4A136_group	Lachnospiraceae_UCG-001	0.670642	0.00866147
Lachnospiraceae_NK4A136_group	Coprobacter	0.696926	0.00560696
Butyrivibrio	Butyrivibrio	1	0
Butyrivibrio	Peptoclostridium	1	0
Butyrivibrio	Paeniclostridium	0.622281	0.0174793
Butyrivibrio	Hydrogenoanaerobacterium	0.733799	0.00281345
Butyrivibrio	[Eubacterium]_brachy_group	0.733799	0.00281345
Butyrivibrio	Oribacterium	0.733799	0.00281345
Hungatella	Hungatella	1	0
Hungatella	Eisenbergiella	0.713683	0.0041506
Hungatella	Family_XIII_AD3011_group	0.60293	0.0224684
Hungatella	[Eubacterium]_brachy_group	0.618777	0.0183134
Christensenellaceae_R-7_group	Ruminococcaceae_UCG-002	0.854945	0.0208322
Christensenellaceae_R-7_group	Ruminococcaceae_UCG-005	0.898901	0.00306234
Christensenellaceae_R-7_group	Christensenellaceae_R-7_group	1	0
Christensenellaceae_R-7_group	Ruminococcaceae_UCG-010	0.706271	0.00475272
Christensenellaceae_R-7_group	Bilophila	0.824176	0.000288704
Christensenellaceae_R-7_group	Ruminococcaceae_UCG-013	0.608603	0.0209069
Christensenellaceae_R-7_group	Ruminococcaceae_UCG-004	0.646707	0.0124383
Christensenellaceae_R-7_group	Family_XIII_AD3011_group	0.815385	0.000379132
Christensenellaceae_R-7_group	Ruminiclostridium_9	0.633664	0.0149674
Christensenellaceae_R-7_group	Oxalobacter	0.689372	0.00638123
Christensenellaceae_R-7_group	Marvinbryantia	0.797802	0.000628276
Christensenellaceae_R-7_group	Allisonella	-0.619483	0.0181431
Christensenellaceae_R-7_group	Ruminococcaceae_UCG-009	0.706609	0.00472387
Christensenellaceae_R-7_group	Sphingomonas	0.670438	0.00868933
Christensenellaceae_R-7_group	Sporobacter	0.609449	0.0206812
Ruminococcaceae_UCG-003	[Eubacterium]_eligens_group	0.849285	0.0245921
Ruminococcaceae_UCG-003	Ruminococcaceae_UCG-003	1	0
Ruminococcaceae_UCG-003	Butyricimonas	0.715072	0.00404476
Ruminococcaceae_UCG-003	Lachnospiraceae_UCG-010	0.736264	0.00267645
Ruminococcaceae_UCG-003	unidentified_Lachnospiraceae	0.680673	0.00737329
Ruminococcaceae_UCG-003	Peptococcus	0.7535	0.00185883
Ruminococcaceae_UCG-003	Lachnospiraceae_UCG-001	0.790144	0.000771385
Ruminococcaceae_UCG-003	Bhargavaea	-0.602237	0.022665
Ruminococcaceae_UCG-003	Flavonifractor	0.704201	0.00493251
Ruminococcaceae_UCG-003	Oscillibacter	0.842002	0.000158356
Ruminococcaceae_UCG-003	Coprobacter	0.78853	0.000804635
Ruminococcaceae_UCG-003	Family_XIII_UCG-001	0.674839	0.00810289
Victivallis	Victivallis	1	0
Victivallis	Bacillus	0.610771	0.0203325
Victivallis	Candidatus_Saccharimonas	0.629252	0.0159059
Victivallis	Oxalobacter	0.689667	0.00634954
Victivallis	Holdemania	0.684604	0.00691126
Victivallis	Slackia	0.621999	0.0175453
Victivallis	Staphylococcus	0.629252	0.0159059
Victivallis	Balneola	0.608207	0.0210133
Victivallis	Prevotella_1	0.78053	0.000986818
Acidaminococcus	Acidaminococcus	1	0
Acidaminococcus	Prevotella	0.601003	0.0230183
Acidaminococcus	Howardella	0.61101	0.0202698
Intestinibacter	Romboutsia	0.924954	0.000597102
Intestinibacter	Intestinibacter	1	0
Intestinibacter	Cloacibacillus	0.781706	0.000958141
Intestinibacter	Faecalicoccus	0.613855	0.0195358
Intestinibacter	Terrisporobacter	0.651167	0.0116533
Intestinibacter	Ruminiclostridium_9	0.709396	0.00449105
Intestinibacter	Mogibacterium	0.712195	0.00426643
Proteus	Proteus	1	0
Proteus	Ruminiclostridium_1	0.620907	0.0178029
Proteus	Candidatus_Saccharimonas	0.620907	0.0178029
Proteus	Carnobacterium	0.679366	0.00753215
Proteus	Pseudomonas	0.733799	0.00281345
Proteus	Rikenella	1	0
Proteus	unidentified_Mitochondria	0.62361	0.0171707
Proteus	Peptostreptococcus	1	0
Proteus	Cohnella	0.620907	0.0178029
Proteus	Thermus	1	0
Ruminococcaceae_UCG-010	Anaerotruncus	0.831498	0.0392956
Ruminococcaceae_UCG-010	Ruminococcaceae_UCG-010	1	0
Ruminococcaceae_UCG-010	Sutterella	-0.688669	0.00645731
Ruminococcaceae_UCG-010	Bilophila	0.721673	0.00357033
Ruminococcaceae_UCG-010	Ruminiclostridium_5	0.684675	0.00690306
Ruminococcaceae_UCG-010	Family_XIII_AD3011_group	0.611662	0.0200999
Ruminococcaceae_UCG-010	Terrisporobacter	0.629493	0.0158535
Ruminococcaceae_UCG-010	Ruminiclostridium_9	0.613436	0.0196426
Ruminococcaceae_UCG-010	Marvinbryantia	0.653466	0.011264
Ruminococcaceae_UCG-010	Gordonibacter	0.711351	0.00433322
Ruminococcaceae_UCG-010	Prevotella	-0.618893	0.0182853
Ruminococcaceae_UCG-010	Sphingomonas	0.856252	9.27745e-05
Ruminococcaceae_UCG-010	Defluviitaleaceae_UCG-011	0.612841	0.0197951
Ruminococcaceae_UCG-010	[Eubacterium]_brachy_group	0.6029	0.0224769
Ruminococcaceae_UCG-010	Anaerofilum	0.608357	0.020973
Ruminococcaceae_UCG-010	Corynebacterium	0.652105	0.0114932
Sutterella	Sutterella	1	0
Sutterella	Parasutterella	0.657843	0.0105502
Sutterella	Gordonibacter	-0.665864	0.00933314
Sutterella	Sphingomonas	-0.616982	0.0187524
Sutterella	Halomonas	0.736212	0.00267926
Sutterella	Marinobacter	0.719333	0.00373317
Sutterella	Sporobacter	-0.609449	0.0206812
Sutterella	Brevibacillus	0.777255	0.00107028
Sutterella	Staphylococcus	0.609449	0.0206812
Sutterella	Balneola	0.602237	0.022665
Sutterella	Vitellibacter	0.718927	0.00376207
Sutterella	Methylobacterium	0.760438	0.0015921
Prevotella_7	Prevotella_7	1	0
Prevotella_7	Adlercreutzia	0.606924	0.0213604
Prevotella_7	Streptomyces	0.733799	0.00281345
Prevotella_7	Vagococcus	0.733799	0.00281345
Prevotella_7	Virgibacillus	0.733799	0.00281345
Prevotella_7	[Eubacterium]_nodatum_group	0.707525	0.00464632
Prevotella_7	Defluviitaleaceae_UCG-011	0.65563	0.0109066
Prevotella_7	Oceanobacillus	0.733799	0.00281345
Prevotella_7	Papillibacter	0.733799	0.00281345
Prevotella_7	Pseudogracilibacillus	0.733799	0.00281345
Prevotella_7	Allobaculum	0.733799	0.00281345
Cloacibacillus	Cloacibacillus	1	0
Cloacibacillus	Family_XIII_AD3011_group	0.628322	0.0161093
Cloacibacillus	Terrisporobacter	0.717881	0.0038372
Cloacibacillus	Ruminiclostridium_9	0.796989	0.000642374
Cloacibacillus	[Eubacterium]_brachy_group	0.622876	0.0173407
Cloacibacillus	Lactonifactor	0.602355	0.0226313
Cloacibacillus	Corynebacterium	0.60604	0.0216019
Cloacibacillus	Mogibacterium	0.727501	0.00318882
Butyricicoccus	Butyricicoccus	1	0
Butyricicoccus	Lachnospiraceae_ND3007_group	0.844885	0.000142726
Butyricicoccus	Tyzzerella_3	0.609449	0.0206812
Butyricicoccus	Eisenbergiella	-0.623926	0.0170977
Butyricicoccus	Lachnospiraceae_FCS020_group	0.816282	0.00036897
Butyricicoccus	Family_XIII_UCG-001	0.717017	0.00390011
Butyricicoccus	Tyzzerella	0.611711	0.0200872
unidentified_Ruminococcaceae	Ruminococcaceae_UCG-002	0.823791	0.0481172
unidentified_Ruminococcaceae	[Eubacterium]_coprostanoligenes_group	0.839209	0.0319986
unidentified_Ruminococcaceae	unidentified_Ruminococcaceae	1	0
unidentified_Ruminococcaceae	Lachnospiraceae_UCG-004	-0.76516	0.00142867
unidentified_Ruminococcaceae	Ruminococcaceae_UCG-004	0.640337	0.0136287
unidentified_Ruminococcaceae	Porphyromonas	0.722747	0.00349746
unidentified_Ruminococcaceae	Ruminiclostridium_5	0.726269	0.00326665
unidentified_Ruminococcaceae	Family_XIII_AD3011_group	0.777535	0.00106294
unidentified_Ruminococcaceae	Ruminiclostridium_9	0.643881	0.0129561
unidentified_Ruminococcaceae	Oscillibacter	0.693249	0.00597416
unidentified_Ruminococcaceae	Holdemania	0.658564	0.0104361
unidentified_Ruminococcaceae	Ruminococcaceae_UCG-009	0.622465	0.0174363
unidentified_Ruminococcaceae	Oscillospira	0.84196	0.000158591
Lachnospiraceae_ND3007_group	Butyricicoccus	0.844885	0.0271411
Lachnospiraceae_ND3007_group	Lachnospiraceae_ND3007_group	1	0
Lachnospiraceae_ND3007_group	Marvinbryantia	0.721673	0.00357033
Lachnospiraceae_ND3007_group	Lachnospiraceae_FCS020_group	0.774229	0.00115233
Lachnospiraceae_ND3007_group	Family_XIII_UCG-001	0.756697	0.00173186
Lachnospiraceae_ND3007_group	Eggerthella	-0.669703	0.00879046
Lachnospiraceae_ND3007_group	Tyzzerella	0.796808	0.00064554
Bilophila	Ruminococcaceae_UCG-014	0.850549	0.0237579
Bilophila	Christensenellaceae_R-7_group	0.824176	0.0478527
Bilophila	Bilophila	1	0
Bilophila	Ruminococcaceae_UCG-004	0.635595	0.0145701
Bilophila	Lachnospiraceae_UCG-001	0.645857	0.0125923
Bilophila	Family_XIII_AD3011_group	0.613187	0.0197063
Bilophila	Oxalobacter	0.618374	0.0184114
Bilophila	Marvinbryantia	0.841758	0.000159738
Bilophila	Holdemania	0.661525	0.00997721
Bilophila	Sphingomonas	0.661529	0.00997662
Bilophila	Sporobacter	0.602237	0.022665
Bilophila	Candidatus_Soleaferrea	0.64583	0.0125972
Butyricimonas	Alistipes	0.902091	0.00257048
Butyricimonas	Butyricimonas	1	0
Butyricimonas	Lachnospiraceae_UCG-010	0.741475	0.0024041
Butyricimonas	Weissella	-0.628186	0.0161393
Butyricimonas	Flavonifractor	0.665197	0.00942999
Butyricimonas	Oscillibacter	0.853991	0.00010136
Butyricimonas	Coprobacter	0.620241	0.0179613
Butyricimonas	Oscillospira	0.662701	0.00979931
Butyricimonas	Solobacterium	-0.702122	0.0051184
Butyricimonas	Candidatus_Soleaferrea	0.639711	0.0137502
Tyzzerella_3	Tyzzerella_3	1	0
Tyzzerella_3	Ruminococcaceae_UCG-004	0.608966	0.0208099
Tyzzerella_3	Marvinbryantia	0.609449	0.0206812
Tyzzerella_3	Lachnospiraceae_FCS020_group	0.61012	0.0205036
Tyzzerella_3	Family_XIII_UCG-001	0.608283	0.0209928
Lachnospiraceae_UCG-004	Lachnospiraceae_UCG-004	1	0
Lachnospiraceae_UCG-004	Porphyromonas	-0.614777	0.0193023
Lachnospiraceae_UCG-004	Eisenbergiella	-0.666091	0.00930027
Lachnospiraceae_UCG-004	Ruminiclostridium_5	-0.638369	0.0140137
Lachnospiraceae_UCG-004	Family_XIII_AD3011_group	-0.664467	0.00953692
Lachnospiraceae_UCG-004	Holdemania	-0.650112	0.0118355
Lachnospiraceae_UCG-004	Oscillospira	-0.63739	0.0142081
Lachnospiraceae_UCG-004	Howardella	0.608312	0.0209849
Lachnospiraceae_UCG-004	Christensenella	-0.66129	0.0100131
Lachnospiraceae_UCG-004	Anaerofilum	-0.609578	0.020647
Turicibacter	Turicibacter	1	0
Turicibacter	Ruminococcaceae_UCG-013	0.631912	0.0153349
Parasutterella	Parasutterella	1	0
Parasutterella	Sphingomonas	-0.662219	0.00987199
Lachnospiraceae_UCG-010	Lachnospiraceae_UCG-010	1	0
Lachnospiraceae_UCG-010	Peptococcus	0.620664	0.0178606
Lachnospiraceae_UCG-010	Lachnospiraceae_UCG-001	0.776403	0.00109291
Lachnospiraceae_UCG-010	Acinetobacter	0.634085	0.01488
Lachnospiraceae_UCG-010	Oscillibacter	0.696143	0.0056836
Lachnospiraceae_UCG-010	Ruminococcaceae_UCG-009	0.618845	0.018297
Lachnospiraceae_UCG-010	Family_XIII_UCG-001	0.608243	0.0210034
Lachnospiraceae_UCG-010	Dielma	0.652122	0.0114903
Ruminococcaceae_UCG-013	Ruminococcaceae_UCG-013	1	0
Ruminococcaceae_UCG-013	Ruminiclostridium_5	0.848619	0.000124365
Ruminococcaceae_UCG-013	Holdemania	0.689159	0.0064042
Ruminococcaceae_UCG-013	Erysipelatoclostridium	0.621486	0.0176659
Ruminococcaceae_UCG-013	Christensenella	0.604454	0.0220407
Ruminococcaceae_UCG-013	Delftia	0.64741	0.0123119
Coprococcus_1	Coprococcus_1	1	0
Coprococcus_1	Faecalitalea	0.722515	0.0035131
Coprococcus_1	Holdemania	0.617423	0.0186437
unidentified_Lachnospiraceae	unidentified_Lachnospiraceae	1	0
unidentified_Lachnospiraceae	Lachnospiraceae_UCG-003	0.647488	0.0122979
unidentified_Lachnospiraceae	Lachnospiraceae_UCG-001	0.680525	0.00739116
unidentified_Lachnospiraceae	[Ruminococcus]_gauvreauii_group	0.726363	0.00326065
unidentified_Lachnospiraceae	Flavonifractor	0.788014	0.000815515
unidentified_Lachnospiraceae	Slackia	0.618907	0.0182821
unidentified_Lachnospiraceae	Eubacterium	-0.732063	0.00291323
unidentified_Lachnospiraceae	Pyramidobacter	-0.6092	0.0207476
unidentified_Lachnospiraceae	Enorma	-0.694762	0.00582088
unidentified_Lachnospiraceae	Christensenella	-0.676523	0.00788686
Lachnospiraceae_UCG-003	Lachnospiraceae_UCG-003	1	0
Lachnospiraceae_UCG-003	Peptococcus	0.620723	0.0178466
Lachnospiraceae_UCG-003	Lachnospiraceae_UCG-001	0.655208	0.0109756
Lachnospiraceae_UCG-003	[Eubacterium]_xylanophilum_group	0.827625	0.000258389
Lachnospiraceae_UCG-003	Allisonella	-0.681521	0.00727164
Lachnospiraceae_UCG-003	Ruminococcaceae_UCG-009	0.753906	0.00184228
Lachnospiraceae_UCG-003	Hydrogenoanaerobacterium	0.721719	0.00356713
Stenotrophomonas	Prevotella_2	-0.93581	0.000244917
Stenotrophomonas	Stenotrophomonas	1	0
Stenotrophomonas	Faecalicoccus	0.743906	0.00228477
Stenotrophomonas	Halomonas	0.62465	0.016932
Stenotrophomonas	Catabacter	0.61906	0.018245
Stenotrophomonas	Achromobacter	0.665541	0.00937997
Stenotrophomonas	Vitellibacter	0.648655	0.0120907
Stenotrophomonas	Methylobacterium	0.624267	0.0170195
Faecalicoccus	Faecalicoccus	1	0
Faecalicoccus	Rhodococcus	0.679717	0.00748927
Faecalicoccus	Halomonas	0.618527	0.0183742
Peptococcus	[Eubacterium]_eligens_group	0.834577	0.0359344
Peptococcus	Peptococcus	1	0
Peptococcus	Porphyromonas	0.69388	0.00590984
Peptococcus	Lachnospiraceae_UCG-001	0.794749	0.000682517
Peptococcus	[Eubacterium]_xylanophilum_group	0.607451	0.0212171
Peptococcus	Oscillibacter	0.678222	0.00767334
Peptococcus	Slackia	0.633325	0.0150378
Peptococcus	Ruminococcaceae_UCG-009	0.612052	0.0199985
Ruminococcaceae_UCG-004	Ruminococcaceae_UCG-004	1	0
Ruminococcaceae_UCG-004	Family_XIII_AD3011_group	0.724489	0.00338174
Ruminococcaceae_UCG-004	Oxalobacter	0.708654	0.00455212
Ruminococcaceae_UCG-004	Marvinbryantia	0.802272	0.000555154
Ruminococcaceae_UCG-004	Holdemania	0.686754	0.00666812
Ruminococcaceae_UCG-004	Ruminococcaceae_UCG-009	0.634862	0.0147199
Ruminococcaceae_UCG-004	Family_XIII_UCG-001	0.673401	0.00829107
Porphyromonas	Porphyromonas	1	0
Porphyromonas	[Clostridium]_innocuum_group	0.632971	0.0151119
Porphyromonas	Oscillibacter	0.75236	0.00190585
Porphyromonas	Oscillospira	0.759125	0.00164009
Eisenbergiella	Eisenbergiella	1	0
Eisenbergiella	Oscillospira	0.642322	0.0132487
Eisenbergiella	Lactonifactor	0.728985	0.00309704
Lachnospiraceae_UCG-001	Bifidobacterium	-0.893207	0.00407712
Lachnospiraceae_UCG-001	[Eubacterium]_eligens_group	0.834577	0.0359344
Lachnospiraceae_UCG-001	Lachnospiraceae_UCG-001	1	0
Lachnospiraceae_UCG-001	[Eubacterium]_xylanophilum_group	0.65691	0.0106994
Lachnospiraceae_UCG-001	Flavonifractor	0.607307	0.0212561
Lachnospiraceae_UCG-001	Oscillibacter	0.655193	0.0109781
Lachnospiraceae_UCG-001	Marvinbryantia	0.687082	0.00663169
Lachnospiraceae_UCG-001	Ruminococcaceae_UCG-009	0.608535	0.0209252
Lachnospiraceae_UCG-001	Family_XIII_UCG-001	0.705546	0.00481509
Lachnospiraceae_UCG-001	Candidatus_Soleaferrea	0.675373	0.00803399
Coprobacillus	Coprobacillus	1	0
Coprobacillus	Howardella	0.679366	0.00753215
Coprobacillus	Mycobacterium	1	0
Coprobacillus	Pediococcus	1	0
Coprobacillus	Massilia	1	0
Coprobacillus	Propionibacterium	1	0
Ruminiclostridium_1	Ruminiclostridium_1	1	0
Ruminiclostridium_1	Bacillus	0.623009	0.0173097
Ruminiclostridium_1	Streptomyces	0.733799	0.00281345
Ruminiclostridium_1	Vagococcus	0.733799	0.00281345
Ruminiclostridium_1	Virgibacillus	0.733799	0.00281345
Ruminiclostridium_1	Rothia	0.638711	0.0139462
Ruminiclostridium_1	Rikenella	0.620907	0.0178029
Ruminiclostridium_1	Peptostreptococcus	0.620907	0.0178029
Ruminiclostridium_1	Oceanobacillus	0.733799	0.00281345
Ruminiclostridium_1	Papillibacter	0.733799	0.00281345
Ruminiclostridium_1	Pseudogracilibacillus	0.733799	0.00281345
Ruminiclostridium_1	Thermus	0.620907	0.0178029
Ruminiclostridium_1	Allobaculum	0.733799	0.00281345
[Clostridium]_innocuum_group	[Clostridium]_innocuum_group	1	0
[Clostridium]_innocuum_group	Mogibacterium	0.635304	0.0146295
[Clostridium]_innocuum_group	Others	-0.618541	0.0183707
Rhodococcus	Rhodococcus	1	0
Rhodococcus	Acinetobacter	0.609872	0.0205693
Rhodococcus	Eggerthella	-0.643835	0.0129647
Rhodococcus	[Eubacterium]_brachy_group	-0.610558	0.0203883
Weissella	Haemophilus	0.844952	0.0271411
Weissella	Weissella	1	0
Weissella	Oscillibacter	-0.656395	0.0107823
Tyzzerella_4	Tyzzerella_4	1	0
Tyzzerella_4	unidentified_Chloroplast	0.663747	0.00964332
Faecalitalea	Faecalitalea	1	0
Faecalitalea	Ruminiclostridium_5	0.610793	0.0203266
Faecalitalea	Erysipelatoclostridium	0.714628	0.00407836
Faecalitalea	Lactonifactor	0.845991	0.000137072
Faecalitalea	Sporobacter	0.608597	0.0209085
Bacillus	Bacillus	1	0
Bacillus	Pyramidobacter	0.674926	0.00809163
Bacillus	Rothia	0.737841	0.00259159
Bacillus	Halomonas	0.730084	0.00303038
Bacillus	Marinobacter	0.691349	0.00617105
Bacillus	Christensenella	0.721371	0.003591
Bacillus	Brevibacillus	0.659064	0.0103574
Bacillus	Campylobacter	0.645608	0.0126377
Bacillus	Neisseria	0.626543	0.016504
Bacillus	Martelella	0.641456	0.0134135
Bacillus	Vitellibacter	0.687727	0.00656039
Bacillus	Methylobacterium	0.679969	0.00745862
[Ruminococcus]_gauvreauii_group	[Ruminococcus]_gauvreauii_group	1	0
[Ruminococcus]_gauvreauii_group	Flavonifractor	0.872477	4.69114e-05
Ruminiclostridium_5	Erysipelotrichaceae_UCG-003	0.872249	0.010765
Ruminiclostridium_5	Ruminococcaceae_UCG-013	0.848619	0.0250066
Ruminiclostridium_5	Ruminiclostridium_5	1	0
Ruminiclostridium_5	Family_XIII_AD3011_group	0.612336	0.0199251
Ruminiclostridium_5	Ruminiclostridium_9	0.628446	0.0160821
Ruminiclostridium_5	Holdemania	0.743647	0.00229726
Ruminiclostridium_5	Pyramidobacter	0.603565	0.0222894
Ruminiclostridium_5	Sphingomonas	0.602716	0.0225289
Ruminiclostridium_5	Erysipelatoclostridium	0.740325	0.00246219
Ruminiclostridium_5	Howardella	-0.608984	0.0208053
Ruminiclostridium_5	Christensenella	0.695733	0.00572406
Adlercreutzia	Adlercreutzia	1	0
Candidatus_Saccharimonas	Candidatus_Saccharimonas	1	0
Candidatus_Saccharimonas	Varibaculum	0.733799	0.00281345
Candidatus_Saccharimonas	Halomonas	0.629252	0.0159059
Candidatus_Saccharimonas	Flavobacterium	0.733799	0.00281345
Candidatus_Saccharimonas	Rikenella	0.620907	0.0178029
Candidatus_Saccharimonas	Erysipelotrichaceae_UCG-004	0.733799	0.00281345
Candidatus_Saccharimonas	Campylobacter	0.77942	0.00101451
Candidatus_Saccharimonas	Parvimonas	0.733799	0.00281345
Candidatus_Saccharimonas	Peptostreptococcus	0.620907	0.0178029
Candidatus_Saccharimonas	Acetanaerobacterium	0.645942	0.0125768
Candidatus_Saccharimonas	Neisseria	0.848026	0.000127144
Candidatus_Saccharimonas	Ezakiella	0.733799	0.00281345
Candidatus_Saccharimonas	Martelella	0.74675	0.00215119
Candidatus_Saccharimonas	Prevotella_1	0.633484	0.0150047
Candidatus_Saccharimonas	Thermus	0.620907	0.0178029
Candidatus_Saccharimonas	Anaerococcus	0.733799	0.00281345
[Eubacterium]_xylanophilum_group	Bifidobacterium	-0.829969	0.04105
[Eubacterium]_xylanophilum_group	Lachnospiraceae_UCG-003	0.827625	0.0434147
[Eubacterium]_xylanophilum_group	[Eubacterium]_xylanophilum_group	1	0
[Eubacterium]_xylanophilum_group	Terrisporobacter	0.672065	0.00846884
[Eubacterium]_xylanophilum_group	Allisonella	-0.72524	0.00333283
[Eubacterium]_xylanophilum_group	Ruminococcaceae_UCG-009	0.632997	0.0151064
[Eubacterium]_xylanophilum_group	unidentified_Saccharibacteria	0.648107	0.0121876
[Eubacterium]_xylanophilum_group	Oribacterium	0.607034	0.0213303
Peptoclostridium	Butyrivibrio	1	0
Peptoclostridium	Peptoclostridium	1	0
Peptoclostridium	Paeniclostridium	0.622281	0.0174793
Peptoclostridium	Hydrogenoanaerobacterium	0.733799	0.00281345
Peptoclostridium	[Eubacterium]_brachy_group	0.733799	0.00281345
Peptoclostridium	Oribacterium	0.733799	0.00281345
Bhargavaea	Bhargavaea	1	0
Bhargavaea	Streptomyces	0.733799	0.00281345
Bhargavaea	Vagococcus	0.733799	0.00281345
Bhargavaea	Virgibacillus	0.733799	0.00281345
Bhargavaea	Oceanobacillus	0.733799	0.00281345
Bhargavaea	Papillibacter	0.733799	0.00281345
Bhargavaea	Pseudogracilibacillus	0.733799	0.00281345
Bhargavaea	Allobaculum	0.733799	0.00281345
Prevotellaceae_NK3B31_group	Prevotellaceae_NK3B31_group	1	0
Prevotellaceae_NK3B31_group	Lactococcus	0.633711	0.0149576
Prevotellaceae_NK3B31_group	Actinomyces	-0.701337	0.00518997
Flavonifractor	[Ruminococcus]_gauvreauii_group	0.872477	0.010765
Flavonifractor	Flavonifractor	1	0
Family_XIII_AD3011_group	Ruminococcaceae_UCG-002	0.903297	0.00241736
Family_XIII_AD3011_group	Ruminococcaceae_UCG-005	0.885714	0.00596366
Family_XIII_AD3011_group	Family_XIII_AD3011_group	1	0
Family_XIII_AD3011_group	Ruminiclostridium_9	0.732674	0.00287784
Family_XIII_AD3011_group	Oxalobacter	0.774112	0.00115559
Family_XIII_AD3011_group	Holdemania	0.705627	0.00480812
Family_XIII_AD3011_group	Ruminococcaceae_UCG-009	0.787621	0.00082386
Family_XIII_AD3011_group	Oscillospira	0.602211	0.0226723
Family_XIII_AD3011_group	[Eubacterium]_brachy_group	0.602237	0.022665
Family_XIII_AD3011_group	Anaerofilum	0.612569	0.0198651
Terrisporobacter	Terrisporobacter	1	0
Terrisporobacter	Ruminiclostridium_9	0.607534	0.0211948
Terrisporobacter	Ralstonia	0.668303	0.00898543
Terrisporobacter	Rothia	0.656293	0.0107989
Terrisporobacter	unidentified_Saccharibacteria	0.68092	0.00734359
Terrisporobacter	Oribacterium	0.66784	0.00905071
Streptomyces	Streptomyces	1	0
Streptomyces	Vagococcus	1	0
Streptomyces	Pyramidobacter	0.733799	0.00281345
Streptomyces	Virgibacillus	1	0
Streptomyces	[Eubacterium]_brachy_group	0.620907	0.0178029
Streptomyces	Sporobacter	0.733799	0.00281345
Streptomyces	Oceanobacillus	1	0
Streptomyces	Papillibacter	1	0
Streptomyces	Pseudogracilibacillus	1	0
Streptomyces	Allobaculum	1	0
Ruminiclostridium_9	Ruminiclostridium_9	1	0
Ruminiclostridium_9	Allisonella	-0.658925	0.0103793
Ruminiclostridium_9	Ruminococcaceae_UCG-009	0.633043	0.0150967
Ruminiclostridium_9	[Eubacterium]_brachy_group	0.61012	0.0205036
Ruminiclostridium_9	Corynebacterium	0.645982	0.0125695
Ruminiclostridium_9	Mogibacterium	0.605677	0.0217018
Lactococcus	Lactococcus	1	0
Lactococcus	Achromobacter	0.683505	0.00703806
Vagococcus	Streptomyces	1	0
Vagococcus	Vagococcus	1	0
Vagococcus	Pyramidobacter	0.733799	0.00281345
Vagococcus	Virgibacillus	1	0
Vagococcus	[Eubacterium]_brachy_group	0.620907	0.0178029
Vagococcus	Sporobacter	0.733799	0.00281345
Vagococcus	Oceanobacillus	1	0
Vagococcus	Papillibacter	1	0
Vagococcus	Pseudogracilibacillus	1	0
Vagococcus	Allobaculum	1	0
Acinetobacter	Acinetobacter	1	0
Acinetobacter	Ruminococcaceae_UCG-009	0.662913	0.00976755
Acinetobacter	Eggerthella	-0.725735	0.00330083
Acinetobacter	Halomonas	0.846551	0.000134283
Acinetobacter	Marinobacter	0.829616	0.000242094
Acinetobacter	Brevibacillus	0.807599	0.000477102
Acinetobacter	Campylobacter	0.677583	0.00775318
Acinetobacter	Neisseria	0.6656	0.00937144
Acinetobacter	Martelella	0.688737	0.00644992
Acinetobacter	Vitellibacter	0.790382	0.000766577
Acinetobacter	Methylobacterium	0.850421	0.000116218
Oxalobacter	Akkermansia	0.923834	0.000636849
Oxalobacter	Oxalobacter	1	0
Oxalobacter	Holdemania	0.866294	6.14616e-05
Oxalobacter	Ruminococcaceae_UCG-009	0.770342	0.001265
Oxalobacter	Prevotella_1	0.625034	0.0168446
Helicobacter	Helicobacter	1	0
Helicobacter	Morganella	0.679366	0.00753215
Helicobacter	Ruminiclostridium	0.733799	0.00281345
Helicobacter	Carnobacterium	0.679366	0.00753215
Helicobacter	Lachnospiraceae_UCG-006	1	0
Helicobacter	Arcobacter	1	0
Oscillibacter	Alistipes	0.826532	0.0446733
Oscillibacter	Ruminococcaceae_UCG-003	0.842002	0.0296858
Oscillibacter	Butyricimonas	0.853991	0.021435
Oscillibacter	Oscillibacter	1	0
Oscillibacter	Coprobacter	0.672831	0.00836654
Oscillibacter	Ruminococcaceae_UCG-009	0.635851	0.0145181
Oscillibacter	Oscillospira	0.781203	0.000970334
Leuconostoc	Leuconostoc	1	0
Leuconostoc	Enterorhabdus	0.608597	0.0209085
Marvinbryantia	Ruminococcaceae_UCG-014	0.828571	0.0423852
Marvinbryantia	Ruminococcus_1	0.921893	0.000729538
Marvinbryantia	[Eubacterium]_hallii_group	0.847085	0.0260464
Marvinbryantia	Bilophila	0.841758	0.0296858
Marvinbryantia	Marvinbryantia	1	0
Marvinbryantia	Lachnospiraceae_FCS020_group	0.787679	0.000822625
Marvinbryantia	Family_XIII_UCG-001	0.701478	0.00517709
Marvinbryantia	Sphingomonas	0.683803	0.00700354
Marvinbryantia	Tyzzerella	0.644776	0.0127904
Holdemania	Akkermansia	0.869127	0.0122423
Holdemania	Oxalobacter	0.866294	0.013583
Holdemania	Holdemania	1	0
Holdemania	Ruminococcaceae_UCG-009	0.618638	0.0183472
Holdemania	Howardella	-0.609657	0.0206262
Lachnospiraceae_FCS020_group	Lachnospiraceae_FCS020_group	1	0
Lachnospiraceae_FCS020_group	Sphingomonas	0.604282	0.0220886
Lachnospiraceae_FCS020_group	Tyzzerella	0.612384	0.0199128
Allisonella	Allisonella	1	0
Slackia	Slackia	1	0
Slackia	Ruminococcaceae_UCG-009	0.632854	0.0151363
Slackia	Prevotella_1	0.837056	0.000188382
Eubacterium	Eubacterium	1	0
Eubacterium	Pyramidobacter	0.764706	0.00144379
Eubacterium	Enorma	0.866948	5.97668e-05
Morganella	Morganella	1	0
Morganella	Lachnospiraceae_UCG-006	0.679366	0.00753215
Morganella	Arcobacter	0.679366	0.00753215
Morganella	Pseudoxanthomonas	0.679366	0.00753215
Morganella	Finegoldia	0.679366	0.00753215
Morganella	Crossiella	0.679366	0.00753215
Morganella	Ammoniphilus	0.679366	0.00753215
Ruminiclostridium	Ruminiclostridium	1	0
Ruminiclostridium	H16	0.620907	0.0178029
Ruminiclostridium	Lachnospiraceae_UCG-006	0.733799	0.00281345
Ruminiclostridium	Arcobacter	0.733799	0.00281345
Ruminiclostridium	Enorma	0.77942	0.00101451
Paeniclostridium	Paeniclostridium	1	0
Paeniclostridium	Ralstonia	0.678844	0.00759633
Gordonibacter	Gordonibacter	1	0
Gordonibacter	Defluviitaleaceae_UCG-011	0.62794	0.0161936
Gordonibacter	[Eubacterium]_brachy_group	0.64473	0.0127988
Gordonibacter	Anaerofilum	0.647953	0.0122151
Aeromonas	Providencia	1	0
Aeromonas	Aeromonas	1	0
Aeromonas	Bradyrhizobium	1	0
Aeromonas	Prevotella_6	1	0
Aeromonas	[Eubacterium]_nodatum_group	0.622281	0.0174793
Aeromonas	Niastella	1	0
Aeromonas	unidentified_Erysipelotrichaceae	1	0
Bradyrhizobium	Providencia	1	0
Bradyrhizobium	Aeromonas	1	0
Bradyrhizobium	Bradyrhizobium	1	0
Bradyrhizobium	Prevotella_6	1	0
Bradyrhizobium	[Eubacterium]_nodatum_group	0.622281	0.0174793
Bradyrhizobium	Niastella	1	0
Bradyrhizobium	unidentified_Erysipelotrichaceae	1	0
Prevotella	Prevotella	1	0
Prevotella	Sphingomonas	-0.634329	0.0148296
Varibaculum	Varibaculum	1	0
Varibaculum	Flavobacterium	1	0
Varibaculum	Erysipelotrichaceae_UCG-004	1	0
Varibaculum	Lactonifactor	0.62361	0.0171707
Varibaculum	Christensenella	0.622281	0.0174793
Varibaculum	Parvimonas	1	0
Varibaculum	Neisseria	0.622281	0.0174793
Varibaculum	Ezakiella	1	0
Varibaculum	Staphylococcus	0.733799	0.00281345
Varibaculum	Balneola	0.620907	0.0178029
Varibaculum	Anaerococcus	1	0
H16	H16	1	0
H16	Pyramidobacter	0.620907	0.0178029
H16	Pseudomonas	0.620907	0.0178029
H16	Enterorhabdus	0.733799	0.00281345
H16	Delftia	0.622281	0.0174793
H16	Corynebacterium	0.622281	0.0174793
H16	Cohnella	0.733799	0.00281345
Pyramidobacter	Pyramidobacter	1	0
Pyramidobacter	Virgibacillus	0.733799	0.00281345
Pyramidobacter	Defluviitaleaceae_UCG-011	0.600994	0.0230208
Pyramidobacter	Enorma	0.77942	0.00101451
Pyramidobacter	Christensenella	0.707525	0.00464632
Pyramidobacter	Corynebacterium	0.837991	0.000182382
Pyramidobacter	Oceanobacillus	0.733799	0.00281345
Pyramidobacter	Papillibacter	0.733799	0.00281345
Pyramidobacter	Pseudogracilibacillus	0.733799	0.00281345
Pyramidobacter	Allobaculum	0.733799	0.00281345
Virgibacillus	Streptomyces	1	0
Virgibacillus	Vagococcus	1	0
Virgibacillus	Virgibacillus	1	0
Virgibacillus	[Eubacterium]_brachy_group	0.620907	0.0178029
Virgibacillus	Sporobacter	0.733799	0.00281345
Virgibacillus	Oceanobacillus	1	0
Virgibacillus	Papillibacter	1	0
Virgibacillus	Pseudogracilibacillus	1	0
Virgibacillus	Allobaculum	1	0
Coprobacter	Coprobacter	1	0
Coprobacter	Rothia	-0.610426	0.0204232
Coprobacter	Dielma	0.605051	0.0218747
Ruminococcaceae_UCG-009	Ruminococcaceae_UCG-005	0.839379	0.0319986
Ruminococcaceae_UCG-009	Ruminococcaceae_UCG-009	1	0
Ruminococcaceae_UCG-009	Prevotella_1	0.601431	0.0228952
Family_XIII_UCG-001	Roseburia	0.872408	0.010765
Family_XIII_UCG-001	Family_XIII_UCG-001	1	0
Family_XIII_UCG-001	Eggerthella	-0.635142	0.0146626
Family_XIII_UCG-001	Tyzzerella	0.63455	0.014784
Intestinimonas	Intestinimonas	1	0
Ralstonia	Ralstonia	1	0
Ralstonia	Rothia	0.660629	0.0101145
Ralstonia	Actinomyces	0.682702	0.00713186
Ralstonia	unidentified_Saccharibacteria	0.710477	0.00440323
Eggerthella	Eggerthella	1	0
Eggerthella	Tyzzerella	-0.733267	0.00284376
Eggerthella	Marinobacter	-0.651639	0.0115726
Eggerthella	Brevibacillus	-0.637649	0.0141564
Eggerthella	unidentified_Mitochondria	-0.652981	0.0113453
Eggerthella	Vitellibacter	-0.67452	0.00814445
Prevotella_6	Providencia	1	0
Prevotella_6	Aeromonas	1	0
Prevotella_6	Bradyrhizobium	1	0
Prevotella_6	Prevotella_6	1	0
Prevotella_6	[Eubacterium]_nodatum_group	0.622281	0.0174793
Prevotella_6	Niastella	1	0
Prevotella_6	unidentified_Erysipelotrichaceae	1	0
Carnobacterium	Carnobacterium	1	0
Carnobacterium	Lachnospiraceae_UCG-006	0.679366	0.00753215
Carnobacterium	Arcobacter	0.679366	0.00753215
Carnobacterium	Rikenella	0.679366	0.00753215
Carnobacterium	Peptostreptococcus	0.679366	0.00753215
Carnobacterium	Thermus	0.679366	0.00753215
Pseudomonas	Pseudomonas	1	0
Pseudomonas	Actinomyces	0.609651	0.0206276
Pseudomonas	Rikenella	0.733799	0.00281345
Pseudomonas	Campylobacter	0.77942	0.00101451
Pseudomonas	Peptostreptococcus	0.733799	0.00281345
Pseudomonas	Delftia	0.762722	0.00151129
Pseudomonas	Neisseria	0.707525	0.00464632
Pseudomonas	Cohnella	0.988166	3.86646e-11
Pseudomonas	Martelella	0.731664	0.00293658
Pseudomonas	Thermus	0.733799	0.00281345
Sphingomonas	Ruminococcaceae_UCG-010	0.856252	0.0201403
Sphingomonas	Sphingomonas	1	0
Sphingomonas	Phyllobacterium	0.61295	0.0197671
Rothia	Clostridium_sensu_stricto_1	0.831643	0.0392956
Rothia	Rothia	1	0
Rothia	Actinomyces	0.79552	0.000668481
Rothia	Corynebacterium	0.631634	0.0153937
Rothia	Mogibacterium	0.745996	0.00218599
Halomonas	Acinetobacter	0.846551	0.0263528
Halomonas	Halomonas	1	0
Halomonas	Marinobacter	0.908547	6.91857e-06
Halomonas	Brevibacillus	0.914671	4.62717e-06
Halomonas	Campylobacter	0.806434	0.000493365
Halomonas	Achromobacter	0.604825	0.0219372
Halomonas	Neisseria	0.80668	0.000489894
Halomonas	Martelella	0.815556	0.000377177
Halomonas	Vitellibacter	0.917303	3.85664e-06
Halomonas	Methylobacterium	0.938532	6.81539e-07
Lachnospiraceae_UCG-006	Helicobacter	1	0
Lachnospiraceae_UCG-006	Lachnospiraceae_UCG-006	1	0
Lachnospiraceae_UCG-006	Arcobacter	1	0
Actinomyces	Actinomyces	1	0
Actinomyces	unidentified_Saccharibacteria	0.65308	0.0113286
Actinomyces	Corynebacterium	0.640833	0.013533
Actinomyces	Mogibacterium	0.61506	0.019231
Actinomyces	Cohnella	0.616953	0.0187596
Tyzzerella	Lachnospira	0.838445	0.0325628
Tyzzerella	Tyzzerella	1	0
Tyzzerella	unidentified_Mitochondria	0.610925	0.0202921
unidentified_Chloroplast	unidentified_Chloroplast	1	0
Gemella	Gemella	1	0
Gemella	[Eubacterium]_brachy_group	-0.611241	0.0202096
Gemella	Campylobacter	0.609953	0.0205478
Gemella	Neisseria	0.613996	0.0195
Hydrogenoanaerobacterium	Hydrogenoanaerobacterium	1	0
Hydrogenoanaerobacterium	Pseudoxanthomonas	0.620907	0.0178029
Hydrogenoanaerobacterium	Finegoldia	0.620907	0.0178029
Hydrogenoanaerobacterium	Crossiella	0.620907	0.0178029
Hydrogenoanaerobacterium	Ammoniphilus	0.620907	0.0178029
Erysipelatoclostridium	Erysipelatoclostridium	1	0
Erysipelatoclostridium	Lactonifactor	0.66182	0.00993242
Erysipelatoclostridium	Christensenella	0.694277	0.0058696
Phyllobacterium	Phyllobacterium	1	0
Catabacter	Catabacter	1	0
Catabacter	Christensenella	0.618761	0.0183173
Arcobacter	Helicobacter	1	0
Arcobacter	Lachnospiraceae_UCG-006	1	0
Arcobacter	Arcobacter	1	0
Flavobacterium	Varibaculum	1	0
Flavobacterium	Flavobacterium	1	0
Flavobacterium	Erysipelotrichaceae_UCG-004	1	0
Flavobacterium	Lactonifactor	0.62361	0.0171707
Flavobacterium	Christensenella	0.622281	0.0174793
Flavobacterium	Parvimonas	1	0
Flavobacterium	Neisseria	0.622281	0.0174793
Flavobacterium	Ezakiella	1	0
Flavobacterium	Staphylococcus	0.733799	0.00281345
Flavobacterium	Balneola	0.620907	0.0178029
Flavobacterium	Anaerococcus	1	0
Rikenella	Proteus	1	0
Rikenella	Rikenella	1	0
Rikenella	unidentified_Mitochondria	0.62361	0.0171707
Rikenella	Peptostreptococcus	1	0
Rikenella	Cohnella	0.620907	0.0178029
Rikenella	Thermus	1	0
Marinobacter	Acinetobacter	0.829616	0.0412416
Marinobacter	Halomonas	0.908547	0.00176791
Marinobacter	Marinobacter	1	0
Marinobacter	Brevibacillus	0.968517	1.31365e-08
Marinobacter	Campylobacter	0.656211	0.0108122
Marinobacter	unidentified_Mitochondria	0.729011	0.00309541
Marinobacter	Achromobacter	0.731927	0.00292118
Marinobacter	Neisseria	0.636303	0.0144265
Marinobacter	Martelella	0.644826	0.0127812
Marinobacter	Prevotella_1	0.628584	0.0160517
Marinobacter	Vitellibacter	0.948799	2.32811e-07
Marinobacter	Methylobacterium	0.975976	2.63574e-09
Erysipelotrichaceae_UCG-004	Varibaculum	1	0
Erysipelotrichaceae_UCG-004	Flavobacterium	1	0
Erysipelotrichaceae_UCG-004	Erysipelotrichaceae_UCG-004	1	0
Erysipelotrichaceae_UCG-004	Lactonifactor	0.62361	0.0171707
Erysipelotrichaceae_UCG-004	Christensenella	0.622281	0.0174793
Erysipelotrichaceae_UCG-004	Parvimonas	1	0
Erysipelotrichaceae_UCG-004	Neisseria	0.622281	0.0174793
Erysipelotrichaceae_UCG-004	Ezakiella	1	0
Erysipelotrichaceae_UCG-004	Staphylococcus	0.733799	0.00281345
Erysipelotrichaceae_UCG-004	Balneola	0.620907	0.0178029
Erysipelotrichaceae_UCG-004	Anaerococcus	1	0
Oscillospira	unidentified_Ruminococcaceae	0.84196	0.0296858
Oscillospira	Oscillospira	1	0
Howardella	Howardella	1	0
Howardella	Mycobacterium	0.679366	0.00753215
Howardella	Pediococcus	0.679366	0.00753215
Howardella	Massilia	0.679366	0.00753215
Howardella	Propionibacterium	0.679366	0.00753215
Mycobacterium	Coprobacillus	1	0
Mycobacterium	Mycobacterium	1	0
Mycobacterium	Pediococcus	1	0
Mycobacterium	Massilia	1	0
Mycobacterium	Propionibacterium	1	0
Pseudoxanthomonas	Pseudoxanthomonas	1	0
Pseudoxanthomonas	Staphylococcus	0.620907	0.0178029
Pseudoxanthomonas	Balneola	0.733799	0.00281345
Pseudoxanthomonas	Finegoldia	1	0
Pseudoxanthomonas	Crossiella	1	0
Pseudoxanthomonas	Ammoniphilus	1	0
unidentified_Saccharibacteria	unidentified_Saccharibacteria	1	0
[Eubacterium]_nodatum_group	[Eubacterium]_nodatum_group	1	0
[Eubacterium]_nodatum_group	Defluviitaleaceae_UCG-011	0.659349	0.0103129
[Eubacterium]_nodatum_group	Niastella	0.622281	0.0174793
[Eubacterium]_nodatum_group	unidentified_Erysipelotrichaceae	0.622281	0.0174793
Defluviitaleaceae_UCG-011	Defluviitaleaceae_UCG-011	1	0
Defluviitaleaceae_UCG-011	Candidatus_Soleaferrea	0.636055	0.0144768
Enorma	Eubacterium	0.866948	0.0133285
Enorma	Enorma	1	0
Enorma	Corynebacterium	0.630925	0.015545
Pediococcus	Coprobacillus	1	0
Pediococcus	Mycobacterium	1	0
Pediococcus	Pediococcus	1	0
Pediococcus	Massilia	1	0
Pediococcus	Propionibacterium	1	0
[Eubacterium]_fissicatena_group	[Eubacterium]_fissicatena_group	1	0
[Eubacterium]_fissicatena_group	Sporobacter	0.658371	0.0104665
[Eubacterium]_brachy_group	[Eubacterium]_brachy_group	1	0
[Eubacterium]_brachy_group	Anaerofilum	0.668744	0.00892366
[Eubacterium]_brachy_group	Corynebacterium	0.697489	0.0055523
[Eubacterium]_brachy_group	Oceanobacillus	0.620907	0.0178029
[Eubacterium]_brachy_group	Papillibacter	0.620907	0.0178029
[Eubacterium]_brachy_group	Mogibacterium	0.684996	0.00686642
[Eubacterium]_brachy_group	Pseudogracilibacillus	0.620907	0.0178029
[Eubacterium]_brachy_group	Allobaculum	0.620907	0.0178029
Lactonifactor	Faecalitalea	0.845991	0.0264765
Lactonifactor	Lactonifactor	1	0
Lactonifactor	Christensenella	0.665247	0.00942275
Lactonifactor	Parvimonas	0.62361	0.0171707
Lactonifactor	Ezakiella	0.62361	0.0171707
Lactonifactor	Anaerococcus	0.62361	0.0171707
Solobacterium	Solobacterium	1	0
Christensenella	Christensenella	1	0
Christensenella	Parvimonas	0.622281	0.0174793
Christensenella	Mogibacterium	0.636303	0.0144265
Christensenella	Ezakiella	0.622281	0.0174793
Christensenella	Martelella	0.626867	0.0164315
Christensenella	Anaerococcus	0.622281	0.0174793
Enterorhabdus	Enterorhabdus	1	0
Niastella	Providencia	1	0
Niastella	Aeromonas	1	0
Niastella	Bradyrhizobium	1	0
Niastella	Prevotella_6	1	0
Niastella	Niastella	1	0
Niastella	unidentified_Erysipelotrichaceae	1	0
Sporobacter	Sporobacter	1	0
Sporobacter	Oceanobacillus	0.733799	0.00281345
Sporobacter	Papillibacter	0.733799	0.00281345
Sporobacter	Pseudogracilibacillus	0.733799	0.00281345
Sporobacter	Allobaculum	0.733799	0.00281345
Brevibacillus	Halomonas	0.914671	0.00119483
Brevibacillus	Marinobacter	0.968517	3.79121e-06
Brevibacillus	Brevibacillus	1	0
Brevibacillus	Campylobacter	0.630027	0.015738
Brevibacillus	unidentified_Mitochondria	0.75117	0.00195594
Brevibacillus	Achromobacter	0.630027	0.015738
Brevibacillus	Neisseria	0.642488	0.0132173
Brevibacillus	Staphylococcus	0.671342	0.00856628
Brevibacillus	Martelella	0.617032	0.0187399
Brevibacillus	Balneola	0.68397	0.00698423
Brevibacillus	Prevotella_1	0.717766	0.00384552
Brevibacillus	Vitellibacter	0.929333	1.54208e-06
Brevibacillus	Methylobacterium	0.968517	1.31365e-08
Candidatus_Soleaferrea	Candidatus_Soleaferrea	1	0
Anaerofilum	Anaerofilum	1	0
Anaerofilum	Corynebacterium	0.75049	0.001985
Campylobacter	Campylobacter	1	0
Campylobacter	Neisseria	0.991453	5.52669e-12
Campylobacter	Cohnella	0.77942	0.00101451
Campylobacter	Martelella	0.993569	1.00719e-12
Campylobacter	Methylobacterium	0.656211	0.0108122
unidentified_Mitochondria	unidentified_Mitochondria	1	0
unidentified_Mitochondria	Peptostreptococcus	0.62361	0.0171707
unidentified_Mitochondria	Vitellibacter	0.772532	0.00120049
unidentified_Mitochondria	Methylobacterium	0.614376	0.0194036
unidentified_Mitochondria	Thermus	0.62361	0.0171707
Dielma	Dielma	1	0
Parvimonas	Varibaculum	1	0
Parvimonas	Flavobacterium	1	0
Parvimonas	Erysipelotrichaceae_UCG-004	1	0
Parvimonas	Parvimonas	1	0
Parvimonas	Neisseria	0.622281	0.0174793
Parvimonas	Ezakiella	1	0
Parvimonas	Staphylococcus	0.733799	0.00281345
Parvimonas	Balneola	0.620907	0.0178029
Parvimonas	Anaerococcus	1	0
Peptostreptococcus	Proteus	1	0
Peptostreptococcus	Rikenella	1	0
Peptostreptococcus	Peptostreptococcus	1	0
Peptostreptococcus	Cohnella	0.620907	0.0178029
Peptostreptococcus	Thermus	1	0
Delftia	Delftia	1	0
Delftia	Cohnella	0.782794	0.000932228
Acetanaerobacterium	Acetanaerobacterium	1	0
Oribacterium	Oribacterium	1	0
Oribacterium	Gardnerella	0.620907	0.0178029
Achromobacter	Achromobacter	1	0
Achromobacter	Vitellibacter	0.784765	0.000886676
Achromobacter	Methylobacterium	0.731927	0.00292118
Corynebacterium	Pyramidobacter	0.837991	0.032657
Corynebacterium	Corynebacterium	1	0
Corynebacterium	Mogibacterium	0.81504	0.000383096
Oceanobacillus	Streptomyces	1	0
Oceanobacillus	Vagococcus	1	0
Oceanobacillus	Virgibacillus	1	0
Oceanobacillus	Oceanobacillus	1	0
Oceanobacillus	Papillibacter	1	0
Oceanobacillus	Pseudogracilibacillus	1	0
Oceanobacillus	Allobaculum	1	0
Papillibacter	Streptomyces	1	0
Papillibacter	Vagococcus	1	0
Papillibacter	Virgibacillus	1	0
Papillibacter	Oceanobacillus	1	0
Papillibacter	Papillibacter	1	0
Papillibacter	Pseudogracilibacillus	1	0
Papillibacter	Allobaculum	1	0
Neisseria	Candidatus_Saccharimonas	0.848026	0.0253575
Neisseria	Campylobacter	0.991453	1.71614e-09
Neisseria	Neisseria	1	0
Neisseria	Cohnella	0.697489	0.0055523
Neisseria	Ezakiella	0.622281	0.0174793
Neisseria	Martelella	0.985077	1.54427e-10
Neisseria	Methylobacterium	0.650602	0.0117506
Neisseria	Anaerococcus	0.622281	0.0174793
Mogibacterium	Mogibacterium	1	0
Cohnella	Pseudomonas	0.988166	1.17097e-08
Cohnella	Cohnella	1	0
Cohnella	Martelella	0.74675	0.00215119
Cohnella	Thermus	0.620907	0.0178029
Ezakiella	Varibaculum	1	0
Ezakiella	Flavobacterium	1	0
Ezakiella	Erysipelotrichaceae_UCG-004	1	0
Ezakiella	Parvimonas	1	0
Ezakiella	Ezakiella	1	0
Ezakiella	Staphylococcus	0.733799	0.00281345
Ezakiella	Balneola	0.620907	0.0178029
Ezakiella	Anaerococcus	1	0
unidentified_Erysipelotrichaceae	Providencia	1	0
unidentified_Erysipelotrichaceae	Aeromonas	1	0
unidentified_Erysipelotrichaceae	Bradyrhizobium	1	0
unidentified_Erysipelotrichaceae	Prevotella_6	1	0
unidentified_Erysipelotrichaceae	Niastella	1	0
unidentified_Erysipelotrichaceae	unidentified_Erysipelotrichaceae	1	0
Staphylococcus	Staphylococcus	1	0
Staphylococcus	Balneola	0.988166	3.86646e-11
Staphylococcus	Prevotella_1	0.721719	0.00356713
Staphylococcus	Finegoldia	0.620907	0.0178029
Staphylococcus	Crossiella	0.620907	0.0178029
Staphylococcus	Methylobacterium	0.67235	0.00843076
Staphylococcus	Anaerococcus	0.733799	0.00281345
Staphylococcus	Ammoniphilus	0.620907	0.0178029
Martelella	Campylobacter	0.993569	3.16763e-10
Martelella	Neisseria	0.985077	4.61982e-08
Martelella	Martelella	1	0
Martelella	Methylobacterium	0.66632	0.00926734
Balneola	Staphylococcus	0.988166	1.17097e-08
Balneola	Balneola	1	0
Balneola	Prevotella_1	0.735294	0.00272971
Balneola	Finegoldia	0.733799	0.00281345
Balneola	Crossiella	0.733799	0.00281345
Balneola	Methylobacterium	0.684996	0.00686642
Balneola	Anaerococcus	0.620907	0.0178029
Balneola	Ammoniphilus	0.733799	0.00281345
Prevotella_1	Slackia	0.837056	0.0334869
Prevotella_1	Prevotella_1	1	0
Prevotella_1	Methylobacterium	0.628584	0.0160517
Finegoldia	Pseudoxanthomonas	1	0
Finegoldia	Finegoldia	1	0
Finegoldia	Crossiella	1	0
Finegoldia	Ammoniphilus	1	0
Crossiella	Pseudoxanthomonas	1	0
Crossiella	Finegoldia	1	0
Crossiella	Crossiella	1	0
Crossiella	Ammoniphilus	1	0
Gardnerella	Gardnerella	1	0
Vitellibacter	Halomonas	0.917303	0.00100646
Vitellibacter	Marinobacter	0.948799	6.64081e-05
Vitellibacter	Brevibacillus	0.929333	0.000425043
Vitellibacter	Vitellibacter	1	0
Vitellibacter	Methylobacterium	0.924703	2.23373e-06
Pseudogracilibacillus	Streptomyces	1	0
Pseudogracilibacillus	Vagococcus	1	0
Pseudogracilibacillus	Virgibacillus	1	0
Pseudogracilibacillus	Oceanobacillus	1	0
Pseudogracilibacillus	Papillibacter	1	0
Pseudogracilibacillus	Pseudogracilibacillus	1	0
Pseudogracilibacillus	Allobaculum	1	0
Massilia	Coprobacillus	1	0
Massilia	Mycobacterium	1	0
Massilia	Pediococcus	1	0
Massilia	Massilia	1	0
Massilia	Propionibacterium	1	0
Methylobacterium	Acinetobacter	0.850421	0.0237579
Methylobacterium	Halomonas	0.938532	0.000192171
Methylobacterium	Marinobacter	0.975976	7.79005e-07
Methylobacterium	Brevibacillus	0.968517	3.79121e-06
Methylobacterium	Vitellibacter	0.924703	0.000602149
Methylobacterium	Methylobacterium	1	0
Thermus	Proteus	1	0
Thermus	Rikenella	1	0
Thermus	Peptostreptococcus	1	0
Thermus	Thermus	1	0
Propionibacterium	Coprobacillus	1	0
Propionibacterium	Mycobacterium	1	0
Propionibacterium	Pediococcus	1	0
Propionibacterium	Massilia	1	0
Propionibacterium	Propionibacterium	1	0
Anaerococcus	Varibaculum	1	0
Anaerococcus	Flavobacterium	1	0
Anaerococcus	Erysipelotrichaceae_UCG-004	1	0
Anaerococcus	Parvimonas	1	0
Anaerococcus	Ezakiella	1	0
Anaerococcus	Anaerococcus	1	0
Ammoniphilus	Pseudoxanthomonas	1	0
Ammoniphilus	Finegoldia	1	0
Ammoniphilus	Crossiella	1	0
Ammoniphilus	Ammoniphilus	1	0
Allobaculum	Streptomyces	1	0
Allobaculum	Vagococcus	1	0
Allobaculum	Virgibacillus	1	0
Allobaculum	Oceanobacillus	1	0
Allobaculum	Papillibacter	1	0
Allobaculum	Pseudogracilibacillus	1	0
Allobaculum	Allobaculum	1	0
Others	Others	1	0

## Sheet: T1M
genus1	genus2	r	p		# of interactions
Prevotella_9	Prevotella_9	1	0		2013
Prevotella_9	Faecalibacterium	0.60989	0.0268778
Prevotella_9	Ruminococcaceae_UCG-002	-0.785714	0.00145419
Prevotella_9	Enterococcus	-0.654677	0.0151745
Prevotella_9	Prevotella_2	0.635977	0.0194638
Prevotella_9	Alloprevotella	0.645576	0.0171625
Prevotella_9	Methanobrevibacter	-0.672585	0.0117731
Prevotella_9	Ruminococcaceae_UCG-005	-0.703297	0.00731857
Prevotella_9	Senegalimassilia	-0.785714	0.00145419
Prevotella_9	Christensenellaceae_R-7_group	-0.629987	0.0210117
Prevotella_9	Cloacibacillus	-0.757099	0.00272958
Prevotella_9	Lachnospiraceae_UCG-004	0.714286	0.00608831
Prevotella_9	[Clostridium]_innocuum_group	-0.703012	0.00735283
Prevotella_9	Bacillus	-0.811584	0.000755931
Prevotella_9	Ruminiclostridium_5	-0.649244	0.0163392
Prevotella_9	Adlercreutzia	-0.785127	0.00147445
Prevotella_9	Family_XIII_AD3011_group	-0.621734	0.023292
Prevotella_9	Slackia	-0.638999	0.0187158
Prevotella_9	Eubacterium	-0.610808	0.0265862
Prevotella_9	Pyramidobacter	-0.77176	0.00199853
Prevotella_9	Hydrogenoanaerobacterium	-0.613065	0.0258791
Prevotella_9	Oscillospira	-0.782756	0.0015585
Prevotella_9	[Eubacterium]_brachy_group	-0.663035	0.013506
Prevotella_9	Christensenella	-0.736593	0.00408241
Prevotella_9	Papillibacter	-0.663035	0.013506
Prevotella_9	Mogibacterium	-0.69071	0.00895174
Prevotella_9	unidentified_Erysipelotrichaceae	-0.650221	0.016125
Prevotella_9	unidentified_Actinomycetaceae	-0.626783	0.0218762
Bacteroides	Bacteroides	1	0
Bacteroides	Alistipes	0.730769	0.00454773
Bacteroides	Parabacteroides	0.978022	7.75781e-09
Bacteroides	Ruminococcus_2	0.767539	0.00219108
Bacteroides	Enterococcus	0.726803	0.00488734
Bacteroides	Prevotella_2	-0.62477	0.0224328
Bacteroides	Barnesiella	0.707016	0.00688271
Bacteroides	Akkermansia	0.707193	0.00686244
Bacteroides	Hungatella	0.849281	0.000239106
Bacteroides	unidentified_Ruminococcaceae	0.664835	0.0131656
Bacteroides	Butyricimonas	0.742779	0.00362936
Bacteroides	Eisenbergiella	0.603219	0.0290682
Bacteroides	[Clostridium]_innocuum_group	0.781124	0.00161849
Bacteroides	Flavonifractor	0.668518	0.0124891
Bacteroides	Ruminiclostridium_9	0.750046	0.00314794
Bacteroides	Oscillibacter	0.7978	0.00108346
Bacteroides	Eggerthella	0.694642	0.00841436
Lactobacillus	Lactobacillus	1	0
Lactobacillus	Bifidobacterium	0.641876	0.018024
Lactobacillus	[Eubacterium]_coprostanoligenes_group	-0.617082	0.0246552
Lactobacillus	[Eubacterium]_ruminantium_group	-0.607735	0.0275717
Lactobacillus	Ruminiclostridium_6	-0.741556	0.00371569
Lactobacillus	[Eubacterium]_ventriosum_group	-0.727275	0.00484586
Lactobacillus	Marvinbryantia	-0.62069	0.0235928
Lactobacillus	Enterorhabdus	-0.623487	0.022793
Ruminococcaceae_UCG-014	Ruminococcaceae_UCG-014	1	0
Ruminococcaceae_UCG-014	Megasphaera	-0.60796	0.0274986
Ruminococcaceae_UCG-014	Alistipes	0.653846	0.0153485
Ruminococcaceae_UCG-014	Ruminococcaceae_UCG-002	0.725275	0.00502324
Ruminococcaceae_UCG-014	Methanobrevibacter	0.77432	0.00188835
Ruminococcaceae_UCG-014	Ruminococcaceae_UCG-005	0.818681	0.000620988
Ruminococcaceae_UCG-014	Anaerotruncus	0.607979	0.0274926
Ruminococcaceae_UCG-014	Clostridium_sensu_stricto_1	0.741373	0.00372874
Ruminococcaceae_UCG-014	Desulfovibrio	0.654746	0.0151602
Ruminococcaceae_UCG-014	Senegalimassilia	0.697802	0.00800072
Ruminococcaceae_UCG-014	[Eubacterium]_ventriosum_group	0.604396	0.0286727
Ruminococcaceae_UCG-014	Christensenellaceae_R-7_group	0.861074	0.000156426
Ruminococcaceae_UCG-014	Victivallis	0.649267	0.0163341
Ruminococcaceae_UCG-014	Ruminococcaceae_UCG-010	0.936643	2.42046e-06
Ruminococcaceae_UCG-014	Cloacibacillus	0.794665	0.00117153
Ruminococcaceae_UCG-014	Lachnospiraceae_UCG-004	-0.901099	2.61386e-05
Ruminococcaceae_UCG-014	Ruminococcaceae_UCG-013	0.85245	0.000214097
Ruminococcaceae_UCG-014	Peptococcus	0.674096	0.0115151
Ruminococcaceae_UCG-014	Bacillus	0.675354	0.0113036
Ruminococcaceae_UCG-014	Ruminiclostridium_5	0.616232	0.0249107
Ruminococcaceae_UCG-014	Adlercreutzia	0.658405	0.0144124
Ruminococcaceae_UCG-014	Family_XIII_AD3011_group	0.767539	0.00219108
Ruminococcaceae_UCG-014	Ruminiclostridium_9	0.627817	0.0215945
Ruminococcaceae_UCG-014	Oxalobacter	0.632842	0.0202628
Ruminococcaceae_UCG-014	Marvinbryantia	0.748281	0.00326001
Ruminococcaceae_UCG-014	Allisonella	-0.713161	0.00620635
Ruminococcaceae_UCG-014	Eubacterium	0.667191	0.0127299
Ruminococcaceae_UCG-014	Pyramidobacter	0.603986	0.0288099
Ruminococcaceae_UCG-014	Rothia	0.668535	0.012486
Ruminococcaceae_UCG-014	Marinobacter	0.698859	0.00786584
Ruminococcaceae_UCG-014	Oscillospira	0.773325	0.0019306
Ruminococcaceae_UCG-014	Defluviitaleaceae_UCG-011	0.735894	0.00413625
Ruminococcaceae_UCG-014	Mogibacterium	0.613215	0.0258326
Ruminococcaceae_UCG-014	Anaerofustis	0.68166	0.0102872
Megamonas	Megamonas	1	0
Megamonas	Collinsella	0.657469	0.014601
Megamonas	Prevotella_6	-0.642615	0.0178495
Megamonas	unidentified_Saccharibacteria	-0.69843	0.00792038
Megamonas	Delftia	-0.683486	0.0100064
Megamonas	Ezakiella	-0.642615	0.0178495
Megamonas	Finegoldia	-0.642615	0.0178495
Megasphaera	Megasphaera	1	0
Megasphaera	Sarcina	-0.612477	0.0260621
Megasphaera	Mitsuokella	0.684295	0.00988382
Megasphaera	Fusicatenibacter	0.767655	0.0021856
Megasphaera	Methanobrevibacter	-0.69455	0.00842664
Megasphaera	Ruminococcaceae_UCG-005	-0.689208	0.00916363
Megasphaera	Clostridium_sensu_stricto_1	-0.677064	0.0110207
Megasphaera	Ruminococcaceae_UCG-010	-0.698133	0.00795834
Megasphaera	Lachnospiraceae_UCG-004	0.70882	0.00667859
Megasphaera	[Ruminococcus]_gauvreauii_group	-0.624747	0.0224393
Megasphaera	Oxalobacter	-0.904704	2.14629e-05
Megasphaera	Slackia	-0.672418	0.0118019
Megasphaera	Pseudomonas	-0.693635	0.00854958
Megasphaera	Marinobacter	-0.654831	0.0151426
Megasphaera	Brevibacillus	-0.825192	0.000514651
Megasphaera	unidentified_Peptococcaceae	-0.666669	0.0128253
Bifidobacterium	Bifidobacterium	1	0
Bifidobacterium	Olsenella	0.674043	0.011524
Bifidobacterium	[Eubacterium]_coprostanoligenes_group	-0.653846	0.0153485
Bifidobacterium	Ruminococcus_1	-0.693261	0.00860029
Bifidobacterium	Mitsuokella	0.611586	0.0263408
Bifidobacterium	[Eubacterium]_hallii_group	-0.664835	0.0131656
Bifidobacterium	[Eubacterium]_ruminantium_group	-0.779617	0.00167547
Bifidobacterium	Desulfovibrio	-0.640991	0.0182347
Bifidobacterium	Ruminiclostridium_6	-0.649331	0.01632
Bifidobacterium	Ruminococcaceae_UCG-004	-0.636253	0.0193945
Bifidobacterium	Eisenbergiella	-0.611636	0.0263252
Bifidobacterium	Weissella	-0.639128	0.0186845
Bifidobacterium	[Eubacterium]_xylanophilum_group	-0.694607	0.00841906
Bifidobacterium	Lactococcus	-0.664099	0.013304
Bifidobacterium	Holdemania	-0.663914	0.0133389
Bifidobacterium	Ruminiclostridium	-0.628764	0.0213386
Bifidobacterium	Ruminococcaceae_UCG-009	-0.636773	0.0192646
Bifidobacterium	Balneola	-0.628971	0.0212831
Bifidobacterium	Vitellibacter	-0.620235	0.0237249
Alistipes	Alistipes	1	0
Alistipes	Ruminococcaceae_UCG-002	0.697802	0.00800072
Alistipes	Escherichia-Shigella	0.605228	0.0283954
Alistipes	Parabacteroides	0.736264	0.00410771
Alistipes	Ruminococcus_2	0.687759	0.00937181
Alistipes	Mitsuokella	-0.614485	0.0254415
Alistipes	Barnesiella	0.720771	0.00544079
Alistipes	Anaerotruncus	0.696012	0.00823316
Alistipes	Desulfovibrio	0.624485	0.0225125
Alistipes	Odoribacter	0.751032	0.00308664
Alistipes	Hungatella	0.709597	0.0065921
Alistipes	Butyricimonas	0.861074	0.000156426
Alistipes	[Clostridium]_innocuum_group	0.636058	0.0194434
Alistipes	Prevotellaceae_NK3B31_group	0.789493	0.00132899
Alistipes	Flavonifractor	0.657469	0.014601
Alistipes	Ruminiclostridium_9	0.8945	3.68038e-05
Alistipes	Oscillibacter	0.85007	0.000232679
Alistipes	Ruminiclostridium	0.756534	0.00276138
Alistipes	Erysipelatoclostridium	0.652695	0.0155919
Alistipes	Rikenella	0.717101	0.00580038
Alistipes	Lactonifactor	0.658971	0.0142991
Alistipes	Enterorhabdus	0.620205	0.0237336
Alistipes	Dielma	0.842484	0.000300595
Faecalibacterium	Faecalibacterium	1	0
Faecalibacterium	Phascolarctobacterium	0.674934	0.0113739
Faecalibacterium	Lachnoclostridium	0.774725	0.00187136
Faecalibacterium	Fusicatenibacter	0.620879	0.0235382
Faecalibacterium	Prevotella_2	0.663993	0.013324
Faecalibacterium	Alloprevotella	0.628764	0.0213386
Faecalibacterium	Coprococcus_3	0.686813	0.0095095
Faecalibacterium	Butyricicoccus	0.78022	0.0016525
Faecalibacterium	Lachnospiraceae_ND3007_group	0.880331	7.15568e-05
Faecalibacterium	unidentified_Lachnospiraceae	0.811041	0.000767126
Faecalibacterium	Lachnospiraceae_FCS020_group	0.613481	0.0257505
Faecalibacterium	Allisonella	0.696446	0.00817626
Faecalibacterium	Mogibacterium	-0.653647	0.0153904
Ruminococcaceae_UCG-002	Ruminococcaceae_UCG-002	1	0
Ruminococcaceae_UCG-002	Escherichia-Shigella	0.729024	0.00469483
Ruminococcaceae_UCG-002	[Eubacterium]_coprostanoligenes_group	0.802198	0.000968779
Ruminococcaceae_UCG-002	[Eubacterium]_hallii_group	0.67033	0.0121662
Ruminococcaceae_UCG-002	Methanobrevibacter	0.757364	0.00271473
Ruminococcaceae_UCG-002	Ruminococcaceae_UCG-005	0.840659	0.000319071
Ruminococcaceae_UCG-002	Anaerotruncus	0.833563	0.00039967
Ruminococcaceae_UCG-002	Clostridium_sensu_stricto_1	0.774569	0.0018779
Ruminococcaceae_UCG-002	Desulfovibrio	0.605228	0.0283954
Ruminococcaceae_UCG-002	Senegalimassilia	0.818681	0.000620988
Ruminococcaceae_UCG-002	Hungatella	0.743121	0.0036055
Ruminococcaceae_UCG-002	Christensenellaceae_R-7_group	0.819808	0.000601441
Ruminococcaceae_UCG-002	Ruminococcaceae_UCG-010	0.749314	0.00319406
Ruminococcaceae_UCG-002	Cloacibacillus	0.826452	0.000495858
Ruminococcaceae_UCG-002	unidentified_Ruminococcaceae	0.692308	0.00873032
Ruminococcaceae_UCG-002	Butyricimonas	0.651995	0.0157414
Ruminococcaceae_UCG-002	Lachnospiraceae_UCG-004	-0.807692	0.00083916
Ruminococcaceae_UCG-002	Ruminococcaceae_UCG-004	0.749672	0.00317144
Ruminococcaceae_UCG-002	[Clostridium]_innocuum_group	0.82018	0.000595096
Ruminococcaceae_UCG-002	Bacillus	0.904336	2.1906e-05
Ruminococcaceae_UCG-002	Ruminiclostridium_5	0.74553	0.00344085
Ruminococcaceae_UCG-002	Adlercreutzia	0.801656	0.000982369
Ruminococcaceae_UCG-002	Family_XIII_AD3011_group	0.696012	0.00823316
Ruminococcaceae_UCG-002	Ruminiclostridium_9	0.644484	0.0174134
Ruminococcaceae_UCG-002	Marvinbryantia	0.640991	0.0182347
Ruminococcaceae_UCG-002	Holdemania	0.807166	0.000850957
Ruminococcaceae_UCG-002	Allisonella	-0.612873	0.0259389
Ruminococcaceae_UCG-002	Slackia	0.654661	0.0151779
Ruminococcaceae_UCG-002	Eubacterium	0.707911	0.00678082
Ruminococcaceae_UCG-002	Pyramidobacter	0.718072	0.00570346
Ruminococcaceae_UCG-002	Ruminococcaceae_UCG-009	0.707526	0.00682453
Ruminococcaceae_UCG-002	Hydrogenoanaerobacterium	0.650221	0.016125
Ruminococcaceae_UCG-002	Catabacter	0.641511	0.0181106
Ruminococcaceae_UCG-002	Marinobacter	0.674967	0.0113683
Ruminococcaceae_UCG-002	Oscillospira	0.807905	0.000834444
Ruminococcaceae_UCG-002	[Eubacterium]_fissicatena_group	0.643319	0.0176843
Ruminococcaceae_UCG-002	Christensenella	0.692574	0.00869388
Ruminococcaceae_UCG-002	Sporobacter	0.67421	0.0114957
Ruminococcaceae_UCG-002	Acetanaerobacterium	0.628971	0.0212831
Ruminococcaceae_UCG-002	Mogibacterium	0.613215	0.0258326
Escherichia-Shigella	Escherichia-Shigella	1	0
Escherichia-Shigella	Subdoligranulum	0.616232	0.0249107
Escherichia-Shigella	Anaerotruncus	0.688705	0.00923545
Escherichia-Shigella	Hungatella	0.639236	0.018658
Escherichia-Shigella	unidentified_Ruminococcaceae	0.646493	0.0169538
Escherichia-Shigella	Ruminococcaceae_UCG-004	0.620508	0.0236456
Escherichia-Shigella	Porphyromonas	0.681877	0.0102535
Escherichia-Shigella	[Clostridium]_innocuum_group	0.632743	0.0202884
Escherichia-Shigella	Tyzzerella_4	0.62135	0.0234022
Escherichia-Shigella	Ruminiclostridium_9	0.625899	0.0221194
Escherichia-Shigella	Holdemania	0.640001	0.0184728
Escherichia-Shigella	Ruminococcaceae_UCG-009	0.68016	0.0105225
Escherichia-Shigella	Lactonifactor	0.678732	0.0107501
Escherichia-Shigella	Acetanaerobacterium	0.629837	0.0210517
Olsenella	Olsenella	1	0
Olsenella	Roseburia	-0.690618	0.00896452
Olsenella	[Eubacterium]_ruminantium_group	-0.623271	0.022854
Olsenella	[Eubacterium]_xylanophilum_group	-0.801506	0.000986148
Olsenella	Marvinbryantia	-0.608581	0.0272979
Olsenella	Balneola	-0.632456	0.0203631
Olsenella	Vitellibacter	-0.623671	0.0227409
Parabacteroides	Bacteroides	0.978022	2.3483e-06
Parabacteroides	Parabacteroides	1	0
Parabacteroides	Ruminococcus_2	0.701514	0.00753486
Parabacteroides	Enterococcus	0.724029	0.00513621
Parabacteroides	Prevotella_2	-0.6752	0.0113293
Parabacteroides	Barnesiella	0.737277	0.00403028
Parabacteroides	Akkermansia	0.679568	0.0106163
Parabacteroides	Hungatella	0.849281	0.000239106
Parabacteroides	unidentified_Ruminococcaceae	0.653846	0.0153485
Parabacteroides	Butyricimonas	0.784045	0.00151236
Parabacteroides	Eisenbergiella	0.620053	0.0237779
Parabacteroides	[Clostridium]_innocuum_group	0.789493	0.00132899
Parabacteroides	Flavonifractor	0.745868	0.00341826
Parabacteroides	Ruminiclostridium_9	0.722267	0.00529926
Parabacteroides	Oscillibacter	0.767539	0.00219108
Parabacteroides	Eggerthella	0.730909	0.00453612
Holdemanella	Holdemanella	1	0
Holdemanella	Paraprevotella	0.65104	0.015947
Holdemanella	Halomonas	-0.691092	0.0088984
Holdemanella	Delftia	-0.845735	0.000269795
Holdemanella	unidentified_Actinomycetaceae	0.626783	0.0218762
Blautia	Blautia	1	0
Blautia	Erysipelotrichaceae_UCG-003	0.741758	0.00370131
Blautia	[Eubacterium]_hallii_group	0.813187	0.000723608
Blautia	[Eubacterium]_ruminantium_group	0.644631	0.0173796
Blautia	Dorea	0.686813	0.0095095
Blautia	Desulfovibrio	0.63824	0.0189017
Blautia	Senegalimassilia	0.807692	0.00083916
Blautia	[Eubacterium]_ventriosum_group	0.626374	0.0219886
Blautia	Christensenellaceae_R-7_group	0.605228	0.0283954
Blautia	Sutterella	-0.725275	0.00502324
Blautia	Prevotella_7	0.664385	0.0132502
Blautia	Adlercreutzia	0.82094	0.000582305
Blautia	Holdemania	0.611573	0.0263452
Blautia	Christensenella	0.628012	0.0215416
Blautia	Mogibacterium	0.603107	0.029106
Sarcina	Sarcina	1	0
Sarcina	Lachnoclostridium	-0.654677	0.0151745
Sarcina	Fusicatenibacter	-0.621389	0.0233912
Sarcina	Brevundimonas	0.626286	0.0220126
Sarcina	Prevotella_2	-0.661984	0.0137078
Sarcina	Clostridium_sensu_stricto_1	0.65922	0.0142495
Sarcina	Ruminococcaceae_UCG-003	0.692645	0.00868407
Sarcina	Butyricimonas	0.641689	0.0180684
Sarcina	Peptococcus	0.631653	0.0205724
Sarcina	Acinetobacter	0.673635	0.0115934
Sarcina	Oxalobacter	0.621509	0.0233565
Sarcina	Hydrogenoanaerobacterium	0.714717	0.00604346
Sarcina	Marinobacter	0.844401	0.000282115
Sarcina	Brevibacillus	0.83699	0.000358948
Sarcina	Candidatus_Soleaferrea	0.824464	0.00052577
Sarcina	unidentified_Peptococcaceae	0.693952	0.00850682
Sarcina	unidentified_Erysipelotrichaceae	0.718469	0.00566423
Catenibacterium	Catenibacterium	1	0
Catenibacterium	Rhodococcus	-0.686509	0.0095541
Comamonas	Comamonas	1	0
Comamonas	Phascolarctobacterium	0.620997	0.0235041
Comamonas	Prevotella_7	0.614331	0.0254886
Comamonas	unidentified_Ruminococcaceae	0.644437	0.0174242
Comamonas	Bilophila	0.600427	0.0300228
Comamonas	Arcobacter	0.67473	0.0114081
Comamonas	Sneathia	0.731273	0.00450594
Streptococcus	Streptococcus	1	0
Streptococcus	Phascolarctobacterium	-0.606063	0.028119
Streptococcus	Akkermansia	-0.751393	0.00306447
Streptococcus	Bilophila	-0.620879	0.0235382
Streptococcus	Oribacterium	0.717101	0.00580038
Erysipelotrichaceae_UCG-003	Erysipelotrichaceae_UCG-003	1	0
Erysipelotrichaceae_UCG-003	Roseburia	0.697802	0.00800072
Erysipelotrichaceae_UCG-003	Subdoligranulum	0.659341	0.0142256
Erysipelotrichaceae_UCG-003	Ruminococcus_1	0.618983	0.0240913
Erysipelotrichaceae_UCG-003	[Eubacterium]_hallii_group	0.82967	0.000450286
Erysipelotrichaceae_UCG-003	Fusobacterium	0.640519	0.0183479
Erysipelotrichaceae_UCG-003	[Eubacterium]_ruminantium_group	0.752069	0.00302319
Erysipelotrichaceae_UCG-003	Dorea	0.686813	0.0095095
Erysipelotrichaceae_UCG-003	Desulfovibrio	0.646493	0.0169538
Erysipelotrichaceae_UCG-003	Prevotella_7	0.617408	0.0245579
Erysipelotrichaceae_UCG-003	Ruminococcaceae_UCG-004	0.614123	0.0255527
Erysipelotrichaceae_UCG-003	Adlercreutzia	0.710746	0.00646573
Erysipelotrichaceae_UCG-003	Holdemania	0.65565	0.0149728
Erysipelotrichaceae_UCG-003	Prevotella	0.649557	0.0162702
Erysipelotrichaceae_UCG-003	Ruminococcaceae_UCG-009	0.699035	0.00784355
Roseburia	Roseburia	1	0
Roseburia	Coprococcus_2	0.767539	0.00219108
Roseburia	[Eubacterium]_eligens_group	0.664835	0.0131656
Roseburia	[Eubacterium]_ruminantium_group	0.677689	0.0109188
Roseburia	Alloprevotella	0.685925	0.00964032
Roseburia	Tyzzerella_3	0.620235	0.0237249
Phascolarctobacterium	Phascolarctobacterium	1	0
Phascolarctobacterium	Lachnoclostridium	0.672179	0.0118431
Phascolarctobacterium	unidentified_Lachnospiraceae	0.621024	0.0234963
Phascolarctobacterium	Pyramidobacter	-0.609017	0.0271574
Phascolarctobacterium	Actinomyces	-0.614108	0.0255571
Phascolarctobacterium	Oscillospira	-0.677738	0.0109108
Phascolarctobacterium	Solobacterium	-0.600894	0.0298615
[Eubacterium]_coprostanoligenes_group	[Eubacterium]_coprostanoligenes_group	1	0
[Eubacterium]_coprostanoligenes_group	Mitsuokella	-0.608688	0.0272633
[Eubacterium]_coprostanoligenes_group	[Eubacterium]_hallii_group	0.67033	0.0121662
[Eubacterium]_coprostanoligenes_group	Ruminococcaceae_UCG-005	0.67033	0.0121662
[Eubacterium]_coprostanoligenes_group	Anaerotruncus	0.674003	0.0115307
[Eubacterium]_coprostanoligenes_group	Clostridium_sensu_stricto_1	0.663916	0.0133386
[Eubacterium]_coprostanoligenes_group	Senegalimassilia	0.626374	0.0219886
[Eubacterium]_coprostanoligenes_group	Christensenellaceae_R-7_group	0.701514	0.00753486
[Eubacterium]_coprostanoligenes_group	Lachnospiraceae_UCG-004	-0.631868	0.020516
[Eubacterium]_coprostanoligenes_group	Ruminococcaceae_UCG-004	0.777335	0.00176474
[Eubacterium]_coprostanoligenes_group	Eisenbergiella	0.662138	0.0136782
[Eubacterium]_coprostanoligenes_group	[Clostridium]_innocuum_group	0.627689	0.0216292
[Eubacterium]_coprostanoligenes_group	Bacillus	0.675354	0.0113036
[Eubacterium]_coprostanoligenes_group	Adlercreutzia	0.65014	0.0161426
[Eubacterium]_coprostanoligenes_group	Family_XIII_AD3011_group	0.649244	0.0163392
[Eubacterium]_coprostanoligenes_group	Lactococcus	0.699997	0.0077227
[Eubacterium]_coprostanoligenes_group	Holdemania	0.771353	0.0020165
[Eubacterium]_coprostanoligenes_group	Eubacterium	0.604544	0.0286232
[Eubacterium]_coprostanoligenes_group	Ruminococcaceae_UCG-009	0.699035	0.00784355
[Eubacterium]_coprostanoligenes_group	unidentified_Chloroplast	0.657652	0.0145639
[Eubacterium]_coprostanoligenes_group	Oscillospira	0.616145	0.0249368
[Eubacterium]_coprostanoligenes_group	Sporobacter	0.69656	0.00816148
[Eubacterium]_coprostanoligenes_group	Anaerofilum	0.671523	0.0119569
Collinsella	Collinsella	1	0
Collinsella	Dialister	-0.742075	0.00367885
Collinsella	Paraprevotella	0.642764	0.0178143
Collinsella	Butyrivibrio	0.694093	0.00848796
Collinsella	Victivallis	0.634775	0.0197674
Collinsella	Ruminiclostridium_1	0.64279	0.0178083
Collinsella	Ruminiclostridium_5	0.61073	0.0266111
Ruminococcus_2	Ruminococcus_2	1	0
Ruminococcus_2	Akkermansia	0.663906	0.0133405
Ruminococcus_2	Desulfovibrio	0.669421	0.0123273
Ruminococcus_2	Paraprevotella	0.614643	0.0253931
Ruminococcus_2	Victivallis	0.684991	0.00977923
Ruminococcus_2	unidentified_Ruminococcaceae	0.607979	0.0274926
Ruminococcus_2	[Ruminococcus]_gauvreauii_group	0.649629	0.0162546
Ruminococcus_2	Family_XIII_AD3011_group	0.61708	0.0246559
Ruminococcus_2	Ruminiclostridium_9	0.650935	0.0159698
Ruminococcus_2	Oscillibacter	0.764463	0.00234025
Ruminococcus_2	Intestinimonas	0.641419	0.0181325
Ruminococcus_2	Enterorhabdus	0.639879	0.0185022
Ruminococcus_2	Anaerofilum	0.741578	0.00371416
Coprococcus_2	Coprococcus_2	1	0
Coprococcus_2	Ruminococcus_1	0.676309	0.011145
Coprococcus_2	[Eubacterium]_eligens_group	0.872078	0.000101575
Coprococcus_2	Ruminococcaceae_NK4A214_group	0.643742	0.0175856
Coprococcus_2	[Eubacterium]_ruminantium_group	0.678621	0.0107679
Coprococcus_2	[Eubacterium]_ventriosum_group	0.764788	0.00232414
Coprococcus_2	Tyzzerella_3	0.621089	0.0234776
Coprococcus_2	Lachnospiraceae_UCG-010	0.793388	0.00120895
Coprococcus_2	Family_XIII_UCG-001	0.608891	0.0271978
Coprococcus_2	Oribacterium	-0.634373	0.0198697
[Ruminococcus]_torques_group	[Ruminococcus]_torques_group	1	0
[Ruminococcus]_torques_group	Brevundimonas	0.621089	0.0234776
[Ruminococcus]_torques_group	Methanobrevibacter	0.764067	0.00236003
[Ruminococcus]_torques_group	Ruminococcaceae_UCG-005	0.654746	0.0151602
[Ruminococcus]_torques_group	Senegalimassilia	0.662999	0.0135129
[Ruminococcus]_torques_group	Intestinibacter	0.614325	0.0254906
[Ruminococcus]_torques_group	Cloacibacillus	0.708949	0.00666418
[Ruminococcus]_torques_group	Lachnospiraceae_UCG-004	-0.668501	0.0124922
[Ruminococcus]_torques_group	Adlercreutzia	0.648276	0.0165534
[Ruminococcus]_torques_group	Acinetobacter	0.629477	0.0211477
[Ruminococcus]_torques_group	Slackia	0.627332	0.0217262
[Ruminococcus]_torques_group	Pyramidobacter	0.665299	0.0130789
[Ruminococcus]_torques_group	Prevotella_6	0.651116	0.0159307
[Ruminococcus]_torques_group	Catabacter	0.682906	0.010095
[Ruminococcus]_torques_group	unidentified_Saccharibacteria	0.695538	0.00829547
[Ruminococcus]_torques_group	Pediococcus	-0.619188	0.0240311
[Ruminococcus]_torques_group	[Eubacterium]_fissicatena_group	0.638184	0.0189155
[Ruminococcus]_torques_group	Christensenella	0.725852	0.00497152
[Ruminococcus]_torques_group	unidentified_Peptococcaceae	0.604267	0.0287156
[Ruminococcus]_torques_group	unidentified_Erysipelotrichaceae	0.610188	0.0267828
[Ruminococcus]_torques_group	Finegoldia	0.651116	0.0159307
Subdoligranulum	Subdoligranulum	1	0
Subdoligranulum	[Eubacterium]_eligens_group	0.659341	0.0142256
Subdoligranulum	[Eubacterium]_hallii_group	0.648352	0.0165367
Subdoligranulum	Fusobacterium	0.765776	0.00227563
Subdoligranulum	Anaerotruncus	0.682256	0.0101948
Subdoligranulum	Lachnospiraceae_UCG-010	0.651995	0.0157414
Subdoligranulum	Helicobacter	0.620235	0.0237249
Subdoligranulum	Marvinbryantia	0.775792	0.00182721
Subdoligranulum	Holdemania	0.617082	0.0246552
Subdoligranulum	Lachnospiraceae_FCS020_group	0.707016	0.00688271
Subdoligranulum	Ruminiclostridium	0.685925	0.00964032
Subdoligranulum	Family_XIII_UCG-001	0.714706	0.00604462
Subdoligranulum	Ralstonia	0.658405	0.0144124
Subdoligranulum	Gemella	0.721057	0.00541348
Ruminococcus_1	Ruminococcus_1	1	0
Ruminococcus_1	Mitsuokella	-0.792384	0.00123907
Ruminococcus_1	[Eubacterium]_eligens_group	0.734526	0.00424314
Ruminococcus_1	[Eubacterium]_ruminantium_group	0.689656	0.00910006
Ruminococcus_1	Anaerotruncus	0.623967	0.0226577
Ruminococcus_1	Ruminococcaceae_UCG-003	0.66207	0.0136914
Ruminococcus_1	Lachnospiraceae_UCG-010	0.694215	0.00847156
Ruminococcus_1	Family_XIII_UCG-001	0.635244	0.0196484
Ruminococcus_1	Lactonifactor	0.622171	0.0231668
Lachnoclostridium	Lachnoclostridium	1	0
Lachnoclostridium	Fusicatenibacter	0.741758	0.00370131
Lachnoclostridium	Anaerostipes	0.637363	0.0191181
Lachnoclostridium	[Ruminococcus]_gnavus_group	0.668589	0.0124765
Lachnoclostridium	Lachnospiraceae_NK4A136_group	0.602476	0.0293199
Lachnoclostridium	Coprococcus_1	0.631868	0.020516
Lachnoclostridium	unidentified_Lachnospiraceae	0.761386	0.00249728
Lachnoclostridium	Oxalobacter	-0.757099	0.00272958
Lachnoclostridium	Lachnospiraceae_FCS020_group	0.607979	0.0274926
Lachnoclostridium	Allisonella	0.729876	0.00462259
Lachnoclostridium	Slackia	-0.692249	0.00873833
Lachnoclostridium	Marinobacter	-0.692886	0.0086512
Lachnoclostridium	Solobacterium	-0.626285	0.0220129
Lachnoclostridium	Brevibacillus	-0.677089	0.0110166
Lachnoclostridium	Mogibacterium	-0.653647	0.0153904
Mitsuokella	Mitsuokella	1	0
Mitsuokella	[Eubacterium]_eligens_group	-0.710136	0.00653261
Mitsuokella	Anaerotruncus	-0.828665	0.000464149
Mitsuokella	Ruminococcaceae_UCG-003	-0.688843	0.00921575
Mitsuokella	Lachnospiraceae_UCG-010	-0.603721	0.0288991
Mitsuokella	Ruminococcaceae_UCG-004	-0.640639	0.0183191
Mitsuokella	Rhodococcus	-0.666033	0.0129426
Mitsuokella	Prevotellaceae_NK3B31_group	-0.662249	0.0136568
Mitsuokella	Ruminiclostridium_9	-0.621351	0.023402
Mitsuokella	Oscillibacter	-0.766261	0.00225211
Mitsuokella	Holdemania	-0.629259	0.0212057
Mitsuokella	Ruminiclostridium	-0.645646	0.0171465
Mitsuokella	Family_XIII_UCG-001	-0.704371	0.00719053
Mitsuokella	Pseudomonas	-0.637002	0.0192077
Mitsuokella	Lactonifactor	-0.753192	0.00295564
Mitsuokella	Brevibacillus	-0.60385	0.0288555
Fusicatenibacter	Fusicatenibacter	1	0
Fusicatenibacter	Brevundimonas	-0.628971	0.0212831
Fusicatenibacter	Prevotella_2	0.661192	0.0138616
Fusicatenibacter	Methanobrevibacter	-0.700845	0.00761726
Fusicatenibacter	Ruminococcaceae_UCG-005	-0.604396	0.0286727
Fusicatenibacter	Ruminococcaceae_UCG-010	-0.674934	0.0113739
Fusicatenibacter	Cloacibacillus	-0.618394	0.024265
Fusicatenibacter	Lachnospiraceae_UCG-004	0.747253	0.00332674
Fusicatenibacter	unidentified_Lachnospiraceae	0.750351	0.00312888
Fusicatenibacter	[Clostridium]_innocuum_group	-0.714171	0.00610032
Fusicatenibacter	[Ruminococcus]_gauvreauii_group	-0.696415	0.0081803
Fusicatenibacter	Oxalobacter	-0.881356	6.83908e-05
Fusicatenibacter	Allisonella	0.679732	0.0105903
Fusicatenibacter	Slackia	-0.845735	0.000269795
Fusicatenibacter	Brevibacillus	-0.674053	0.0115223
Fusicatenibacter	unidentified_Peptococcaceae	-0.715184	0.00599523
Fusicatenibacter	Mogibacterium	-0.741249	0.00373759
Brevundimonas	Brevundimonas	1	0
Brevundimonas	unidentified_Lachnospiraceae	-0.622807	0.0229855
Brevundimonas	Oxalobacter	0.661581	0.0137858
Brevundimonas	Slackia	0.707177	0.00686429
Brevundimonas	Pyramidobacter	0.629515	0.0211375
Brevundimonas	Hydrogenoanaerobacterium	0.75614	0.00278378
Brevundimonas	Solobacterium	0.611016	0.0265205
Brevundimonas	Peptostreptococcus	0.68853	0.00926053
Brevundimonas	unidentified_Peptococcaceae	0.692902	0.008649
Brevundimonas	Mogibacterium	0.766032	0.00226317
Brevundimonas	unidentified_Erysipelotrichaceae	0.850657	0.000227976
Brevundimonas	Brevibacterium	0.613317	0.0258012
Brevundimonas	Rhodanobacter	0.73598	0.00412959
Brevundimonas	Anaerococcus	0.613317	0.0258012
Enterococcus	Enterococcus	1	0
Enterococcus	Prevotella_2	-0.637938	0.018976
Enterococcus	Hungatella	0.674206	0.0114965
Enterococcus	Eisenbergiella	0.688429	0.00927502
Enterococcus	[Clostridium]_innocuum_group	0.784519	0.00149564
Enterococcus	Slackia	0.65156	0.0158349
Enterococcus	Coprobacter	0.635841	0.0194978
Enterococcus	Staphylococcus	-0.757125	0.00272812
Dialister	Dialister	1	0
Dialister	Ruminococcaceae_UCG-005	-0.653799	0.0153585
Dialister	[Ruminococcus]_gnavus_group	-0.641989	0.0179972
Dialister	Victivallis	-0.833868	0.000395913
Dialister	unidentified_Ruminococcaceae	-0.604143	0.0287573
Dialister	Ruminiclostridium_1	-0.688361	0.00928487
Dialister	Ruminiclostridium_5	-0.796964	0.00110641
Dialister	Family_XIII_AD3011_group	-0.806633	0.000863021
Dialister	Eubacterium	-0.775326	0.00184639
Dialister	Defluviitaleaceae_UCG-011	-0.606776	0.0278845
Dialister	[Eubacterium]_brachy_group	-0.61529	0.0251959
Dialister	Anaerofilum	-0.743629	0.0035703
Dialister	Papillibacter	-0.61529	0.0251959
[Eubacterium]_eligens_group	Coprococcus_2	0.872078	0.02123
[Eubacterium]_eligens_group	[Eubacterium]_eligens_group	1	0
[Eubacterium]_eligens_group	Anaerotruncus	0.61073	0.0266111
[Eubacterium]_eligens_group	Ruminiclostridium_6	0.607245	0.0277313
[Eubacterium]_eligens_group	[Eubacterium]_ventriosum_group	0.692308	0.00873032
[Eubacterium]_eligens_group	Butyricicoccus	0.807692	0.00083916
[Eubacterium]_eligens_group	Tyzzerella_3	0.628971	0.0212831
[Eubacterium]_eligens_group	Lachnospiraceae_UCG-010	0.932601	3.37438e-06
[Eubacterium]_eligens_group	unidentified_Lachnospiraceae	0.637247	0.0191468
[Eubacterium]_eligens_group	Family_XIII_UCG-001	0.753489	0.00293796
Prevotella_2	Prevotella_2	1	0
Prevotella_2	Methanobrevibacter	-0.634029	0.0199574
Prevotella_2	Ruminococcaceae_UCG-005	-0.60796	0.0274986
Prevotella_2	Coprococcus_3	0.605158	0.0284184
Prevotella_2	Butyrivibrio	-0.69336	0.00858683
Prevotella_2	Butyricimonas	-0.673324	0.0116464
Prevotella_2	Lachnospiraceae_UCG-004	0.602357	0.0293606
Prevotella_2	[Clostridium]_innocuum_group	-0.684217	0.00989556
Prevotella_2	Bacillus	-0.600051	0.0301531
Prevotella_2	Acinetobacter	-0.617213	0.024616
Prevotella_2	Oxalobacter	-0.62622	0.0220309
Prevotella_2	Slackia	-0.666029	0.0129434
Prevotella_2	Brevibacillus	-0.63786	0.0189953
Prevotella_2	unidentified_Peptococcaceae	-0.666669	0.0128253
Ruminococcaceae_NK4A214_group	Ruminococcaceae_NK4A214_group	1	0
Ruminococcaceae_NK4A214_group	Ruminococcaceae_UCG-005	0.60989	0.0268778
Ruminococcaceae_NK4A214_group	Anaerotruncus	0.624485	0.0225125
Ruminococcaceae_NK4A214_group	Clostridium_sensu_stricto_1	0.60859	0.0272949
Ruminococcaceae_NK4A214_group	Turicibacter	0.898075	3.06633e-05
Ruminococcaceae_NK4A214_group	Pseudomonas	0.626231	0.0220277
Ruminococcaceae_NK4A214_group	Candidatus_Soleaferrea	0.632224	0.0204232
Ruminococcaceae_NK4A214_group	Oribacterium	-0.739394	0.00387219
Ruminococcaceae_NK4A214_group	Cohnella	0.613065	0.0258791
[Eubacterium]_hallii_group	[Eubacterium]_hallii_group	1	0
[Eubacterium]_hallii_group	[Eubacterium]_ruminantium_group	0.625347	0.0222723
[Eubacterium]_hallii_group	Dorea	0.626374	0.0219886
[Eubacterium]_hallii_group	Anaerotruncus	0.624485	0.0225125
[Eubacterium]_hallii_group	Desulfovibrio	0.704265	0.00720314
[Eubacterium]_hallii_group	Senegalimassilia	0.785714	0.00145419
[Eubacterium]_hallii_group	Ruminiclostridium_6	0.601233	0.0297451
[Eubacterium]_hallii_group	Christensenellaceae_R-7_group	0.660248	0.0140462
[Eubacterium]_hallii_group	Prevotella_7	0.731494	0.00448768
[Eubacterium]_hallii_group	Cloacibacillus	0.624173	0.0225998
[Eubacterium]_hallii_group	Ruminococcaceae_UCG-004	0.777335	0.00176474
[Eubacterium]_hallii_group	Porphyromonas	0.627182	0.0217673
[Eubacterium]_hallii_group	Adlercreutzia	0.848488	0.000245715
[Eubacterium]_hallii_group	Marvinbryantia	0.767539	0.00219108
[Eubacterium]_hallii_group	Holdemania	0.831959	0.000419951
[Eubacterium]_hallii_group	Ruminococcaceae_UCG-009	0.741487	0.00372061
[Eubacterium]_hallii_group	Actinomyces	0.63173	0.0205523
[Eubacterium]_hallii_group	Christensenella	0.628012	0.0215416
[Eubacterium]_hallii_group	Sporobacter	0.715184	0.00599523
Fusobacterium	Fusobacterium	1	0
Fusobacterium	Haemophilus	-0.723217	0.00521084
Fusobacterium	Faecalitalea	0.720231	0.00549259
Fusobacterium	Adlercreutzia	0.606603	0.0279412
Fusobacterium	Hydrogenoanaerobacterium	0.631419	0.0206337
[Eubacterium]_ruminantium_group	[Eubacterium]_ruminantium_group	1	0
[Eubacterium]_ruminantium_group	Desulfovibrio	0.62207	0.0231958
[Eubacterium]_ruminantium_group	Tyzzerella_3	0.621946	0.0232311
[Eubacterium]_ruminantium_group	Ruminococcaceae_UCG-013	0.638308	0.0188849
[Eubacterium]_ruminantium_group	[Eubacterium]_xylanophilum_group	0.653704	0.0153784
Alloprevotella	Alloprevotella	1	0
Alloprevotella	Tyzzerella_3	0.673575	0.0116035
Alloprevotella	Bacillus	-0.645646	0.0171465
Dorea	Dorea	1	0
Dorea	Anaerostipes	0.813187	0.000723608
Dorea	Haemophilus	-0.677807	0.0108996
Dorea	[Eubacterium]_ventriosum_group	0.631868	0.020516
Dorea	Sutterella	-0.791209	0.00127502
Dorea	Coprococcus_1	0.752747	0.00298223
Dorea	Adlercreutzia	0.603308	0.0290381
Dorea	Lachnospiraceae_FCS020_group	0.682256	0.0101948
Dorea	Gemella	0.670555	0.0121265
Dorea	Sneathia	0.661367	0.0138274
Methanobrevibacter	Methanobrevibacter	1	0
Methanobrevibacter	Ruminococcaceae_UCG-005	0.938228	2.11217e-06
Methanobrevibacter	Anaerotruncus	0.633892	0.0199925
Methanobrevibacter	Clostridium_sensu_stricto_1	0.748392	0.00325288
Methanobrevibacter	Senegalimassilia	0.729105	0.00468797
Methanobrevibacter	Coprococcus_3	-0.616065	0.024961
Methanobrevibacter	Hungatella	0.70407	0.00722631
Methanobrevibacter	Christensenellaceae_R-7_group	0.758407	0.002657
Methanobrevibacter	Victivallis	0.65893	0.0143073
Methanobrevibacter	Intestinibacter	0.608423	0.0273486
Methanobrevibacter	Ruminococcaceae_UCG-010	0.847301	0.000255878
Methanobrevibacter	Cloacibacillus	0.94823	8.15193e-07
Methanobrevibacter	Lachnospiraceae_UCG-004	-0.932576	3.38112e-06
Methanobrevibacter	Peptococcus	0.724804	0.00506572
Methanobrevibacter	[Clostridium]_innocuum_group	0.743247	0.00359675
Methanobrevibacter	Bacillus	0.810991	0.000768182
Methanobrevibacter	Ruminiclostridium_5	0.747087	0.00333757
Methanobrevibacter	Adlercreutzia	0.731116	0.00451895
Methanobrevibacter	Family_XIII_AD3011_group	0.698979	0.00785064
Methanobrevibacter	Acinetobacter	0.667851	0.0126097
Methanobrevibacter	Oxalobacter	0.740154	0.00381659
Methanobrevibacter	Holdemania	0.603596	0.0289412
Methanobrevibacter	Allisonella	-0.788046	0.00137588
Methanobrevibacter	Slackia	0.74431	0.00352352
Methanobrevibacter	Eubacterium	0.715311	0.00598222
Methanobrevibacter	Pyramidobacter	0.793878	0.00119449
Methanobrevibacter	Hydrogenoanaerobacterium	0.630635	0.0208399
Methanobrevibacter	Catabacter	0.856082	0.000188047
Methanobrevibacter	Marinobacter	0.60829	0.0273918
Methanobrevibacter	Oscillospira	0.805189	0.000896405
Methanobrevibacter	Defluviitaleaceae_UCG-011	0.790833	0.0012867
Methanobrevibacter	[Eubacterium]_fissicatena_group	0.779264	0.00168906
Methanobrevibacter	[Eubacterium]_brachy_group	0.682037	0.0102287
Methanobrevibacter	Christensenella	0.818078	0.000631658
Methanobrevibacter	Papillibacter	0.682037	0.0102287
Methanobrevibacter	Mogibacterium	0.710505	0.00649215
Methanobrevibacter	unidentified_Erysipelotrichaceae	0.668855	0.0124285
Methanobrevibacter	unidentified_Actinomycetaceae	0.644746	0.0173529
Ruminococcaceae_UCG-005	Methanobrevibacter	0.938228	0.000598109
Ruminococcaceae_UCG-005	Ruminococcaceae_UCG-005	1	0
Ruminococcaceae_UCG-005	Anaerotruncus	0.71802	0.00570865
Ruminococcaceae_UCG-005	Clostridium_sensu_stricto_1	0.832662	0.000410971
Ruminococcaceae_UCG-005	Senegalimassilia	0.708791	0.00668178
Ruminococcaceae_UCG-005	Hungatella	0.65931	0.0142316
Ruminococcaceae_UCG-005	Christensenellaceae_R-7_group	0.808804	0.000814681
Ruminococcaceae_UCG-005	Victivallis	0.782599	0.0015642
Ruminococcaceae_UCG-005	Ruminococcaceae_UCG-010	0.851243	0.000223367
Ruminococcaceae_UCG-005	Cloacibacillus	0.881356	6.83908e-05
Ruminococcaceae_UCG-005	unidentified_Ruminococcaceae	0.653846	0.0153485
Ruminococcaceae_UCG-005	Lachnospiraceae_UCG-004	-0.906593	1.92962e-05
Ruminococcaceae_UCG-005	Turicibacter	0.65565	0.0149728
Ruminococcaceae_UCG-005	Ruminococcaceae_UCG-013	0.604515	0.0286326
Ruminococcaceae_UCG-005	Peptococcus	0.696288	0.00819696
Ruminococcaceae_UCG-005	Ruminiclostridium_1	0.698523	0.00790859
Ruminococcaceae_UCG-005	[Clostridium]_innocuum_group	0.72254	0.00527374
Ruminococcaceae_UCG-005	Bacillus	0.872453	0.000100024
Ruminococcaceae_UCG-005	Ruminiclostridium_5	0.861074	0.000156426
Ruminococcaceae_UCG-005	Adlercreutzia	0.73554	0.00416371
Ruminococcaceae_UCG-005	Family_XIII_AD3011_group	0.819808	0.000601441
Ruminococcaceae_UCG-005	Ruminiclostridium_9	0.605593	0.0282743
Ruminococcaceae_UCG-005	Acinetobacter	0.649244	0.0163392
Ruminococcaceae_UCG-005	Oxalobacter	0.65596	0.0149089
Ruminococcaceae_UCG-005	Holdemania	0.65014	0.0161426
Ruminococcaceae_UCG-005	Allisonella	-0.643516	0.0176381
Ruminococcaceae_UCG-005	Slackia	0.651529	0.0158415
Ruminococcaceae_UCG-005	Eubacterium	0.817543	0.000641233
Ruminococcaceae_UCG-005	Pyramidobacter	0.765049	0.00231123
Ruminococcaceae_UCG-005	Intestinimonas	0.603693	0.0289085
Ruminococcaceae_UCG-005	Catabacter	0.783106	0.00154585
Ruminococcaceae_UCG-005	Marinobacter	0.686913	0.00949488
Ruminococcaceae_UCG-005	Oscillospira	0.811048	0.000766987
Ruminococcaceae_UCG-005	Defluviitaleaceae_UCG-011	0.801706	0.000981117
Ruminococcaceae_UCG-005	[Eubacterium]_fissicatena_group	0.763565	0.00238523
Ruminococcaceae_UCG-005	[Eubacterium]_brachy_group	0.715184	0.00599523
Ruminococcaceae_UCG-005	Christensenella	0.751266	0.00307223
Ruminococcaceae_UCG-005	Brevibacillus	0.601183	0.0297622
Ruminococcaceae_UCG-005	Papillibacter	0.715184	0.00599523
Ruminococcaceae_UCG-005	unidentified_Erysipelotrichaceae	0.635359	0.0196195
Veillonella	Veillonella	1	0
Veillonella	Akkermansia	-0.654647	0.0151808
Veillonella	Flavonifractor	-0.626908	0.0218421
Anaerostipes	Anaerostipes	1	0
Anaerostipes	Haemophilus	-0.664385	0.0132502
Anaerostipes	[Eubacterium]_ventriosum_group	0.648352	0.0165367
Anaerostipes	Sutterella	-0.664835	0.0131656
Anaerostipes	Coprococcus_1	0.961538	1.63177e-07
Anaerostipes	Weissella	-0.603289	0.0290446
Anaerostipes	Lachnospiraceae_FCS020_group	0.85007	0.000232679
Barnesiella	Barnesiella	1	0
Barnesiella	Butyricimonas	0.805785	0.000882498
Barnesiella	Prevotellaceae_NK3B31_group	0.815722	0.000674718
Barnesiella	Ruminiclostridium_9	0.61199	0.0262142
Barnesiella	Oscillibacter	0.692837	0.00865785
Barnesiella	Coprobacter	0.616395	0.0248616
[Ruminococcus]_gnavus_group	[Ruminococcus]_gnavus_group	1	0
[Ruminococcus]_gnavus_group	Eggerthella	0.643565	0.0176268
[Ruminococcus]_gnavus_group	unidentified_Chloroplast	0.617896	0.0244124
Anaerotruncus	Anaerotruncus	1	0
Anaerotruncus	Clostridium_sensu_stricto_1	0.655135	0.0150794
Anaerotruncus	Hungatella	0.682598	0.0101422
Anaerotruncus	Christensenellaceae_R-7_group	0.652893	0.01555
Anaerotruncus	Ruminococcaceae_UCG-010	0.623449	0.0228037
Anaerotruncus	Cloacibacillus	0.622139	0.023176
Anaerotruncus	unidentified_Ruminococcaceae	0.7978	0.00108346
Anaerotruncus	Butyricimonas	0.619835	0.0238416
Anaerotruncus	Lachnospiraceae_UCG-004	-0.618983	0.0240913
Anaerotruncus	Turicibacter	0.623449	0.0228037
Anaerotruncus	Lachnospiraceae_UCG-010	0.666667	0.0128258
Anaerotruncus	Ruminococcaceae_UCG-004	0.839348	0.000332896
Anaerotruncus	[Clostridium]_innocuum_group	0.606204	0.0280724
Anaerotruncus	Rhodococcus	0.615287	0.0251966
Anaerotruncus	Bacillus	0.647258	0.0167811
Anaerotruncus	Ruminiclostridium_5	0.702479	0.00741712
Anaerotruncus	Adlercreutzia	0.680001	0.0105477
Anaerotruncus	Ruminiclostridium_9	0.742733	0.00363256
Anaerotruncus	Oscillibacter	0.779614	0.00167558
Anaerotruncus	Marvinbryantia	0.643251	0.0177002
Anaerotruncus	Holdemania	0.885518	5.66624e-05
Anaerotruncus	Ruminiclostridium	0.717172	0.00579324
Anaerotruncus	Ruminococcaceae_UCG-009	0.787852	0.0013823
Anaerotruncus	Erysipelatoclostridium	0.697586	0.00802856
Anaerotruncus	Catabacter	0.691587	0.00882969
Anaerotruncus	[Eubacterium]_fissicatena_group	0.752575	0.00299258
Anaerotruncus	Lactonifactor	0.820135	0.000595872
Anaerotruncus	Christensenella	0.646508	0.0169504
Anaerotruncus	Acetanaerobacterium	0.629837	0.0210517
Romboutsia	Romboutsia	1	0
Romboutsia	Clostridium_sensu_stricto_1	0.698072	0.00796617
Romboutsia	Intestinibacter	0.819559	0.000605717
Romboutsia	Acinetobacter	0.764463	0.00234025
Romboutsia	Ralstonia	0.722759	0.00525328
Romboutsia	Phyllobacterium	0.677801	0.0109005
Romboutsia	Martelella	0.676768	0.0110694
Clostridium_sensu_stricto_1	Clostridium_sensu_stricto_1	1	0
Clostridium_sensu_stricto_1	Christensenellaceae_R-7_group	0.736853	0.00406252
Clostridium_sensu_stricto_1	Intestinibacter	0.688376	0.00928267
Clostridium_sensu_stricto_1	Ruminococcaceae_UCG-010	0.683778	0.00996189
Clostridium_sensu_stricto_1	Cloacibacillus	0.688155	0.00931459
Clostridium_sensu_stricto_1	Lachnospiraceae_UCG-004	-0.735841	0.00414038
Clostridium_sensu_stricto_1	Turicibacter	0.747579	0.00330544
Clostridium_sensu_stricto_1	Peptococcus	0.70531	0.00708008
Clostridium_sensu_stricto_1	Ruminiclostridium_1	0.613578	0.0257203
Clostridium_sensu_stricto_1	Bacillus	0.855158	0.000194418
Clostridium_sensu_stricto_1	Ruminiclostridium_5	0.639899	0.0184973
Clostridium_sensu_stricto_1	Acinetobacter	0.831038	0.000431962
Clostridium_sensu_stricto_1	Oxalobacter	0.650328	0.0161017
Clostridium_sensu_stricto_1	Eubacterium	0.693899	0.00851397
Clostridium_sensu_stricto_1	Pyramidobacter	0.68251	0.0101557
Clostridium_sensu_stricto_1	Hydrogenoanaerobacterium	0.665957	0.0129567
Clostridium_sensu_stricto_1	Marinobacter	0.896177	3.38113e-05
Clostridium_sensu_stricto_1	Oscillospira	0.778692	0.00171125
Clostridium_sensu_stricto_1	Brevibacillus	0.758222	0.00266717
Clostridium_sensu_stricto_1	Candidatus_Soleaferrea	0.615492	0.0251346
Clostridium_sensu_stricto_1	Cohnella	0.602354	0.0293614
Clostridium_sensu_stricto_1	unidentified_Erysipelotrichaceae	0.67344	0.0116266
Clostridium_sensu_stricto_1	Martelella	0.71777	0.00573344
Akkermansia	Akkermansia	1	0
Akkermansia	Hungatella	0.612398	0.0260866
Akkermansia	Flavonifractor	0.655556	0.0149923
Akkermansia	Intestinimonas	0.601337	0.0297091
Akkermansia	Oribacterium	-0.605253	0.0283869
Lachnospira	Lachnospira	1	0
Lachnospira	Martelella	0.60859	0.0272949
Desulfovibrio	Desulfovibrio	1	0
Desulfovibrio	Senegalimassilia	0.778543	0.00171706
Desulfovibrio	Ruminiclostridium_6	0.788699	0.00135458
Desulfovibrio	Hungatella	0.690991	0.00891246
Desulfovibrio	Christensenellaceae_R-7_group	0.699725	0.00775677
Desulfovibrio	Ruminococcaceae_UCG-010	0.720001	0.00551479
Desulfovibrio	Cloacibacillus	0.653969	0.0153227
Desulfovibrio	unidentified_Ruminococcaceae	0.723522	0.00518269
Desulfovibrio	Lachnospiraceae_UCG-004	-0.657497	0.0145952
Desulfovibrio	Ruminococcaceae_UCG-013	0.668114	0.0125621
Desulfovibrio	[Clostridium]_innocuum_group	0.620172	0.0237432
Desulfovibrio	Adlercreutzia	0.779311	0.00168724
Desulfovibrio	Family_XIII_AD3011_group	0.778237	0.00172904
Desulfovibrio	Ruminiclostridium_9	0.603645	0.0289247
Desulfovibrio	Oscillibacter	0.603306	0.0290389
Desulfovibrio	Marvinbryantia	0.651515	0.0158445
Desulfovibrio	Holdemania	0.706208	0.0069757
Desulfovibrio	Ruminococcaceae_UCG-009	0.790686	0.0012913
Desulfovibrio	Arcobacter	0.621089	0.0234776
Desulfovibrio	Defluviitaleaceae_UCG-011	0.629067	0.0212573
Desulfovibrio	Enterorhabdus	0.796712	0.00111341
Providencia	Providencia	1	0
Providencia	Tyzzerella_3	0.73598	0.00412959
Providencia	Candidatus_Saccharimonas	0.626067	0.022073
Providencia	Helicobacter	0.73598	0.00412959
Providencia	Lachnospiraceae_UCG-006	1	0
Providencia	Arcobacter	0.73598	0.00412959
Providencia	Rikenella	0.626067	0.022073
Providencia	Rikenellaceae_RC9_gut_group	1	0
Providencia	Mycoplasma	1	0
Providencia	Chryseobacterium	1	0
Providencia	Mucispirillum	1	0
Providencia	Rubrobacter	1	0
Providencia	Prevotellaceae_UCG-001	1	0
Providencia	Anaeroplasma	1	0
Paraprevotella	Paraprevotella	1	0
Paraprevotella	Pseudomonas	-0.600245	0.0300858
Paraprevotella	Halomonas	-0.718209	0.00568996
Paraprevotella	Staphylococcus	-0.634748	0.0197743
Senegalimassilia	Senegalimassilia	1	0
Senegalimassilia	Hungatella	0.656517	0.0147947
Senegalimassilia	Christensenellaceae_R-7_group	0.85007	0.000232679
Senegalimassilia	Ruminococcaceae_UCG-010	0.790637	0.00129283
Senegalimassilia	Cloacibacillus	0.861128	0.000156109
Senegalimassilia	Lachnospiraceae_UCG-004	-0.82967	0.000450286
Senegalimassilia	Ruminococcaceae_UCG-013	0.604515	0.0286326
Senegalimassilia	Porphyromonas	0.651074	0.0159397
Senegalimassilia	[Clostridium]_innocuum_group	0.775545	0.00183737
Senegalimassilia	Bacillus	0.7797	0.00167229
Senegalimassilia	Ruminiclostridium_5	0.618983	0.0240913
Senegalimassilia	Adlercreutzia	0.914604	1.19718e-05
Senegalimassilia	Family_XIII_AD3011_group	0.756534	0.00276138
Senegalimassilia	Marvinbryantia	0.685008	0.00977675
Senegalimassilia	Holdemania	0.721766	0.00534634
Senegalimassilia	Allisonella	-0.67416	0.0115042
Senegalimassilia	Slackia	0.745499	0.00344293
Senegalimassilia	Pyramidobacter	0.70465	0.00715755
Senegalimassilia	Ruminococcaceae_UCG-009	0.659414	0.014211
Senegalimassilia	Oscillospira	0.789043	0.00134345
Senegalimassilia	Christensenella	0.730724	0.00455151
Senegalimassilia	Sporobacter	0.610887	0.0265614
Senegalimassilia	Mogibacterium	0.801897	0.000976305
Coprococcus_3	Coprococcus_3	1	0
Coprococcus_3	Cloacibacillus	-0.601056	0.0298059
Coprococcus_3	Butyricicoccus	0.686813	0.0095095
Coprococcus_3	Lachnospiraceae_ND3007_group	0.775792	0.00182721
Coprococcus_3	Faecalitalea	-0.608764	0.0272388
Coprococcus_3	Pyramidobacter	-0.624119	0.022615
Coprococcus_3	Coprobacter	-0.687715	0.00937811
Coprococcus_3	Sphingomonas	-0.74257	0.003644
Coprococcus_3	unidentified_Actinomycetaceae	-0.626783	0.0218762
Haemophilus	Haemophilus	1	0
Haemophilus	Sutterella	0.664385	0.0132502
Haemophilus	Coprococcus_1	-0.657674	0.0145595
Haemophilus	Adlercreutzia	-0.642664	0.0178378
Haemophilus	Neisseria	0.629515	0.0211375
Ruminiclostridium_6	Ruminiclostridium_6	1	0
Ruminiclostridium_6	Lachnospiraceae_UCG-010	0.647215	0.0167909
Ruminiclostridium_6	Leuconostoc	0.644852	0.0173285
Ruminiclostridium_6	Marvinbryantia	0.668287	0.0125308
Ruminiclostridium_6	Arcobacter	0.630893	0.0207718
Ruminiclostridium_6	Rikenella	0.719631	0.00555057
Ruminiclostridium_6	Enterorhabdus	0.832895	0.000408018
[Eubacterium]_ventriosum_group	[Eubacterium]_ventriosum_group	1	0
[Eubacterium]_ventriosum_group	Christensenellaceae_R-7_group	0.646493	0.0169538
[Eubacterium]_ventriosum_group	Lachnospiraceae_UCG-010	0.720771	0.00544079
[Eubacterium]_ventriosum_group	Ruminococcaceae_UCG-013	0.649088	0.0163736
[Eubacterium]_ventriosum_group	Adlercreutzia	0.639121	0.0186862
[Eubacterium]_ventriosum_group	Family_XIII_AD3011_group	0.674003	0.0115307
[Eubacterium]_ventriosum_group	Marvinbryantia	0.69051	0.00897974
[Eubacterium]_ventriosum_group	Family_XIII_UCG-001	0.639911	0.0184944
Odoribacter	Odoribacter	1	0
Odoribacter	Butyricimonas	0.674931	0.0113743
Odoribacter	Faecalitalea	0.725866	0.00497029
Odoribacter	Candidatus_Saccharimonas	0.651116	0.0159307
Odoribacter	Prevotellaceae_NK3B31_group	0.606204	0.0280724
Odoribacter	Flavonifractor	0.686036	0.00962379
Odoribacter	Ruminiclostridium_9	0.64259	0.0178554
Odoribacter	Intestinimonas	0.613038	0.0258876
Odoribacter	Others	0.646493	0.0169538
Lachnospiraceae_NK4A136_group	Lachnospiraceae_NK4A136_group	1	0
Lachnospiraceae_NK4A136_group	Butyricicoccus	0.613481	0.0257505
Lachnospiraceae_NK4A136_group	Tyzzerella_3	0.629837	0.0210517
Lachnospiraceae_NK4A136_group	Flavonifractor	0.650075	0.0161569
Lachnospiraceae_NK4A136_group	Eggerthella	0.627156	0.0217742
Lachnospiraceae_NK4A136_group	Erysipelatoclostridium	0.685017	0.00977539
Lachnospiraceae_NK4A136_group	Solobacterium	-0.68131	0.0103418
Butyrivibrio	Butyrivibrio	1	0
Butyrivibrio	Victivallis	0.619134	0.0240469
Butyrivibrio	Ruminiclostridium_1	0.682714	0.0101244
Butyrivibrio	Marinobacter	0.637945	0.0189743
Hungatella	Bacteroides	0.849281	0.0434266
Hungatella	Parabacteroides	0.849281	0.0434266
Hungatella	Hungatella	1	0
Hungatella	Cloacibacillus	0.746388	0.00338368
Hungatella	unidentified_Ruminococcaceae	0.821344	0.00057558
Hungatella	Butyricimonas	0.693788	0.00852891
Hungatella	Lachnospiraceae_UCG-004	-0.692835	0.00865822
Hungatella	Ruminococcaceae_UCG-004	0.610437	0.0267037
Hungatella	Eisenbergiella	0.679036	0.0107013
Hungatella	[Clostridium]_innocuum_group	0.904965	2.11517e-05
Hungatella	Adlercreutzia	0.704551	0.00716929
Hungatella	Flavonifractor	0.612398	0.0260866
Hungatella	Ruminiclostridium_9	0.782498	0.00156785
Hungatella	Oscillibacter	0.755334	0.00282995
Hungatella	Holdemania	0.686342	0.00957872
Hungatella	Gordonibacter	0.612684	0.0259975
Hungatella	Coprobacter	0.640341	0.0183906
Hungatella	Ruminococcaceae_UCG-009	0.807262	0.00084879
Hungatella	Eggerthella	0.819859	0.000600572
Hungatella	Erysipelatoclostridium	0.617458	0.0245429
Hungatella	Catabacter	0.778712	0.00171047
Hungatella	[Eubacterium]_fissicatena_group	0.807041	0.000853759
Hungatella	Lactonifactor	0.649368	0.0163119
Hungatella	Christensenella	0.65504	0.015099
Hungatella	Sporobacter	0.685606	0.00968753
Christensenellaceae_R-7_group	Ruminococcaceae_UCG-014	0.861074	0.0314465
Christensenellaceae_R-7_group	Senegalimassilia	0.85007	0.0431521
Christensenellaceae_R-7_group	Christensenellaceae_R-7_group	1	0
Christensenellaceae_R-7_group	Victivallis	0.631295	0.0206662
Christensenellaceae_R-7_group	Ruminococcaceae_UCG-010	0.917242	1.01264e-05
Christensenellaceae_R-7_group	Cloacibacillus	0.852185	0.000216105
Christensenellaceae_R-7_group	Lachnospiraceae_UCG-004	-0.858323	0.000173278
Christensenellaceae_R-7_group	Ruminococcaceae_UCG-013	0.744829	0.00348819
Christensenellaceae_R-7_group	[Clostridium]_innocuum_group	0.618775	0.0241523
Christensenellaceae_R-7_group	Bacillus	0.814152	0.000704669
Christensenellaceae_R-7_group	Ruminiclostridium_5	0.68595	0.00963649
Christensenellaceae_R-7_group	Adlercreutzia	0.735173	0.00419232
Christensenellaceae_R-7_group	Family_XIII_AD3011_group	0.84022	0.000323647
Christensenellaceae_R-7_group	Oxalobacter	0.606223	0.0280661
Christensenellaceae_R-7_group	Marvinbryantia	0.761708	0.00248046
Christensenellaceae_R-7_group	Holdemania	0.714483	0.00606773
Christensenellaceae_R-7_group	Allisonella	-0.758777	0.00263675
Christensenellaceae_R-7_group	Slackia	0.682224	0.0101999
Christensenellaceae_R-7_group	Eubacterium	0.716727	0.00583796
Christensenellaceae_R-7_group	Pyramidobacter	0.611538	0.0263562
Christensenellaceae_R-7_group	Marinobacter	0.642998	0.0177593
Christensenellaceae_R-7_group	Oscillospira	0.81846	0.00062488
Christensenellaceae_R-7_group	Defluviitaleaceae_UCG-011	0.706951	0.0068901
Christensenellaceae_R-7_group	Christensenella	0.605367	0.0283492
Christensenellaceae_R-7_group	Mogibacterium	0.7254	0.005012
Christensenellaceae_R-7_group	Anaerofustis	0.604267	0.0287156
Ruminococcaceae_UCG-003	Ruminococcaceae_UCG-003	1	0
Ruminococcaceae_UCG-003	Butyricimonas	0.62069	0.0235928
Ruminococcaceae_UCG-003	Prevotellaceae_NK3B31_group	0.692363	0.00872279
Ruminococcaceae_UCG-003	Flavonifractor	0.628811	0.0213259
Ruminococcaceae_UCG-003	Erysipelatoclostridium	0.685962	0.00963477
Ruminococcaceae_UCG-003	Lactonifactor	0.676522	0.0111098
Ruminococcaceae_UCG-003	Candidatus_Soleaferrea	0.730115	0.00460245
Ruminococcaceae_UCG-003	Acetanaerobacterium	0.626326	0.0220017
Victivallis	Victivallis	1	0
Victivallis	Ruminococcaceae_UCG-010	0.688843	0.00921575
Victivallis	Cloacibacillus	0.628052	0.0215308
Victivallis	unidentified_Ruminococcaceae	0.605789	0.0282093
Victivallis	Lachnospiraceae_UCG-004	-0.637673	0.0190413
Victivallis	Ruminococcaceae_UCG-013	0.611347	0.0264161
Victivallis	Peptococcus	0.626334	0.0219996
Victivallis	Ruminiclostridium_1	0.756584	0.00275861
Victivallis	Tyzzerella_4	0.664461	0.0132359
Victivallis	Bacillus	0.608563	0.0273037
Victivallis	Ruminiclostridium_5	0.792384	0.00123907
Victivallis	Family_XIII_AD3011_group	0.835921	0.000371282
Victivallis	Ruminiclostridium_9	0.603766	0.028884
Victivallis	Eubacterium	0.832813	0.000409054
Victivallis	Intestinimonas	0.802892	0.000951575
Victivallis	Defluviitaleaceae_UCG-011	0.828488	0.000466622
Victivallis	[Eubacterium]_fissicatena_group	0.653366	0.0154497
Victivallis	Anaerofilum	0.701875	0.00749062
Acidaminococcus	Acidaminococcus	1	0
Acidaminococcus	Weissella	-0.685813	0.00965681
Intestinibacter	Intestinibacter	1	0
Intestinibacter	Stenotrophomonas	0.626921	0.0218385
Intestinibacter	Acinetobacter	0.816804	0.000654657
Intestinibacter	Eubacterium	0.649289	0.0163293
Intestinibacter	Pyramidobacter	0.672019	0.0118707
Intestinibacter	Sphingomonas	0.698182	0.00795204
Intestinibacter	Actinomyces	0.697516	0.00803747
Intestinibacter	Phyllobacterium	0.615299	0.0251931
Intestinibacter	Oscillospira	0.689395	0.00913699
Intestinibacter	unidentified_Saccharibacteria	0.765092	0.00230911
Intestinibacter	[Eubacterium]_brachy_group	0.697518	0.00803722
Intestinibacter	Sporobacter	0.615457	0.025145
Intestinibacter	Papillibacter	0.697518	0.00803722
Ruminococcaceae_UCG-010	Ruminococcaceae_UCG-014	0.936643	0.000678114
Ruminococcaceae_UCG-010	Methanobrevibacter	0.847301	0.0455307
Ruminococcaceae_UCG-010	Ruminococcaceae_UCG-005	0.851243	0.0426259
Ruminococcaceae_UCG-010	Christensenellaceae_R-7_group	0.917242	0.00272122
Ruminococcaceae_UCG-010	Ruminococcaceae_UCG-010	1	0
Ruminococcaceae_UCG-010	Cloacibacillus	0.877992	7.92255e-05
Ruminococcaceae_UCG-010	Lachnospiraceae_UCG-004	-0.953172	4.73998e-07
Ruminococcaceae_UCG-010	Ruminococcaceae_UCG-013	0.840835	0.000317258
Ruminococcaceae_UCG-010	Peptococcus	0.630057	0.0209931
Ruminococcaceae_UCG-010	[Clostridium]_innocuum_group	0.679774	0.0105836
Ruminococcaceae_UCG-010	Bacillus	0.706282	0.0069671
Ruminococcaceae_UCG-010	Ruminiclostridium_5	0.659311	0.0142315
Ruminococcaceae_UCG-010	Adlercreutzia	0.705801	0.00702282
Ruminococcaceae_UCG-010	[Eubacterium]_xylanophilum_group	0.618022	0.0243752
Ruminococcaceae_UCG-010	Family_XIII_AD3011_group	0.808277	0.000826223
Ruminococcaceae_UCG-010	Oxalobacter	0.763534	0.00238682
Ruminococcaceae_UCG-010	Marvinbryantia	0.671725	0.0119219
Ruminococcaceae_UCG-010	Allisonella	-0.815693	0.000675255
Ruminococcaceae_UCG-010	Slackia	0.731851	0.00445836
Ruminococcaceae_UCG-010	Eubacterium	0.659608	0.0141725
Ruminococcaceae_UCG-010	Rothia	0.606534	0.027964
Ruminococcaceae_UCG-010	Marinobacter	0.634901	0.0197353
Ruminococcaceae_UCG-010	Oscillospira	0.737631	0.00400351
Ruminococcaceae_UCG-010	Defluviitaleaceae_UCG-011	0.791918	0.00125321
Ruminococcaceae_UCG-010	Christensenella	0.606202	0.0280731
Ruminococcaceae_UCG-010	Mogibacterium	0.739916	0.00383397
Ruminococcaceae_UCG-010	Anaerofustis	0.68354	0.00999805
Sutterella	Sutterella	1	0
Sutterella	Coprococcus_1	-0.708791	0.00668178
Sutterella	Stenotrophomonas	-0.687783	0.00936823
Prevotella_7	Prevotella_7	1	0
Prevotella_7	Ruminococcaceae_UCG-004	0.716298	0.00588139
Prevotella_7	Adlercreutzia	0.602287	0.0293842
Prevotella_7	Holdemania	0.63257	0.0203333
Prevotella_7	Gordonibacter	0.776479	0.00179918
Prevotella_7	Arcobacter	0.608175	0.0274289
Prevotella_7	Christensenella	0.706116	0.00698631
Cloacibacillus	Methanobrevibacter	0.94823	0.000235913
Cloacibacillus	Ruminococcaceae_UCG-005	0.881356	0.0153938
Cloacibacillus	Senegalimassilia	0.861128	0.0314465
Cloacibacillus	Christensenellaceae_R-7_group	0.852185	0.0415411
Cloacibacillus	Ruminococcaceae_UCG-010	0.877992	0.017243
Cloacibacillus	Cloacibacillus	1	0
Cloacibacillus	unidentified_Ruminococcaceae	0.601056	0.0298059
Cloacibacillus	Lachnospiraceae_UCG-004	-0.939149	1.94801e-06
Cloacibacillus	Peptococcus	0.628804	0.0213279
Cloacibacillus	[Clostridium]_innocuum_group	0.795214	0.00115571
Cloacibacillus	Bacillus	0.839943	0.000326567
Cloacibacillus	Ruminiclostridium_5	0.732098	0.00443813
Cloacibacillus	Adlercreutzia	0.801204	0.000993827
Cloacibacillus	Family_XIII_AD3011_group	0.755247	0.00283496
Cloacibacillus	Oxalobacter	0.655015	0.0151042
Cloacibacillus	Holdemania	0.675155	0.0113367
Cloacibacillus	Allisonella	-0.849764	0.000235152
Cloacibacillus	Slackia	0.774267	0.00189058
Cloacibacillus	Eubacterium	0.751204	0.00307606
Cloacibacillus	Pyramidobacter	0.797656	0.00108739
Cloacibacillus	Ruminococcaceae_UCG-009	0.602809	0.0292069
Cloacibacillus	Actinomyces	0.60645	0.0279917
Cloacibacillus	Hydrogenoanaerobacterium	0.601861	0.0295297
Cloacibacillus	Catabacter	0.785714	0.00145419
Cloacibacillus	Oscillospira	0.879552	7.40427e-05
Cloacibacillus	Defluviitaleaceae_UCG-011	0.796074	0.00113128
Cloacibacillus	[Eubacterium]_fissicatena_group	0.695645	0.00828133
Cloacibacillus	[Eubacterium]_brachy_group	0.709166	0.00663993
Cloacibacillus	Christensenella	0.796391	0.00112237
Cloacibacillus	Sporobacter	0.666068	0.0129362
Cloacibacillus	Papillibacter	0.709166	0.00663993
Cloacibacillus	Mogibacterium	0.790313	0.00130298
Cloacibacillus	unidentified_Erysipelotrichaceae	0.62531	0.0222824
Cloacibacillus	unidentified_Actinomycetaceae	0.65928	0.0142376
Butyricicoccus	Butyricicoccus	1	0
Butyricicoccus	Lachnospiraceae_ND3007_group	0.646493	0.0169538
Butyricicoccus	Lachnospiraceae_UCG-010	0.773041	0.00194281
Butyricicoccus	unidentified_Lachnospiraceae	0.833111	0.000405314
Butyricicoccus	Family_XIII_UCG-001	0.662073	0.0136908
Butyricicoccus	Solobacterium	-0.697454	0.00804553
Butyricicoccus	unidentified_Actinomycetaceae	-0.626783	0.0218762
unidentified_Ruminococcaceae	unidentified_Ruminococcaceae	1	0
unidentified_Ruminococcaceae	Lachnospiraceae_UCG-010	0.635489	0.0195866
unidentified_Ruminococcaceae	Ruminococcaceae_UCG-004	0.735841	0.00414038
unidentified_Ruminococcaceae	[Clostridium]_innocuum_group	0.680694	0.0104383
unidentified_Ruminococcaceae	Rhodococcus	0.667749	0.0126281
unidentified_Ruminococcaceae	Ruminiclostridium_5	0.764788	0.00232414
unidentified_Ruminococcaceae	Adlercreutzia	0.666669	0.0128254
unidentified_Ruminococcaceae	Family_XIII_AD3011_group	0.624485	0.0225125
unidentified_Ruminococcaceae	Ruminiclostridium_9	0.722267	0.00529926
unidentified_Ruminococcaceae	Oscillibacter	0.792298	0.00124167
unidentified_Ruminococcaceae	Holdemania	0.793391	0.00120886
unidentified_Ruminococcaceae	Gordonibacter	0.733981	0.0042863
unidentified_Ruminococcaceae	Ruminococcaceae_UCG-009	0.846201	0.000265591
unidentified_Ruminococcaceae	Intestinimonas	0.632035	0.0204725
unidentified_Ruminococcaceae	Eggerthella	0.775545	0.00183737
unidentified_Ruminococcaceae	Catabacter	0.696415	0.0081803
unidentified_Ruminococcaceae	Defluviitaleaceae_UCG-011	0.607262	0.0277257
unidentified_Ruminococcaceae	[Eubacterium]_fissicatena_group	0.817676	0.000638842
unidentified_Ruminococcaceae	Lactonifactor	0.687213	0.00945109
unidentified_Ruminococcaceae	Christensenella	0.68377	0.00996321
Lachnospiraceae_ND3007_group	Faecalibacterium	0.880331	0.0159699
Lachnospiraceae_ND3007_group	Lachnospiraceae_ND3007_group	1	0
Lachnospiraceae_ND3007_group	unidentified_Lachnospiraceae	0.685085	0.00976509
Lachnospiraceae_ND3007_group	Allisonella	0.697405	0.00805184
Lachnospiraceae_ND3007_group	Ralstonia	0.651035	0.0159481
Lachnospiraceae_ND3007_group	unidentified_Actinomycetaceae	-0.627646	0.0216409
Bilophila	Bilophila	1	0
Bilophila	Ruminococcaceae_UCG-004	0.666683	0.0128229
Bilophila	Eisenbergiella	0.60883	0.0272174
Bilophila	Oribacterium	-0.60935	0.0270506
Bilophila	Sneathia	0.717101	0.00580038
Butyricimonas	Alistipes	0.861074	0.0314465
Butyricimonas	Butyricimonas	1	0
Butyricimonas	[Clostridium]_innocuum_group	0.729121	0.00468653
Butyricimonas	Prevotellaceae_NK3B31_group	0.840864	0.000316954
Butyricimonas	Flavonifractor	0.818818	0.000618599
Butyricimonas	Ruminiclostridium_9	0.742733	0.00363256
Butyricimonas	Oscillibacter	0.705234	0.00708896
Butyricimonas	Ruminiclostridium	0.602694	0.0292461
Butyricimonas	Coprobacter	0.602225	0.0294056
Butyricimonas	Erysipelatoclostridium	0.600175	0.0301101
Butyricimonas	Lactonifactor	0.688159	0.00931397
Butyricimonas	Dielma	0.604401	0.0286707
Butyricimonas	Balneola	0.621089	0.0234776
Butyricimonas	Vitellibacter	0.629837	0.0210517
Tyzzerella_3	Tyzzerella_3	1	0
Tyzzerella_3	Lachnospiraceae_UCG-006	0.73598	0.00412959
Tyzzerella_3	Rikenellaceae_RC9_gut_group	0.73598	0.00412959
Tyzzerella_3	Mycoplasma	0.73598	0.00412959
Tyzzerella_3	Chryseobacterium	0.73598	0.00412959
Tyzzerella_3	Mucispirillum	0.73598	0.00412959
Tyzzerella_3	Rubrobacter	0.73598	0.00412959
Tyzzerella_3	Prevotellaceae_UCG-001	0.73598	0.00412959
Tyzzerella_3	Geobacter	0.613317	0.0258012
Tyzzerella_3	Anaeroplasma	0.73598	0.00412959
Lachnospiraceae_UCG-004	Ruminococcaceae_UCG-014	-0.901099	0.00637371
Lachnospiraceae_UCG-004	Methanobrevibacter	-0.932576	0.000927518
Lachnospiraceae_UCG-004	Ruminococcaceae_UCG-005	-0.906593	0.00493363
Lachnospiraceae_UCG-004	Christensenellaceae_R-7_group	-0.858323	0.0345703
Lachnospiraceae_UCG-004	Ruminococcaceae_UCG-010	-0.953172	0.000138697
Lachnospiraceae_UCG-004	Cloacibacillus	-0.939149	0.000557619
Lachnospiraceae_UCG-004	Lachnospiraceae_UCG-004	1	0
Lachnospiraceae_UCG-004	Ruminococcaceae_UCG-013	-0.757734	0.00269417
Lachnospiraceae_UCG-004	Peptococcus	-0.604744	0.0285563
Lachnospiraceae_UCG-004	[Clostridium]_innocuum_group	-0.783914	0.001517
Lachnospiraceae_UCG-004	Bacillus	-0.788396	0.00136444
Lachnospiraceae_UCG-004	Ruminiclostridium_5	-0.662999	0.0135129
Lachnospiraceae_UCG-004	Adlercreutzia	-0.785127	0.00147445
Lachnospiraceae_UCG-004	Family_XIII_AD3011_group	-0.775792	0.00182721
Lachnospiraceae_UCG-004	Oxalobacter	-0.774437	0.00188343
Lachnospiraceae_UCG-004	Allisonella	0.813449	0.000718419
Lachnospiraceae_UCG-004	Slackia	-0.789352	0.00133351
Lachnospiraceae_UCG-004	Eubacterium	-0.689117	0.00917662
Lachnospiraceae_UCG-004	Pyramidobacter	-0.718072	0.00570346
Lachnospiraceae_UCG-004	Catabacter	-0.719533	0.0055601
Lachnospiraceae_UCG-004	Marinobacter	-0.651074	0.0159397
Lachnospiraceae_UCG-004	Oscillospira	-0.826766	0.00049125
Lachnospiraceae_UCG-004	Defluviitaleaceae_UCG-011	-0.744868	0.0034855
Lachnospiraceae_UCG-004	[Eubacterium]_fissicatena_group	-0.601233	0.0297451
Lachnospiraceae_UCG-004	[Eubacterium]_brachy_group	-0.610887	0.0265614
Lachnospiraceae_UCG-004	Christensenella	-0.707247	0.00685631
Lachnospiraceae_UCG-004	Papillibacter	-0.610887	0.0265614
Lachnospiraceae_UCG-004	Mogibacterium	-0.801897	0.000976305
Lachnospiraceae_UCG-004	unidentified_Erysipelotrichaceae	-0.60935	0.0270506
Lachnospiraceae_UCG-004	unidentified_Actinomycetaceae	-0.626783	0.0218762
Turicibacter	Ruminococcaceae_NK4A214_group	0.898075	0.00740842
Turicibacter	Turicibacter	1	0
Turicibacter	Faecalicoccus	0.637111	0.0191805
Turicibacter	Peptococcus	0.614758	0.0253582
Turicibacter	Acinetobacter	0.611035	0.0265145
Turicibacter	Pseudomonas	0.69406	0.00849236
Turicibacter	Enorma	0.637111	0.0191805
Turicibacter	Cohnella	0.719079	0.00560438
Turicibacter	Martelella	0.623755	0.0227173
Parasutterella	Parasutterella	1	0
Parasutterella	unidentified_Chloroplast	-0.603579	0.0289468
Lachnospiraceae_UCG-010	[Eubacterium]_eligens_group	0.932601	0.000927518
Lachnospiraceae_UCG-010	Lachnospiraceae_UCG-010	1	0
Lachnospiraceae_UCG-010	Ruminococcaceae_UCG-004	0.631589	0.0205891
Lachnospiraceae_UCG-010	Holdemania	0.684139	0.00990737
Lachnospiraceae_UCG-010	Ruminococcaceae_UCG-009	0.603642	0.0289257
Lachnospiraceae_UCG-010	Family_XIII_UCG-001	0.724012	0.00513774
Ruminococcaceae_UCG-013	Ruminococcaceae_UCG-014	0.85245	0.0414577
Ruminococcaceae_UCG-013	Ruminococcaceae_UCG-013	1	0
Ruminococcaceae_UCG-013	[Eubacterium]_xylanophilum_group	0.658163	0.0144609
Ruminococcaceae_UCG-013	Family_XIII_AD3011_group	0.765751	0.00227686
Ruminococcaceae_UCG-013	Terrisporobacter	0.63484	0.0197508
Ruminococcaceae_UCG-013	Rothia	0.655902	0.0149208
Ruminococcaceae_UCG-013	Defluviitaleaceae_UCG-011	0.609713	0.0269345
Ruminococcaceae_UCG-013	Anaerofustis	0.645895	0.0170897
Coprococcus_1	Anaerostipes	0.961538	4.82838e-05
Coprococcus_1	Coprococcus_1	1	0
Coprococcus_1	Lachnospiraceae_FCS020_group	0.888584	4.91024e-05
unidentified_Lachnospiraceae	unidentified_Lachnospiraceae	1	0
unidentified_Lachnospiraceae	Lachnospiraceae_FCS020_group	0.705804	0.00702251
unidentified_Lachnospiraceae	Slackia	-0.679393	0.0106443
unidentified_Lachnospiraceae	Ralstonia	0.618258	0.0243052
unidentified_Lachnospiraceae	Solobacterium	-0.637458	0.0190946
unidentified_Lachnospiraceae	Mogibacterium	-0.651283	0.0158946
Stenotrophomonas	Stenotrophomonas	1	0
Stenotrophomonas	Pyramidobacter	0.646196	0.0170213
Stenotrophomonas	Actinomyces	0.764421	0.00234233
Stenotrophomonas	unidentified_Chloroplast	0.643984	0.0175293
Stenotrophomonas	[Eubacterium]_brachy_group	0.651586	0.0158293
Stenotrophomonas	Sporobacter	0.651586	0.0158293
Stenotrophomonas	Papillibacter	0.651586	0.0158293
Faecalicoccus	Faecalicoccus	1	0
Faecalicoccus	Tyzzerella_4	0.68593	0.00963956
Faecalicoccus	Enorma	1	0
Faecalicoccus	Candidatus_Soleaferrea	0.656489	0.0148003
Faecalicoccus	Prevotella_1	0.610553	0.0266671
Faecalicoccus	Desulfosporosinus	0.626067	0.022073
Faecalicoccus	unidentified_Bacteroidales_S24-7_group	0.626067	0.022073
Peptococcus	Peptococcus	1	0
Peptococcus	Ruminiclostridium_1	0.705338	0.00707682
Peptococcus	Ruminiclostridium_5	0.619466	0.0239494
Peptococcus	Acinetobacter	0.698635	0.00789428
Peptococcus	Allisonella	-0.617446	0.0245466
Peptococcus	Pseudomonas	0.661084	0.0138826
Peptococcus	Marinobacter	0.714725	0.00604268
Peptococcus	Defluviitaleaceae_UCG-011	0.656986	0.014699
Peptococcus	[Eubacterium]_fissicatena_group	0.661737	0.0137556
Peptococcus	Lactonifactor	0.622625	0.0230374
Peptococcus	Brevibacillus	0.626976	0.0218234
Peptococcus	unidentified_Erysipelotrichaceae	0.617171	0.0246288
Ruminococcaceae_UCG-004	Ruminococcaceae_UCG-004	1	0
Ruminococcaceae_UCG-004	Adlercreutzia	0.703196	0.00733065
Ruminococcaceae_UCG-004	Oscillibacter	0.614968	0.025294
Ruminococcaceae_UCG-004	Holdemania	0.890438	4.49397e-05
Ruminococcaceae_UCG-004	Gordonibacter	0.612501	0.0260545
Ruminococcaceae_UCG-004	Ruminococcaceae_UCG-009	0.78083	0.0016295
Ruminococcaceae_UCG-004	Christensenella	0.635325	0.019628
Ruminococcaceae_UCG-004	Sporobacter	0.615126	0.0252458
Porphyromonas	Porphyromonas	1	0
Porphyromonas	Eisenbergiella	0.652718	0.015587
Porphyromonas	Lactococcus	0.621139	0.0234631
Porphyromonas	Prevotella_6	0.706864	0.00690005
Porphyromonas	Actinomyces	0.749741	0.00316713
Porphyromonas	Gemella	0.70457	0.00716708
Porphyromonas	Sporobacter	0.607412	0.0276768
Porphyromonas	Balneola	0.674267	0.0114862
Porphyromonas	Finegoldia	0.706864	0.00690005
Porphyromonas	Vitellibacter	0.683763	0.00996417
Eisenbergiella	Eisenbergiella	1	0
Eisenbergiella	[Clostridium]_innocuum_group	0.782064	0.00158372
Eisenbergiella	Ruminococcaceae_UCG-009	0.653204	0.015484
Eisenbergiella	Anaerofilum	0.664972	0.01314
Lachnospiraceae_UCG-001	Lachnospiraceae_UCG-001	1	0
Lachnospiraceae_UCG-001	[Eubacterium]_xylanophilum_group	0.636364	0.0193666
Lachnospiraceae_UCG-001	Leuconostoc	0.617501	0.0245302
Lachnospiraceae_UCG-001	Rothia	0.856768	0.000183423
Lachnospiraceae_UCG-001	Anaerofustis	0.652634	0.015605
Coprobacillus	Coprobacillus	1	0
Coprobacillus	Tyzzerella_4	0.626067	0.022073
Coprobacillus	Erysipelotrichaceae_UCG-004	1	0
Coprobacillus	Corynebacterium_1	0.613317	0.0258012
Coprobacillus	Ktedonobacter	1	0
Coprobacillus	unidentified_Peptococcaceae	0.627646	0.0216409
Coprobacillus	Prevotella_1	0.626067	0.022073
Coprobacillus	Thermus	1	0
Coprobacillus	Ochrobactrum	1	0
Coprobacillus	Candidatus_Bacilloplasma	1	0
Coprobacillus	Ammoniphilus	0.613317	0.0258012
Coprobacillus	Vibrio	1	0
Ruminiclostridium_1	Ruminiclostridium_1	1	0
Ruminiclostridium_1	Bacillus	0.64682	0.0168798
Ruminiclostridium_1	Ruminiclostridium_5	0.73297	0.00436731
Ruminiclostridium_1	Acinetobacter	0.61763	0.0244917
Ruminiclostridium_1	Eubacterium	0.67782	0.0108974
Ruminiclostridium_1	Marinobacter	0.601845	0.0295353
Ruminiclostridium_1	Candidatus_Soleaferrea	0.620018	0.0237882
Ruminiclostridium_1	unidentified_Erysipelotrichaceae	0.630653	0.0208351
Ruminiclostridium_1	Rhodanobacter	0.626067	0.022073
[Clostridium]_innocuum_group	Hungatella	0.904965	0.00535607
[Clostridium]_innocuum_group	[Clostridium]_innocuum_group	1	0
[Clostridium]_innocuum_group	Bacillus	0.719644	0.00554933
[Clostridium]_innocuum_group	Adlercreutzia	0.70635	0.00695928
[Clostridium]_innocuum_group	Family_XIII_AD3011_group	0.606204	0.0280724
[Clostridium]_innocuum_group	Ruminiclostridium_9	0.623419	0.0228122
[Clostridium]_innocuum_group	Holdemania	0.601446	0.0296717
[Clostridium]_innocuum_group	Allisonella	-0.661953	0.013714
[Clostridium]_innocuum_group	Slackia	0.785653	0.00145631
[Clostridium]_innocuum_group	Eubacterium	0.607529	0.0276387
[Clostridium]_innocuum_group	Ruminococcaceae_UCG-009	0.671046	0.0120402
[Clostridium]_innocuum_group	Eggerthella	0.617564	0.0245114
[Clostridium]_innocuum_group	Catabacter	0.629422	0.0211622
[Clostridium]_innocuum_group	Oscillospira	0.648017	0.0166113
[Clostridium]_innocuum_group	[Eubacterium]_fissicatena_group	0.671581	0.0119468
[Clostridium]_innocuum_group	Christensenella	0.622821	0.0229814
[Clostridium]_innocuum_group	Sporobacter	0.620332	0.0236969
[Clostridium]_innocuum_group	Anaerofilum	0.600651	0.0299455
[Clostridium]_innocuum_group	Mogibacterium	0.660332	0.0140298
Rhodococcus	Rhodococcus	1	0
Rhodococcus	Oscillibacter	0.699573	0.00777573
Rhodococcus	Holdemania	0.609103	0.0271297
Rhodococcus	Gordonibacter	0.638921	0.0187349
Rhodococcus	Ruminococcaceae_UCG-009	0.696558	0.0081617
Rhodococcus	Catabacter	0.746638	0.00336715
Rhodococcus	Arcobacter	0.642345	0.017913
Rhodococcus	[Eubacterium]_fissicatena_group	0.635508	0.0195818
Rhodococcus	Campylobacter	0.627476	0.021687
Weissella	Weissella	1	0
Weissella	Bhargavaea	0.626783	0.0218762
Weissella	Lactococcus	0.663416	0.0134336
Weissella	Leuconostoc	0.637399	0.0191091
Weissella	Allisonella	-0.639007	0.018714
Tyzzerella_4	Tyzzerella_4	1	0
Tyzzerella_4	Erysipelotrichaceae_UCG-004	0.626067	0.022073
Tyzzerella_4	Enorma	0.68593	0.00963956
Tyzzerella_4	Lactonifactor	0.640838	0.0182713
Tyzzerella_4	Ktedonobacter	0.626067	0.022073
Tyzzerella_4	Anaerofilum	0.717229	0.00578746
Tyzzerella_4	Dielma	0.720644	0.00545293
Tyzzerella_4	Prevotella_1	0.630653	0.0208351
Tyzzerella_4	Thermus	0.626067	0.022073
Tyzzerella_4	Ochrobactrum	0.626067	0.022073
Tyzzerella_4	Candidatus_Bacilloplasma	0.626067	0.022073
Tyzzerella_4	Vibrio	0.626067	0.022073
Faecalitalea	Faecalitalea	1	0
Faecalitalea	Pyramidobacter	0.636226	0.0194014
Faecalitalea	Hydrogenoanaerobacterium	0.766035	0.00226305
Faecalitalea	Erysipelatoclostridium	0.736559	0.00408502
Faecalitalea	Acetanaerobacterium	0.718421	0.00566896
Faecalitalea	unidentified_Erysipelotrichaceae	0.715107	0.00600315
Bacillus	Ruminococcaceae_UCG-002	0.904336	0.00544241
Bacillus	Ruminococcaceae_UCG-005	0.872453	0.021073
Bacillus	Clostridium_sensu_stricto_1	0.855158	0.037926
Bacillus	Bacillus	1	0
Bacillus	Ruminiclostridium_5	0.76481	0.00232304
Bacillus	Adlercreutzia	0.715001	0.00601407
Bacillus	Family_XIII_AD3011_group	0.702406	0.00742602
Bacillus	Acinetobacter	0.605172	0.0284139
Bacillus	Holdemania	0.642339	0.0179145
Bacillus	Allisonella	-0.624573	0.0224877
Bacillus	Slackia	0.725407	0.00501138
Bacillus	Eubacterium	0.789851	0.0013176
Bacillus	Pyramidobacter	0.842574	0.000299705
Bacillus	Hydrogenoanaerobacterium	0.752663	0.00298727
Bacillus	Marinobacter	0.756244	0.00277785
Bacillus	Oscillospira	0.907112	1.87331e-05
Bacillus	[Eubacterium]_brachy_group	0.677927	0.0108802
Bacillus	Christensenella	0.715225	0.00599102
Bacillus	Sporobacter	0.613081	0.0258741
Bacillus	Papillibacter	0.677927	0.0108802
Bacillus	Mogibacterium	0.702078	0.00746585
Bacillus	unidentified_Erysipelotrichaceae	0.764424	0.00234219
[Ruminococcus]_gauvreauii_group	[Ruminococcus]_gauvreauii_group	1	0
Ruminiclostridium_5	Ruminococcaceae_UCG-005	0.861074	0.0314465
Ruminiclostridium_5	Ruminiclostridium_5	1	0
Ruminiclostridium_5	Adlercreutzia	0.670345	0.0121634
Ruminiclostridium_5	Family_XIII_AD3011_group	0.793388	0.00120895
Ruminiclostridium_5	Ruminiclostridium_9	0.617554	0.0245144
Ruminiclostridium_5	Holdemania	0.648276	0.0165534
Ruminiclostridium_5	Eubacterium	0.76064	0.00253652
Ruminiclostridium_5	Pyramidobacter	0.638418	0.0188579
Ruminiclostridium_5	Intestinimonas	0.693925	0.00851051
Ruminiclostridium_5	Catabacter	0.669884	0.012245
Ruminiclostridium_5	Oscillospira	0.645324	0.01722
Ruminiclostridium_5	Defluviitaleaceae_UCG-011	0.814791	0.000692353
Ruminiclostridium_5	[Eubacterium]_fissicatena_group	0.788699	0.00135458
Ruminiclostridium_5	[Eubacterium]_brachy_group	0.675138	0.0113396
Ruminiclostridium_5	Christensenella	0.724383	0.00510388
Ruminiclostridium_5	Papillibacter	0.675138	0.0113396
Adlercreutzia	[Eubacterium]_hallii_group	0.848488	0.0443214
Adlercreutzia	Senegalimassilia	0.914604	0.00315278
Adlercreutzia	Adlercreutzia	1	0
Adlercreutzia	Family_XIII_AD3011_group	0.714483	0.00606773
Adlercreutzia	Marvinbryantia	0.634483	0.0198415
Adlercreutzia	Holdemania	0.81768	0.000638783
Adlercreutzia	Pyramidobacter	0.767159	0.00220905
Adlercreutzia	Ruminococcaceae_UCG-009	0.776168	0.00181181
Adlercreutzia	Hydrogenoanaerobacterium	0.652014	0.0157373
Adlercreutzia	Catabacter	0.712825	0.00624198
Adlercreutzia	Oscillospira	0.715565	0.00595611
Adlercreutzia	[Eubacterium]_fissicatena_group	0.60892	0.0271885
Adlercreutzia	Christensenella	0.821022	0.00058094
Adlercreutzia	Sporobacter	0.717157	0.0057947
Adlercreutzia	Mogibacterium	0.604771	0.0285473
Adlercreutzia	unidentified_Erysipelotrichaceae	0.622208	0.0231562
Candidatus_Saccharimonas	Candidatus_Saccharimonas	1	0
Candidatus_Saccharimonas	Lachnospiraceae_UCG-006	0.626067	0.022073
Candidatus_Saccharimonas	Rikenellaceae_RC9_gut_group	0.626067	0.022073
Candidatus_Saccharimonas	Mycoplasma	0.626067	0.022073
Candidatus_Saccharimonas	Chryseobacterium	0.626067	0.022073
Candidatus_Saccharimonas	Mucispirillum	0.626067	0.022073
Candidatus_Saccharimonas	Rubrobacter	0.626067	0.022073
Candidatus_Saccharimonas	Prevotellaceae_UCG-001	0.626067	0.022073
Candidatus_Saccharimonas	Anaeroplasma	0.626067	0.022073
[Eubacterium]_xylanophilum_group	[Eubacterium]_xylanophilum_group	1	0
Bhargavaea	Bhargavaea	1	0
Bhargavaea	Vagococcus	0.613317	0.0258012
Bhargavaea	Niastella	0.613317	0.0258012
Bhargavaea	Gardnerella	0.613317	0.0258012
Bhargavaea	Atopobium	0.613317	0.0258012
Bhargavaea	unidentified_Family_XIII	0.613317	0.0258012
Bhargavaea	Leptotrichia	0.73598	0.00412959
Bhargavaea	Allobaculum	0.613317	0.0258012
Prevotellaceae_NK3B31_group	Prevotellaceae_NK3B31_group	1	0
Prevotellaceae_NK3B31_group	Ruminiclostridium_9	0.614956	0.0252976
Prevotellaceae_NK3B31_group	Oscillibacter	0.628553	0.0213955
Prevotellaceae_NK3B31_group	Ruminiclostridium	0.730673	0.00455572
Prevotellaceae_NK3B31_group	Dielma	0.603326	0.0290321
Prevotellaceae_NK3B31_group	Balneola	0.638696	0.01879
Prevotellaceae_NK3B31_group	Vitellibacter	0.629825	0.0210548
Flavonifractor	Flavonifractor	1	0
Flavonifractor	Ruminiclostridium_9	0.608948	0.0271795
Flavonifractor	Erysipelatoclostridium	0.668933	0.0124147
Flavonifractor	Lactonifactor	0.621603	0.0233296
Family_XIII_AD3011_group	Family_XIII_AD3011_group	1	0
Family_XIII_AD3011_group	Eubacterium	0.831215	0.000429625
Family_XIII_AD3011_group	Intestinimonas	0.604524	0.0286299
Family_XIII_AD3011_group	Oscillospira	0.730318	0.00458538
Family_XIII_AD3011_group	Defluviitaleaceae_UCG-011	0.805805	0.000882046
Family_XIII_AD3011_group	[Eubacterium]_brachy_group	0.727359	0.00483858
Family_XIII_AD3011_group	Enterorhabdus	0.674382	0.0114667
Family_XIII_AD3011_group	Anaerofilum	0.70387	0.00725001
Family_XIII_AD3011_group	Papillibacter	0.727359	0.00483858
Family_XIII_AD3011_group	unidentified_Actinomycetaceae	0.627646	0.0216409
Terrisporobacter	Terrisporobacter	1	0
Terrisporobacter	Eubacterium	0.630815	0.0207924
Terrisporobacter	Rothia	0.665657	0.0130124
Terrisporobacter	Methylobacterium	0.603953	0.0288212
Terrisporobacter	unidentified_Actinomycetaceae	0.664348	0.0132571
Streptomyces	Streptomyces	1	0
Streptomyces	Corynebacterium_1	0.73598	0.00412959
Streptomyces	Geobacillus	1	0
Ruminiclostridium_9	Alistipes	0.8945	0.00873179
Ruminiclostridium_9	Ruminiclostridium_9	1	0
Ruminiclostridium_9	Helicobacter	0.635999	0.0194583
Ruminiclostridium_9	Oscillibacter	0.912422	1.36953e-05
Ruminiclostridium_9	Ruminiclostridium	0.693589	0.00855586
Ruminiclostridium_9	Ruminococcaceae_UCG-009	0.638165	0.0189201
Ruminiclostridium_9	Intestinimonas	0.756599	0.00275772
Ruminiclostridium_9	Erysipelatoclostridium	0.774217	0.0018927
Ruminiclostridium_9	Catabacter	0.616538	0.0248186
Ruminiclostridium_9	Rikenella	0.6913	0.0088695
Ruminiclostridium_9	Defluviitaleaceae_UCG-011	0.629172	0.0212292
Ruminiclostridium_9	[Eubacterium]_fissicatena_group	0.729541	0.00465092
Ruminiclostridium_9	Lactonifactor	0.786909	0.00141365
Ruminiclostridium_9	Dielma	0.813753	0.000712456
Lactococcus	Lactococcus	1	0
Lactococcus	Rothia	0.660204	0.014055
Lactococcus	Actinomyces	0.654838	0.0151411
Lactococcus	Sporobacter	0.622596	0.0230454
Vagococcus	Vagococcus	1	0
Vagococcus	unidentified_Chloroplast	0.626067	0.022073
Vagococcus	Arcobacter	0.613317	0.0258012
Vagococcus	Niastella	1	0
Vagococcus	Sneathia	0.626067	0.022073
Vagococcus	Gardnerella	1	0
Vagococcus	Atopobium	1	0
Vagococcus	unidentified_Family_XIII	1	0
Vagococcus	unidentified_Actinomycetaceae	0.677003	0.0110307
Vagococcus	Allobaculum	1	0
Acinetobacter	Acinetobacter	1	0
Acinetobacter	Pyramidobacter	0.638418	0.0188579
Acinetobacter	Pseudomonas	0.648097	0.0165935
Acinetobacter	Hydrogenoanaerobacterium	0.654836	0.0151414
Acinetobacter	Marinobacter	0.729728	0.00463504
Acinetobacter	Oscillospira	0.607549	0.027632
Acinetobacter	Solobacterium	0.629998	0.0210088
Acinetobacter	Brevibacillus	0.690183	0.00902559
Acinetobacter	Candidatus_Soleaferrea	0.636095	0.0194342
Acinetobacter	Cohnella	0.718088	0.00570194
Acinetobacter	unidentified_Erysipelotrichaceae	0.684602	0.00983759
Acinetobacter	Martelella	0.636364	0.0193668
Oxalobacter	Megasphaera	-0.904704	0.00538311
Oxalobacter	Fusicatenibacter	-0.881356	0.0153938
Oxalobacter	Oxalobacter	1	0
Oxalobacter	Allisonella	-0.729625	0.00464376
Oxalobacter	Slackia	0.87311	9.735e-05
Oxalobacter	Marinobacter	0.706821	0.00690508
Oxalobacter	Brevibacillus	0.788844	0.00134989
Oxalobacter	unidentified_Peptococcaceae	0.693494	0.00856867
Oxalobacter	Mogibacterium	0.779681	0.00167302
Helicobacter	Helicobacter	1	0
Helicobacter	Ruminiclostridium	0.673575	0.0116035
Helicobacter	Lachnospiraceae_UCG-006	0.73598	0.00412959
Helicobacter	Erysipelatoclostridium	0.708443	0.00672082
Helicobacter	Rikenella	0.779769	0.00166965
Helicobacter	Rikenellaceae_RC9_gut_group	0.73598	0.00412959
Helicobacter	Mycoplasma	0.73598	0.00412959
Helicobacter	Chryseobacterium	0.73598	0.00412959
Helicobacter	Mucispirillum	0.73598	0.00412959
Helicobacter	Dielma	0.609756	0.0269206
Helicobacter	Rubrobacter	0.73598	0.00412959
Helicobacter	Prevotellaceae_UCG-001	0.73598	0.00412959
Helicobacter	Staphylococcus	0.609425	0.0270264
Helicobacter	Anaeroplasma	0.73598	0.00412959
Helicobacter	Desulfosporosinus	0.613317	0.0258012
Helicobacter	unidentified_Bacteroidales_S24-7_group	0.613317	0.0258012
Helicobacter	Others	0.628971	0.0212831
Oscillibacter	Alistipes	0.85007	0.0431521
Oscillibacter	Ruminiclostridium_9	0.912422	0.00357095
Oscillibacter	Oscillibacter	1	0
Oscillibacter	Holdemania	0.609656	0.0269527
Oscillibacter	Ruminiclostridium	0.659933	0.0141084
Oscillibacter	Ruminococcaceae_UCG-009	0.681577	0.0103002
Oscillibacter	Intestinimonas	0.628648	0.0213699
Oscillibacter	Erysipelatoclostridium	0.669305	0.0123481
Oscillibacter	Rikenella	0.651116	0.0159307
Oscillibacter	[Eubacterium]_fissicatena_group	0.644204	0.0174782
Oscillibacter	Lactonifactor	0.791854	0.00125518
Oscillibacter	Dielma	0.755502	0.00282029
Leuconostoc	Leuconostoc	1	0
Leuconostoc	Rikenella	0.685763	0.00966426
Leuconostoc	Enterorhabdus	0.653161	0.015493
Leuconostoc	Campylobacter	0.654754	0.0151585
Marvinbryantia	Marvinbryantia	1	0
Marvinbryantia	Holdemania	0.644139	0.0174934
Marvinbryantia	Ruminiclostridium	0.811448	0.000758728
Marvinbryantia	Family_XIII_UCG-001	0.624148	0.0226068
Marvinbryantia	Gemella	0.733288	0.00434174
Marvinbryantia	Rikenella	0.73297	0.00436731
Marvinbryantia	Anaerofustis	0.649028	0.0163869
Holdemania	Anaerotruncus	0.885518	0.0130663
Holdemania	Ruminococcaceae_UCG-004	0.890438	0.0105668
Holdemania	Holdemania	1	0
Holdemania	Ruminiclostridium	0.617012	0.0246762
Holdemania	Ruminococcaceae_UCG-009	0.916645	1.05226e-05
Holdemania	Catabacter	0.722967	0.00523401
Holdemania	[Eubacterium]_fissicatena_group	0.675238	0.0113229
Holdemania	Christensenella	0.715083	0.00600563
Holdemania	Enterorhabdus	0.625057	0.0223528
Holdemania	Sporobacter	0.728363	0.00475152
Holdemania	Acetanaerobacterium	0.630706	0.0208212
Lachnospiraceae_FCS020_group	Anaerostipes	0.85007	0.0431521
Lachnospiraceae_FCS020_group	Coprococcus_1	0.888584	0.0114435
Lachnospiraceae_FCS020_group	Lachnospiraceae_FCS020_group	1	0
Lachnospiraceae_FCS020_group	Gemella	0.755764	0.00280524
Lachnospiraceae_FCS020_group	Phyllobacterium	0.6403	0.0184006
Allisonella	Cloacibacillus	-0.849764	0.0433058
Allisonella	Allisonella	1	0
Allisonella	Slackia	-0.771837	0.00199514
Allisonella	Rothia	-0.600143	0.0301212
Allisonella	Oscillospira	-0.702885	0.00736803
Allisonella	Defluviitaleaceae_UCG-011	-0.627913	0.0215684
Allisonella	Mogibacterium	-0.799478	0.00103851
Slackia	Fusicatenibacter	-0.845735	0.0470534
Slackia	Oxalobacter	0.87311	0.0206751
Slackia	Slackia	1	0
Slackia	Marinobacter	0.643587	0.0176216
Slackia	Oscillospira	0.641581	0.018094
Slackia	Christensenella	0.61901	0.0240834
Slackia	Brevibacillus	0.617947	0.0243975
Slackia	unidentified_Peptococcaceae	0.688024	0.00933346
Slackia	Mogibacterium	0.92967	4.24014e-06
Slackia	Balneola	0.637455	0.0190952
Slackia	Vitellibacter	0.657376	0.0146198
Eubacterium	Eubacterium	1	0
Eubacterium	Pyramidobacter	0.658043	0.014485
Eubacterium	Oscillospira	0.824378	0.000527095
Eubacterium	Defluviitaleaceae_UCG-011	0.798119	0.0010748
Eubacterium	[Eubacterium]_brachy_group	0.840918	0.0003164
Eubacterium	Anaerofilum	0.767443	0.00219559
Eubacterium	Papillibacter	0.840918	0.0003164
Ruminiclostridium	Ruminiclostridium	1	0
Ruminiclostridium	Rikenella	0.879936	7.28067e-05
Ruminiclostridium	Lactonifactor	0.700903	0.00761011
Ruminiclostridium	Dielma	0.669459	0.0123207
Paeniclostridium	Paeniclostridium	1	0
Paeniclostridium	unidentified_Mitochondria	1	0
Paeniclostridium	Corynebacterium	1	0
Paeniclostridium	Neisseria	0.613317	0.0258012
Paeniclostridium	Phocaeicola	1	0
Paeniclostridium	Balneola	0.73598	0.00412959
Paeniclostridium	Anaerofustis	0.627646	0.0216409
Paeniclostridium	Vitellibacter	0.613317	0.0258012
Gordonibacter	Gordonibacter	1	0
Gordonibacter	Christensenella	0.615814	0.0250369
Prevotella	Prevotella	1	0
Prevotella	Prevotella_6	0.715107	0.00600315
Prevotella	unidentified_Saccharibacteria	0.623121	0.0228965
Prevotella	Finegoldia	0.715107	0.00600315
Pyramidobacter	Pyramidobacter	1	0
Pyramidobacter	Actinomyces	0.697464	0.00804423
Pyramidobacter	Hydrogenoanaerobacterium	0.875862	8.67649e-05
Pyramidobacter	Catabacter	0.712949	0.0062288
Pyramidobacter	Oscillospira	0.902299	2.4499e-05
Pyramidobacter	[Eubacterium]_brachy_group	0.823476	0.000541157
Pyramidobacter	Christensenella	0.724038	0.00513539
Pyramidobacter	Sporobacter	0.773431	0.00192608
Pyramidobacter	Acetanaerobacterium	0.704203	0.00721048
Pyramidobacter	Papillibacter	0.823476	0.000541157
Pyramidobacter	Mogibacterium	0.600828	0.0298843
Pyramidobacter	unidentified_Erysipelotrichaceae	0.875862	8.67649e-05
Coprobacter	Coprobacter	1	0
Coprobacter	Mogibacterium	0.607412	0.0276768
Ruminococcaceae_UCG-009	unidentified_Ruminococcaceae	0.846201	0.0469419
Ruminococcaceae_UCG-009	Holdemania	0.916645	0.00279911
Ruminococcaceae_UCG-009	Ruminococcaceae_UCG-009	1	0
Ruminococcaceae_UCG-009	Eggerthella	0.747204	0.00332996
Ruminococcaceae_UCG-009	Catabacter	0.739744	0.00384651
Ruminococcaceae_UCG-009	[Eubacterium]_fissicatena_group	0.727753	0.00480425
Ruminococcaceae_UCG-009	Lactonifactor	0.612576	0.0260312
Ruminococcaceae_UCG-009	Enterorhabdus	0.721193	0.00540057
Ruminococcaceae_UCG-009	Sporobacter	0.759776	0.00258264
Ruminococcaceae_UCG-009	Anaerofilum	0.673995	0.0115321
Family_XIII_UCG-001	Family_XIII_UCG-001	1	0
Family_XIII_UCG-001	Gemella	0.688882	0.00921018
Intestinimonas	Intestinimonas	1	0
Intestinimonas	Defluviitaleaceae_UCG-011	0.834805	0.000384515
Intestinimonas	[Eubacterium]_fissicatena_group	0.669891	0.0122439
Ralstonia	Ralstonia	1	0
Ralstonia	Gemella	0.60629	0.0280443
Eggerthella	Eggerthella	1	0
Eggerthella	Erysipelatoclostridium	0.627736	0.0216165
Eggerthella	Catabacter	0.654364	0.0152399
Eggerthella	[Eubacterium]_fissicatena_group	0.726529	0.00491149
Eggerthella	Sporobacter	0.654374	0.0152378
Prevotella_6	Prevotella_6	1	0
Prevotella_6	Actinomyces	0.701419	0.00754645
Prevotella_6	unidentified_Saccharibacteria	0.747601	0.00330403
Prevotella_6	Ezakiella	0.69598	0.00823733
Prevotella_6	Finegoldia	1	0
Prevotella_6	Brevibacterium	0.626067	0.022073
Prevotella_6	Anaerococcus	0.626067	0.022073
Prevotella_6	Others	-0.613065	0.0258791
Carnobacterium	Carnobacterium	1	0
Carnobacterium	Oribacterium	0.626067	0.022073
Carnobacterium	Johnsonella	1	0
Pseudomonas	Pseudomonas	1	0
Pseudomonas	Halomonas	0.701066	0.00758994
Pseudomonas	Candidatus_Soleaferrea	0.661765	0.0137503
Pseudomonas	Cohnella	0.607861	0.0275309
Sphingomonas	Sphingomonas	1	0
Sphingomonas	Phyllobacterium	0.779865	0.001666
Sphingomonas	unidentified_Saccharibacteria	0.841975	0.000305663
Rothia	Lachnospiraceae_UCG-001	0.856768	0.0363191
Rothia	Rothia	1	0
Rothia	Campylobacter	0.616576	0.024807
Rothia	Neisseria	0.653387	0.0154454
Rothia	Martelella	0.734984	0.0042071
Halomonas	Halomonas	1	0
Halomonas	Hydrogenoanaerobacterium	0.630653	0.0208351
Halomonas	Candidatus_Soleaferrea	0.711197	0.00641673
Halomonas	Delftia	0.63122	0.0206858
Halomonas	Acetanaerobacterium	0.75614	0.00278378
Halomonas	Ezakiella	0.630653	0.0208351
Halomonas	Brevibacterium	0.626067	0.022073
Halomonas	Anaerococcus	0.626067	0.022073
Lachnospiraceae_UCG-006	Providencia	1	0
Lachnospiraceae_UCG-006	Lachnospiraceae_UCG-006	1	0
Lachnospiraceae_UCG-006	Arcobacter	0.73598	0.00412959
Lachnospiraceae_UCG-006	Rikenella	0.626067	0.022073
Lachnospiraceae_UCG-006	Rikenellaceae_RC9_gut_group	1	0
Lachnospiraceae_UCG-006	Mycoplasma	1	0
Lachnospiraceae_UCG-006	Chryseobacterium	1	0
Lachnospiraceae_UCG-006	Mucispirillum	1	0
Lachnospiraceae_UCG-006	Rubrobacter	1	0
Lachnospiraceae_UCG-006	Prevotellaceae_UCG-001	1	0
Lachnospiraceae_UCG-006	Anaeroplasma	1	0
Actinomyces	Actinomyces	1	0
Actinomyces	Oscillospira	0.719712	0.00554271
Actinomyces	unidentified_Saccharibacteria	0.717805	0.00573
Actinomyces	Solobacterium	0.764663	0.00233028
Actinomyces	Sporobacter	0.71815	0.00569578
Actinomyces	Mogibacterium	0.622525	0.0230659
Actinomyces	Finegoldia	0.701419	0.00754645
Tyzzerella	Tyzzerella	1	0
unidentified_Chloroplast	unidentified_Chloroplast	1	0
unidentified_Chloroplast	[Eubacterium]_brachy_group	0.692697	0.00867696
unidentified_Chloroplast	Niastella	0.626067	0.022073
unidentified_Chloroplast	Sporobacter	0.692697	0.00867696
unidentified_Chloroplast	Papillibacter	0.692697	0.00867696
unidentified_Chloroplast	Gardnerella	0.626067	0.022073
unidentified_Chloroplast	Atopobium	0.626067	0.022073
unidentified_Chloroplast	unidentified_Family_XIII	0.626067	0.022073
unidentified_Chloroplast	Allobaculum	0.626067	0.022073
Gemella	Gemella	1	0
Hydrogenoanaerobacterium	Pyramidobacter	0.875862	0.0185769
Hydrogenoanaerobacterium	Hydrogenoanaerobacterium	1	0
Hydrogenoanaerobacterium	Marinobacter	0.613962	0.025602
Hydrogenoanaerobacterium	Oscillospira	0.720644	0.00545293
Hydrogenoanaerobacterium	Christensenella	0.609237	0.0270866
Hydrogenoanaerobacterium	Candidatus_Soleaferrea	0.735511	0.00416594
Hydrogenoanaerobacterium	Acetanaerobacterium	0.838843	0.000338349
Hydrogenoanaerobacterium	unidentified_Erysipelotrichaceae	0.969849	4.34626e-08
Hydrogenoanaerobacterium	Brevibacterium	0.626067	0.022073
Hydrogenoanaerobacterium	Anaerococcus	0.626067	0.022073
Erysipelatoclostridium	Erysipelatoclostridium	1	0
Erysipelatoclostridium	[Eubacterium]_fissicatena_group	0.724509	0.00509246
Erysipelatoclostridium	Lactonifactor	0.795699	0.00114188
Erysipelatoclostridium	Dielma	0.631958	0.0204926
Erysipelatoclostridium	Acetanaerobacterium	0.628619	0.0213778
Phyllobacterium	Phyllobacterium	1	0
Phyllobacterium	unidentified_Saccharibacteria	0.66483	0.0131666
Catabacter	Methanobrevibacter	0.856082	0.0369568
Catabacter	Catabacter	1	0
Catabacter	Defluviitaleaceae_UCG-011	0.670212	0.0121869
Catabacter	[Eubacterium]_fissicatena_group	0.885367	5.7058e-05
Catabacter	[Eubacterium]_brachy_group	0.646477	0.0169573
Catabacter	Christensenella	0.796391	0.00112237
Catabacter	Sporobacter	0.775773	0.00182798
Catabacter	Papillibacter	0.646477	0.0169573
Arcobacter	Arcobacter	1	0
Arcobacter	Rikenellaceae_RC9_gut_group	0.73598	0.00412959
Arcobacter	Mycoplasma	0.73598	0.00412959
Arcobacter	Chryseobacterium	0.73598	0.00412959
Arcobacter	Niastella	0.613317	0.0258012
Arcobacter	Mucispirillum	0.73598	0.00412959
Arcobacter	Campylobacter	0.666667	0.0128258
Arcobacter	Rubrobacter	0.73598	0.00412959
Arcobacter	Prevotellaceae_UCG-001	0.73598	0.00412959
Arcobacter	Gardnerella	0.613317	0.0258012
Arcobacter	Atopobium	0.613317	0.0258012
Arcobacter	Anaeroplasma	0.73598	0.00412959
Arcobacter	unidentified_Family_XIII	0.613317	0.0258012
Arcobacter	Allobaculum	0.613317	0.0258012
Rikenella	Ruminiclostridium	0.879936	0.0161123
Rikenella	Rikenella	1	0
Rikenella	Rikenellaceae_RC9_gut_group	0.626067	0.022073
Rikenella	Mycoplasma	0.626067	0.022073
Rikenella	Chryseobacterium	0.626067	0.022073
Rikenella	Enterorhabdus	0.690529	0.008977
Rikenella	Mucispirillum	0.626067	0.022073
Rikenella	Dielma	0.816305	0.000663859
Rikenella	Rubrobacter	0.626067	0.022073
Rikenella	Prevotellaceae_UCG-001	0.626067	0.022073
Rikenella	Anaerofustis	0.649876	0.0162004
Rikenella	Anaeroplasma	0.626067	0.022073
Rikenella	Others	0.731963	0.0044492
Marinobacter	Sarcina	0.844401	0.0488783
Marinobacter	Clostridium_sensu_stricto_1	0.896177	0.00809473
Marinobacter	Marinobacter	1	0
Marinobacter	Oscillospira	0.666403	0.0128744
Marinobacter	Brevibacillus	0.868105	0.00011923
Marinobacter	Candidatus_Soleaferrea	0.615638	0.0250901
Marinobacter	unidentified_Erysipelotrichaceae	0.638198	0.0189121
Marinobacter	Martelella	0.716436	0.00586737
Erysipelotrichaceae_UCG-004	Coprobacillus	1	0
Erysipelotrichaceae_UCG-004	Erysipelotrichaceae_UCG-004	1	0
Erysipelotrichaceae_UCG-004	Corynebacterium_1	0.613317	0.0258012
Erysipelotrichaceae_UCG-004	Ktedonobacter	1	0
Erysipelotrichaceae_UCG-004	unidentified_Peptococcaceae	0.627646	0.0216409
Erysipelotrichaceae_UCG-004	Prevotella_1	0.626067	0.022073
Erysipelotrichaceae_UCG-004	Thermus	1	0
Erysipelotrichaceae_UCG-004	Ochrobactrum	1	0
Erysipelotrichaceae_UCG-004	Candidatus_Bacilloplasma	1	0
Erysipelotrichaceae_UCG-004	Ammoniphilus	0.613317	0.0258012
Erysipelotrichaceae_UCG-004	Vibrio	1	0
Oscillospira	Cloacibacillus	0.879552	0.0162493
Oscillospira	Bacillus	0.907112	0.00483663
Oscillospira	Pyramidobacter	0.902299	0.00602974
Oscillospira	Oscillospira	1	0
Oscillospira	Defluviitaleaceae_UCG-011	0.641815	0.0180385
Oscillospira	[Eubacterium]_brachy_group	0.824757	0.000521274
Oscillospira	Sporobacter	0.684101	0.00991309
Oscillospira	Papillibacter	0.824757	0.000521274
Oscillospira	Mogibacterium	0.73831	0.00395253
Oscillospira	unidentified_Erysipelotrichaceae	0.746154	0.00339922
Oscillospira	unidentified_Actinomycetaceae	0.619408	0.0239665
unidentified_Saccharibacteria	unidentified_Saccharibacteria	1	0
unidentified_Saccharibacteria	Solobacterium	0.634269	0.0198961
unidentified_Saccharibacteria	Ezakiella	0.618434	0.024253
unidentified_Saccharibacteria	Finegoldia	0.747601	0.00330403
[Eubacterium]_nodatum_group	[Eubacterium]_nodatum_group	1	0
Defluviitaleaceae_UCG-011	Defluviitaleaceae_UCG-011	1	0
Defluviitaleaceae_UCG-011	[Eubacterium]_fissicatena_group	0.674313	0.0114784
Defluviitaleaceae_UCG-011	[Eubacterium]_brachy_group	0.728052	0.0047783
Defluviitaleaceae_UCG-011	Papillibacter	0.728052	0.0047783
Defluviitaleaceae_UCG-011	unidentified_Actinomycetaceae	0.682494	0.0101582
Enorma	Faecalicoccus	1	0
Enorma	Enorma	1	0
Enorma	Candidatus_Soleaferrea	0.656489	0.0148003
Enorma	Prevotella_1	0.610553	0.0266671
Enorma	Desulfosporosinus	0.626067	0.022073
Enorma	unidentified_Bacteroidales_S24-7_group	0.626067	0.022073
Rikenellaceae_RC9_gut_group	Providencia	1	0
Rikenellaceae_RC9_gut_group	Lachnospiraceae_UCG-006	1	0
Rikenellaceae_RC9_gut_group	Rikenellaceae_RC9_gut_group	1	0
Rikenellaceae_RC9_gut_group	Mycoplasma	1	0
Rikenellaceae_RC9_gut_group	Chryseobacterium	1	0
Rikenellaceae_RC9_gut_group	Mucispirillum	1	0
Rikenellaceae_RC9_gut_group	Rubrobacter	1	0
Rikenellaceae_RC9_gut_group	Prevotellaceae_UCG-001	1	0
Rikenellaceae_RC9_gut_group	Anaeroplasma	1	0
Corynebacterium_1	Corynebacterium_1	1	0
Corynebacterium_1	Ktedonobacter	0.613317	0.0258012
Corynebacterium_1	Thermus	0.613317	0.0258012
Corynebacterium_1	Ochrobactrum	0.613317	0.0258012
Corynebacterium_1	Candidatus_Bacilloplasma	0.613317	0.0258012
Corynebacterium_1	Geobacillus	0.73598	0.00412959
Corynebacterium_1	Vibrio	0.613317	0.0258012
Mycoplasma	Providencia	1	0
Mycoplasma	Lachnospiraceae_UCG-006	1	0
Mycoplasma	Rikenellaceae_RC9_gut_group	1	0
Mycoplasma	Mycoplasma	1	0
Mycoplasma	Chryseobacterium	1	0
Mycoplasma	Mucispirillum	1	0
Mycoplasma	Rubrobacter	1	0
Mycoplasma	Prevotellaceae_UCG-001	1	0
Mycoplasma	Anaeroplasma	1	0
Pediococcus	Pediococcus	1	0
[Eubacterium]_fissicatena_group	Catabacter	0.885367	0.0130663
[Eubacterium]_fissicatena_group	[Eubacterium]_fissicatena_group	1	0
[Eubacterium]_fissicatena_group	Lactonifactor	0.73481	0.00422081
[Eubacterium]_fissicatena_group	Christensenella	0.74821	0.00326458
[Eubacterium]_brachy_group	[Eubacterium]_brachy_group	1	0
[Eubacterium]_brachy_group	Sporobacter	0.694444	0.00844081
[Eubacterium]_brachy_group	Papillibacter	1	0
[Eubacterium]_brachy_group	unidentified_Actinomycetaceae	0.73395	0.00428882
Lactonifactor	Lactonifactor	1	0
Lactonifactor	Dielma	0.622981	0.0229361
Lactonifactor	Ammoniphilus	0.67352	0.0116129
Solobacterium	Solobacterium	1	0
Solobacterium	Mogibacterium	0.703506	0.00729355
Solobacterium	Ezakiella	0.687245	0.00944636
Chryseobacterium	Providencia	1	0
Chryseobacterium	Lachnospiraceae_UCG-006	1	0
Chryseobacterium	Rikenellaceae_RC9_gut_group	1	0
Chryseobacterium	Mycoplasma	1	0
Chryseobacterium	Chryseobacterium	1	0
Chryseobacterium	Mucispirillum	1	0
Chryseobacterium	Rubrobacter	1	0
Chryseobacterium	Prevotellaceae_UCG-001	1	0
Chryseobacterium	Anaeroplasma	1	0
Christensenella	Christensenella	1	0
Christensenella	Sporobacter	0.6247	0.0224523
Christensenella	unidentified_Erysipelotrichaceae	0.613206	0.0258354
Ktedonobacter	Coprobacillus	1	0
Ktedonobacter	Erysipelotrichaceae_UCG-004	1	0
Ktedonobacter	Ktedonobacter	1	0
Ktedonobacter	unidentified_Peptococcaceae	0.627646	0.0216409
Ktedonobacter	Prevotella_1	0.626067	0.022073
Ktedonobacter	Thermus	1	0
Ktedonobacter	Ochrobactrum	1	0
Ktedonobacter	Candidatus_Bacilloplasma	1	0
Ktedonobacter	Ammoniphilus	0.613317	0.0258012
Ktedonobacter	Vibrio	1	0
Enterorhabdus	Enterorhabdus	1	0
Enterorhabdus	Anaerofilum	0.762076	0.00246135
Niastella	Vagococcus	1	0
Niastella	Niastella	1	0
Niastella	Sneathia	0.626067	0.022073
Niastella	Gardnerella	1	0
Niastella	Atopobium	1	0
Niastella	unidentified_Family_XIII	1	0
Niastella	unidentified_Actinomycetaceae	0.677003	0.0110307
Niastella	Allobaculum	1	0
Sporobacter	Sporobacter	1	0
Sporobacter	Acetanaerobacterium	0.74028	0.00380743
Sporobacter	Papillibacter	0.694444	0.00844081
Brevibacillus	Marinobacter	0.868105	0.0247237
Brevibacillus	Brevibacillus	1	0
Brevibacillus	Candidatus_Soleaferrea	0.707016	0.00688273
Brevibacillus	unidentified_Peptococcaceae	0.716322	0.00587891
Candidatus_Soleaferrea	Candidatus_Soleaferrea	1	0
Candidatus_Soleaferrea	Acetanaerobacterium	0.68123	0.0103542
Candidatus_Soleaferrea	unidentified_Peptococcaceae	0.633769	0.020024
Candidatus_Soleaferrea	unidentified_Erysipelotrichaceae	0.686882	0.00949935
Anaerofilum	Anaerofilum	1	0
Mucispirillum	Providencia	1	0
Mucispirillum	Lachnospiraceae_UCG-006	1	0
Mucispirillum	Rikenellaceae_RC9_gut_group	1	0
Mucispirillum	Mycoplasma	1	0
Mucispirillum	Chryseobacterium	1	0
Mucispirillum	Mucispirillum	1	0
Mucispirillum	Rubrobacter	1	0
Mucispirillum	Prevotellaceae_UCG-001	1	0
Mucispirillum	Anaeroplasma	1	0
Campylobacter	Campylobacter	1	0
Campylobacter	Staphylococcus	0.662884	0.013535
unidentified_Mitochondria	Paeniclostridium	1	0
unidentified_Mitochondria	unidentified_Mitochondria	1	0
unidentified_Mitochondria	Corynebacterium	1	0
unidentified_Mitochondria	Neisseria	0.613317	0.0258012
unidentified_Mitochondria	Phocaeicola	1	0
unidentified_Mitochondria	Balneola	0.73598	0.00412959
unidentified_Mitochondria	Anaerofustis	0.627646	0.0216409
unidentified_Mitochondria	Vitellibacter	0.613317	0.0258012
Dielma	Dielma	1	0
Dielma	Others	0.697879	0.00799091
Peptostreptococcus	Peptostreptococcus	1	0
Delftia	Holdemanella	-0.845735	0.0470534
Delftia	Delftia	1	0
Delftia	Prevotella_1	0.614274	0.0255061
Delftia	Others	-0.638999	0.0187158
Acetanaerobacterium	Acetanaerobacterium	1	0
Acetanaerobacterium	unidentified_Erysipelotrichaceae	0.685252	0.00974026
Acetanaerobacterium	Brevibacterium	0.613317	0.0258012
Acetanaerobacterium	Anaerococcus	0.613317	0.0258012
Acetanaerobacterium	Desulfosporosinus	0.73598	0.00412959
Acetanaerobacterium	unidentified_Bacteroidales_S24-7_group	0.73598	0.00412959
Oribacterium	Oribacterium	1	0
Oribacterium	Johnsonella	0.626067	0.022073
Achromobacter	Achromobacter	1	0
Achromobacter	Neisseria	0.73598	0.00412959
Achromobacter	Cohnella	0.626067	0.022073
Achromobacter	Methylobacterium	0.677003	0.0110307
Corynebacterium	Paeniclostridium	1	0
Corynebacterium	unidentified_Mitochondria	1	0
Corynebacterium	Corynebacterium	1	0
Corynebacterium	Neisseria	0.613317	0.0258012
Corynebacterium	Phocaeicola	1	0
Corynebacterium	Balneola	0.73598	0.00412959
Corynebacterium	Anaerofustis	0.627646	0.0216409
Corynebacterium	Vitellibacter	0.613317	0.0258012
Papillibacter	[Eubacterium]_brachy_group	1	0
Papillibacter	Papillibacter	1	0
Papillibacter	unidentified_Actinomycetaceae	0.73395	0.00428882
Neisseria	Neisseria	1	0
Neisseria	Phocaeicola	0.613317	0.0258012
Neisseria	Martelella	0.737725	0.0039964
unidentified_Peptococcaceae	unidentified_Peptococcaceae	1	0
unidentified_Peptococcaceae	Thermus	0.627646	0.0216409
unidentified_Peptococcaceae	Ochrobactrum	0.627646	0.0216409
unidentified_Peptococcaceae	Candidatus_Bacilloplasma	0.627646	0.0216409
unidentified_Peptococcaceae	Ammoniphilus	0.799503	0.00103786
unidentified_Peptococcaceae	Vibrio	0.627646	0.0216409
Mogibacterium	Slackia	0.92967	0.00115118
Mogibacterium	Mogibacterium	1	0
Mogibacterium	unidentified_Erysipelotrichaceae	0.601506	0.0296513
Mogibacterium	Balneola	0.61604	0.0249686
Mogibacterium	Vitellibacter	0.637467	0.0190922
Mogibacterium	unidentified_Actinomycetaceae	0.628941	0.021291
Cohnella	Cohnella	1	0
Cohnella	Martelella	0.811724	0.000753056
Cohnella	Methylobacterium	0.847699	0.000252437
Ezakiella	Ezakiella	1	0
Ezakiella	Finegoldia	0.69598	0.00823733
Ezakiella	Brevibacterium	0.626067	0.022073
Ezakiella	Anaerococcus	0.626067	0.022073
unidentified_Erysipelotrichaceae	Brevundimonas	0.850657	0.0431521
unidentified_Erysipelotrichaceae	Pyramidobacter	0.875862	0.0185769
unidentified_Erysipelotrichaceae	Hydrogenoanaerobacterium	0.969849	1.30067e-05
unidentified_Erysipelotrichaceae	unidentified_Erysipelotrichaceae	1	0
unidentified_Erysipelotrichaceae	Rhodanobacter	0.626067	0.022073
Sneathia	Sneathia	1	0
Sneathia	Gardnerella	0.626067	0.022073
Sneathia	Atopobium	0.626067	0.022073
Sneathia	unidentified_Family_XIII	0.626067	0.022073
Sneathia	Allobaculum	0.626067	0.022073
Phocaeicola	Paeniclostridium	1	0
Phocaeicola	unidentified_Mitochondria	1	0
Phocaeicola	Corynebacterium	1	0
Phocaeicola	Phocaeicola	1	0
Phocaeicola	Balneola	0.73598	0.00412959
Phocaeicola	Anaerofustis	0.627646	0.0216409
Phocaeicola	Vitellibacter	0.613317	0.0258012
Rubrobacter	Providencia	1	0
Rubrobacter	Lachnospiraceae_UCG-006	1	0
Rubrobacter	Rikenellaceae_RC9_gut_group	1	0
Rubrobacter	Mycoplasma	1	0
Rubrobacter	Chryseobacterium	1	0
Rubrobacter	Mucispirillum	1	0
Rubrobacter	Rubrobacter	1	0
Rubrobacter	Prevotellaceae_UCG-001	1	0
Rubrobacter	Anaeroplasma	1	0
Prevotellaceae_UCG-001	Providencia	1	0
Prevotellaceae_UCG-001	Lachnospiraceae_UCG-006	1	0
Prevotellaceae_UCG-001	Rikenellaceae_RC9_gut_group	1	0
Prevotellaceae_UCG-001	Mycoplasma	1	0
Prevotellaceae_UCG-001	Chryseobacterium	1	0
Prevotellaceae_UCG-001	Mucispirillum	1	0
Prevotellaceae_UCG-001	Rubrobacter	1	0
Prevotellaceae_UCG-001	Prevotellaceae_UCG-001	1	0
Prevotellaceae_UCG-001	Anaeroplasma	1	0
Staphylococcus	Staphylococcus	1	0
Martelella	Martelella	1	0
Martelella	Methylobacterium	0.627646	0.0216409
Balneola	Balneola	1	0
Balneola	Brevibacterium	0.613317	0.0258012
Balneola	Vitellibacter	0.986111	6.3126e-10
Balneola	Anaerococcus	0.613317	0.0258012
Anaerofustis	Anaerofustis	1	0
Anaerofustis	Others	0.625786	0.0221505
Prevotella_1	Prevotella_1	1	0
Prevotella_1	Thermus	0.626067	0.022073
Prevotella_1	Ochrobactrum	0.626067	0.022073
Prevotella_1	Candidatus_Bacilloplasma	0.626067	0.022073
Prevotella_1	Vibrio	0.626067	0.022073
Finegoldia	Prevotella_6	1	0
Finegoldia	Finegoldia	1	0
Finegoldia	Brevibacterium	0.626067	0.022073
Finegoldia	Anaerococcus	0.626067	0.022073
Finegoldia	Others	-0.613065	0.0258791
Brevibacterium	Brevibacterium	1	0
Brevibacterium	Vitellibacter	0.73598	0.00412959
Brevibacterium	Anaerococcus	1	0
Brevibacterium	Ammoniphilus	0.73598	0.00412959
Gardnerella	Vagococcus	1	0
Gardnerella	Niastella	1	0
Gardnerella	Gardnerella	1	0
Gardnerella	Atopobium	1	0
Gardnerella	unidentified_Family_XIII	1	0
Gardnerella	unidentified_Actinomycetaceae	0.677003	0.0110307
Gardnerella	Allobaculum	1	0
Vitellibacter	Balneola	0.986111	1.93305e-07
Vitellibacter	Vitellibacter	1	0
Vitellibacter	Anaerococcus	0.73598	0.00412959
Geobacter	Geobacter	1	0
Atopobium	Vagococcus	1	0
Atopobium	Niastella	1	0
Atopobium	Gardnerella	1	0
Atopobium	Atopobium	1	0
Atopobium	unidentified_Family_XIII	1	0
Atopobium	unidentified_Actinomycetaceae	0.677003	0.0110307
Atopobium	Allobaculum	1	0
Methylobacterium	Cohnella	0.847699	0.045224
Methylobacterium	Methylobacterium	1	0
Methylobacterium	Rhodanobacter	0.677003	0.0110307
Rhodanobacter	Rhodanobacter	1	0
Rhodanobacter	unidentified_Actinomycetaceae	0.677003	0.0110307
Thermus	Coprobacillus	1	0
Thermus	Erysipelotrichaceae_UCG-004	1	0
Thermus	Ktedonobacter	1	0
Thermus	Thermus	1	0
Thermus	Ochrobactrum	1	0
Thermus	Candidatus_Bacilloplasma	1	0
Thermus	Ammoniphilus	0.613317	0.0258012
Thermus	Vibrio	1	0
Johnsonella	Carnobacterium	1	0
Johnsonella	Johnsonella	1	0
Anaerococcus	Brevibacterium	1	0
Anaerococcus	Anaerococcus	1	0
Anaerococcus	Ammoniphilus	0.73598	0.00412959
Anaeroplasma	Providencia	1	0
Anaeroplasma	Lachnospiraceae_UCG-006	1	0
Anaeroplasma	Rikenellaceae_RC9_gut_group	1	0
Anaeroplasma	Mycoplasma	1	0
Anaeroplasma	Chryseobacterium	1	0
Anaeroplasma	Mucispirillum	1	0
Anaeroplasma	Rubrobacter	1	0
Anaeroplasma	Prevotellaceae_UCG-001	1	0
Anaeroplasma	Anaeroplasma	1	0
Ochrobactrum	Coprobacillus	1	0
Ochrobactrum	Erysipelotrichaceae_UCG-004	1	0
Ochrobactrum	Ktedonobacter	1	0
Ochrobactrum	Thermus	1	0
Ochrobactrum	Ochrobactrum	1	0
Ochrobactrum	Candidatus_Bacilloplasma	1	0
Ochrobactrum	Ammoniphilus	0.613317	0.0258012
Ochrobactrum	Vibrio	1	0
Candidatus_Bacilloplasma	Coprobacillus	1	0
Candidatus_Bacilloplasma	Erysipelotrichaceae_UCG-004	1	0
Candidatus_Bacilloplasma	Ktedonobacter	1	0
Candidatus_Bacilloplasma	Thermus	1	0
Candidatus_Bacilloplasma	Ochrobactrum	1	0
Candidatus_Bacilloplasma	Candidatus_Bacilloplasma	1	0
Candidatus_Bacilloplasma	Ammoniphilus	0.613317	0.0258012
Candidatus_Bacilloplasma	Vibrio	1	0
Geobacillus	Streptomyces	1	0
Geobacillus	Geobacillus	1	0
Desulfosporosinus	Desulfosporosinus	1	0
Desulfosporosinus	unidentified_Bacteroidales_S24-7_group	1	0
Ammoniphilus	Ammoniphilus	1	0
Ammoniphilus	Vibrio	0.613317	0.0258012
unidentified_Family_XIII	Vagococcus	1	0
unidentified_Family_XIII	Niastella	1	0
unidentified_Family_XIII	Gardnerella	1	0
unidentified_Family_XIII	Atopobium	1	0
unidentified_Family_XIII	unidentified_Family_XIII	1	0
unidentified_Family_XIII	unidentified_Actinomycetaceae	0.677003	0.0110307
unidentified_Family_XIII	Allobaculum	1	0
unidentified_Actinomycetaceae	unidentified_Actinomycetaceae	1	0
unidentified_Actinomycetaceae	Allobaculum	0.677003	0.0110307
Leptotrichia	Leptotrichia	1	0
Allobaculum	Vagococcus	1	0
[truncated: 15 more rows]

## Sheet: T3M
genus1	genus2	r	p		# of interactions
Prevotella_9	Prevotella_9	1	0		5661
Prevotella_9	Ruminococcaceae_UCG-002	-0.671329	0.0168315
Prevotella_9	Mitsuokella	-0.836205	0.00070041
Prevotella_9	Ruminococcaceae_NK4A214_group	-0.65035	0.0220342
Prevotella_9	[Ruminococcus]_gnavus_group	-0.620878	0.031199
Prevotella_9	Lachnospira	0.657343	0.0201855
Prevotella_9	Odoribacter	-0.615385	0.0331699
Prevotella_9	Cloacibacillus	-0.70308	0.0107531
Prevotella_9	[Clostridium]_innocuum_group	-0.688189	0.0133546
Prevotella_9	Oscillibacter	-0.679511	0.0150702
Prevotella_9	Ruminiclostridium	-0.639693	0.0250844
Prevotella_9	Pyramidobacter	-0.607644	0.0360965
Prevotella_9	Others	-0.629371	0.0283197
Bacteroides	Bacteroides	1	0
Bacteroides	Megamonas	-0.644484	0.0236773
Bacteroides	Alistipes	0.727273	0.00735503
Bacteroides	Faecalibacterium	-0.713287	0.00920178
Bacteroides	Olsenella	0.792987	0.00209029
Bacteroides	Parabacteroides	0.636364	0.0260969
Bacteroides	Erysipelotrichaceae_UCG-003	-0.654992	0.0207937
Bacteroides	Roseburia	-0.760071	0.00411738
Bacteroides	Coprococcus_2	-0.783217	0.00258621
Bacteroides	[Ruminococcus]_torques_group	-0.692308	0.012593
Bacteroides	Ruminococcus_1	-0.839161	0.000642826
Bacteroides	Enterococcus	0.660818	0.0193102
Bacteroides	[Eubacterium]_hallii_group	-0.652636	0.0214168
Bacteroides	Dorea	-0.916084	2.8428e-05
Bacteroides	Anaerostipes	-0.605955	0.0367585
Bacteroides	Barnesiella	0.783217	0.00258621
Bacteroides	Ruminiclostridium_6	-0.601519	0.0385394
Bacteroides	[Eubacterium]_ventriosum_group	-0.718328	0.00850036
Bacteroides	Sutterella	0.839161	0.000642826
Bacteroides	Butyricicoccus	-0.692308	0.012593
Bacteroides	unidentified_Ruminococcaceae	0.895105	8.36659e-05
Bacteroides	Lachnospiraceae_UCG-010	-0.671329	0.0168315
Bacteroides	unidentified_Lachnospiraceae	-0.67018	0.0170904
Bacteroides	Ruminococcaceae_UCG-004	-0.632698	0.0272458
Bacteroides	Adlercreutzia	-0.774082	0.00312666
Bacteroides	Ruminiclostridium_9	-0.71804	0.00853932
Bacteroides	Marvinbryantia	-0.691232	0.0127887
Bacteroides	Family_XIII_UCG-001	-0.633819	0.0268907
Lactobacillus	Lactobacillus	1	0
Lactobacillus	Ruminococcus_2	-0.6655	0.0181751
Lactobacillus	Christensenellaceae_R-7_group	-0.609458	0.0353946
Lactobacillus	Victivallis	-0.718284	0.00850632
Lactobacillus	Cloacibacillus	-0.766127	0.0036637
Lactobacillus	Stenotrophomonas	0.622559	0.0306131
Lactobacillus	Coprobacillus	-0.66664	0.0179063
Lactobacillus	Holdemania	-0.724078	0.00774984
Lactobacillus	Eubacterium	-0.871157	0.000224354
Lactobacillus	Intestinimonas	-0.614182	0.0336131
Lactobacillus	Tyzzerella	-0.638039	0.0255836
Lactobacillus	[Eubacterium]_nodatum_group	-0.646199	0.0231881
Lactobacillus	Gemmatimonas	-0.646199	0.0231881
Lactobacillus	Planctomyces	-0.646199	0.0231881
Lactobacillus	Candidatus_Soleaferrea	-0.720723	0.00818138
Lactobacillus	unidentified_Gaiellales	-0.646199	0.0231881
Lactobacillus	Sphingobacterium	-0.66664	0.0179063
Lactobacillus	Geobacter	-0.646199	0.0231881
Lactobacillus	unidentified_Acidimicrobiales	-0.646199	0.0231881
Lactobacillus	Others	-0.742558	0.00567053
Ruminococcaceae_UCG-014	Ruminococcaceae_UCG-014	1	0
Ruminococcaceae_UCG-014	Bifidobacterium	-0.629371	0.0283197
Ruminococcaceae_UCG-014	Ruminococcaceae_UCG-002	0.629371	0.0283197
Ruminococcaceae_UCG-014	[Eubacterium]_coprostanoligenes_group	0.728548	0.00720175
Ruminococcaceae_UCG-014	Ruminococcaceae_UCG-005	0.811189	0.00136332
Ruminococcaceae_UCG-014	Anaerotruncus	0.65035	0.0220342
Ruminococcaceae_UCG-014	Clostridium_sensu_stricto_1	0.623469	0.0302994
Ruminococcaceae_UCG-014	Desulfovibrio	0.769231	0.00344645
Ruminococcaceae_UCG-014	Coprococcus_3	-0.629371	0.0283197
Ruminococcaceae_UCG-014	Christensenellaceae_R-7_group	0.944056	3.92726e-06
Ruminococcaceae_UCG-014	Victivallis	0.691628	0.0127165
Ruminococcaceae_UCG-014	Ruminococcaceae_UCG-010	0.828075	0.000879558
Ruminococcaceae_UCG-014	Cloacibacillus	0.755437	0.00449233
Ruminococcaceae_UCG-014	Ruminococcaceae_UCG-013	0.737242	0.00621931
Ruminococcaceae_UCG-014	Peptococcus	0.813658	0.00128213
Ruminococcaceae_UCG-014	Ruminiclostridium_1	0.61499	0.033315
Ruminococcaceae_UCG-014	[Eubacterium]_xylanophilum_group	0.82663	0.000914801
Ruminococcaceae_UCG-014	Flavonifractor	-0.624363	0.0299932
Ruminococcaceae_UCG-014	Family_XIII_AD3011_group	0.732413	0.00675165
Ruminococcaceae_UCG-014	Oxalobacter	0.859176	0.000342671
Ruminococcaceae_UCG-014	Holdemania	0.631583	0.0276023
Ruminococcaceae_UCG-014	Eubacterium	0.731537	0.00685173
Ruminococcaceae_UCG-014	Pyramidobacter	0.607644	0.0360965
Ruminococcaceae_UCG-014	Ruminococcaceae_UCG-009	0.749159	0.00504085
Ruminococcaceae_UCG-014	Hydrogenoanaerobacterium	0.731537	0.00685173
Ruminococcaceae_UCG-014	Catabacter	0.813305	0.0012935
Ruminococcaceae_UCG-014	Defluviitaleaceae_UCG-011	0.670628	0.0169891
Ruminococcaceae_UCG-014	Lactonifactor	0.794961	0.00199966
Ruminococcaceae_UCG-014	Christensenella	0.639693	0.0250844
Ruminococcaceae_UCG-014	unidentified_Peptococcaceae	0.639693	0.0250844
Megamonas	Megamonas	1	0
Megamonas	Alistipes	-0.633976	0.0268409
Megamonas	Olsenella	-0.634447	0.026693
Megamonas	Roseburia	0.610526	0.034986
Megamonas	Prevotella_2	0.8501	0.000460843
Megamonas	Alloprevotella	0.614678	0.0334296
Megamonas	Dorea	0.739055	0.00602782
Megamonas	Barnesiella	-0.781087	0.0027053
Megamonas	Senegalimassilia	-0.795098	0.00199349
Megamonas	Coprococcus_3	0.605955	0.0367585
Megamonas	unidentified_Ruminococcaceae	-0.640982	0.0247
Megamonas	Prevotellaceae_NK3B31_group	-0.658021	0.0200124
Megamonas	Ruminiclostridium_9	0.64386	0.0238575
Megamonas	Marvinbryantia	0.636205	0.0261459
Megamonas	Lachnospiraceae_FCS020_group	0.686516	0.0136736
Megamonas	Slackia	-0.625263	0.0296874
Megasphaera	Megasphaera	1	0
Megasphaera	Hungatella	-0.721502	0.00807965
Megasphaera	Rhodococcus	-0.649936	0.0221472
Megasphaera	Weissella	0.662122	0.0189889
Megasphaera	Lutibacter	-0.679743	0.0150223
Megasphaera	Terracidiphilus	-0.67275	0.0165151
Megasphaera	Flavobacterium	-0.611227	0.0347199
Megasphaera	Gaiella	-0.632448	0.0273253
Megasphaera	Actinospica	-0.600596	0.0389173
Megasphaera	Psychrobacter	-0.67275	0.0165151
Megasphaera	Clostridium_sensu_stricto_13	-0.67275	0.0165151
Megasphaera	Perlucidibaca	-0.666572	0.0179223
Megasphaera	Candidatus_Arthromitus	-0.815171	0.00123427
Bifidobacterium	Bifidobacterium	1	0
Bifidobacterium	Akkermansia	0.612691	0.0341681
Bifidobacterium	Desulfovibrio	-0.699301	0.0113742
Bifidobacterium	Christensenellaceae_R-7_group	-0.629371	0.0283197
Bifidobacterium	Ruminococcaceae_UCG-010	-0.600004	0.0391614
Bifidobacterium	Cloacibacillus	-0.605846	0.0368018
Bifidobacterium	Ruminococcaceae_UCG-004	-0.643243	0.0240363
Bifidobacterium	Adlercreutzia	-0.623469	0.0302994
Bifidobacterium	Flavonifractor	0.758407	0.0042492
Bifidobacterium	Eubacterium	-0.619567	0.0316615
Bifidobacterium	Enhydrobacter	-0.650444	0.0220086
Bifidobacterium	Rhizomicrobium	-0.605811	0.0368157
Bifidobacterium	Hydrogenoanaerobacterium	-0.634496	0.0266776
Bifidobacterium	[Eubacterium]_brachy_group	-0.694797	0.0121486
Bifidobacterium	Finegoldia	0.64775	0.0227518
Bifidobacterium	Dyella	-0.644471	0.0236813
Alistipes	Alistipes	1	0
Alistipes	Faecalibacterium	-0.671329	0.0168315
Alistipes	Parabacteroides	0.741259	0.00580115
Alistipes	Roseburia	-0.616463	0.032776
Alistipes	Ruminococcus_1	-0.643357	0.0240032
Alistipes	Alloprevotella	-0.605736	0.0368451
Alistipes	Dorea	-0.657343	0.0201855
Alistipes	unidentified_Ruminococcaceae	0.797203	0.00190037
Alistipes	unidentified_Lachnospiraceae	-0.72632	0.00747114
Alistipes	Coprobacillus	0.624169	0.0300595
Alistipes	Slackia	0.761853	0.00397973
Alistipes	Family_XIII_UCG-001	-0.647903	0.0227091
Alistipes	Christensenella	0.650444	0.0220086
Alistipes	unidentified_Peptococcaceae	0.650444	0.0220086
Faecalibacterium	Faecalibacterium	1	0
Faecalibacterium	Parabacteroides	-0.713287	0.00920178
Faecalibacterium	Blautia	0.776224	0.00299286
Faecalibacterium	Roseburia	0.753066	0.00469389
Faecalibacterium	Coprococcus_2	0.671329	0.0168315
Faecalibacterium	Subdoligranulum	0.643357	0.0240032
Faecalibacterium	Ruminococcus_1	0.902098	5.99786e-05
Faecalibacterium	Lachnoclostridium	0.874126	0.000200713
Faecalibacterium	Fusicatenibacter	0.706294	0.0102452
Faecalibacterium	Enterococcus	-0.811962	0.00133748
Faecalibacterium	[Eubacterium]_hallii_group	0.656144	0.0204939
Faecalibacterium	Dorea	0.797203	0.00190037
Faecalibacterium	Anaerostipes	0.7986	0.00184042
Faecalibacterium	Odoribacter	-0.601399	0.0385885
Faecalibacterium	Butyricicoccus	0.839161	0.000642826
Faecalibacterium	Lachnospiraceae_ND3007_group	0.881119	0.000152674
Faecalibacterium	Lachnospiraceae_UCG-010	0.72028	0.00823977
Faecalibacterium	Coprococcus_1	0.895105	8.36659e-05
Faecalibacterium	unidentified_Lachnospiraceae	0.898251	7.2242e-05
Faecalibacterium	Adlercreutzia	0.6655	0.0181751
Faecalibacterium	Ruminiclostridium_9	0.735553	0.00640178
Faecalibacterium	Marvinbryantia	0.687724	0.0134428
Faecalibacterium	Lachnospiraceae_FCS020_group	0.713287	0.00920178
Faecalibacterium	Slackia	-0.642526	0.0242452
Faecalibacterium	Family_XIII_UCG-001	0.845091	0.000538366
Faecalibacterium	Variibacter	0.639693	0.0250844
Faecalibacterium	Candidatus_Koribacter	0.639693	0.0250844
Faecalibacterium	Granulicella	0.639693	0.0250844
Faecalibacterium	Mycobacterium	0.650444	0.0220086
Faecalibacterium	Phenylobacterium	0.639693	0.0250844
Faecalibacterium	Dongia	0.639693	0.0250844
Faecalibacterium	Kitasatospora	0.639693	0.0250844
Faecalibacterium	Massilia	0.667487	0.0177085
Faecalibacterium	Roseiarcus	0.639693	0.0250844
Faecalibacterium	Proteiniclasticum	0.650444	0.0220086
Ruminococcaceae_UCG-002	Ruminococcaceae_UCG-002	1	0
Ruminococcaceae_UCG-002	[Eubacterium]_coprostanoligenes_group	0.914187	3.16859e-05
Ruminococcaceae_UCG-002	Dialister	0.67022	0.0170812
Ruminococcaceae_UCG-002	Ruminococcaceae_NK4A214_group	0.797203	0.00190037
Ruminococcaceae_UCG-002	Methanobrevibacter	0.734544	0.00651265
Ruminococcaceae_UCG-002	Ruminococcaceae_UCG-005	0.895105	8.36659e-05
Ruminococcaceae_UCG-002	Anaerotruncus	0.853147	0.000418118
Ruminococcaceae_UCG-002	Desulfovibrio	0.72028	0.00823977
Ruminococcaceae_UCG-002	Lachnospiraceae_UCG-010	0.706294	0.0102452
Ruminococcaceae_UCG-002	Ruminococcaceae_UCG-013	0.800737	0.00175159
Ruminococcaceae_UCG-002	Peptococcus	0.697421	0.0116927
Ruminococcaceae_UCG-002	Ruminiclostridium_1	0.725137	0.00761729
Ruminococcaceae_UCG-002	[Clostridium]_innocuum_group	0.648966	0.0224141
Ruminococcaceae_UCG-002	Adlercreutzia	0.623469	0.0302994
Ruminococcaceae_UCG-002	[Eubacterium]_xylanophilum_group	0.70336	0.0107081
Ruminococcaceae_UCG-002	Family_XIII_AD3011_group	0.676073	0.0157928
Ruminococcaceae_UCG-002	Ruminiclostridium_9	0.711034	0.00952876
Ruminococcaceae_UCG-002	Oxalobacter	0.633819	0.0268907
Ruminococcaceae_UCG-002	Oscillibacter	0.746061	0.00532943
Ruminococcaceae_UCG-002	Marvinbryantia	0.607021	0.0363396
Ruminococcaceae_UCG-002	Holdemania	0.908778	4.26148e-05
Ruminococcaceae_UCG-002	Pyramidobacter	0.731934	0.00680616
Ruminococcaceae_UCG-002	Ruminococcaceae_UCG-009	0.855172	0.000391472
Ruminococcaceae_UCG-002	Intestinimonas	0.675669	0.0158794
Ruminococcaceae_UCG-002	Tyzzerella	0.605663	0.0368741
Ruminococcaceae_UCG-002	Oscillospira	0.74081	0.00584681
Ruminococcaceae_UCG-002	Defluviitaleaceae_UCG-011	0.694022	0.0122857
Ruminococcaceae_UCG-002	Lactonifactor	0.622654	0.0305802
Ruminococcaceae_UCG-002	Papillibacter	0.639693	0.0250844
Ruminococcaceae_UCG-002	Vibrio	-0.64775	0.0227518
Escherichia-Shigella	Escherichia-Shigella	1	0
Escherichia-Shigella	Ruminococcaceae_UCG-003	-0.762238	0.00395045
Escherichia-Shigella	Lachnospiraceae_UCG-004	-0.643357	0.0240032
Escherichia-Shigella	Flavonifractor	-0.680802	0.0148051
Escherichia-Shigella	Actinomyces	0.632186	0.0274089
Olsenella	Olsenella	1	0
Olsenella	Erysipelotrichaceae_UCG-003	-0.692444	0.0125684
Olsenella	Coprococcus_2	-0.607021	0.0363396
Olsenella	[Ruminococcus]_torques_group	-0.635092	0.0264915
Olsenella	Prevotella_2	-0.674916	0.0160416
Olsenella	Dorea	-0.715794	0.00884773
Olsenella	Barnesiella	0.845619	0.00052975
Olsenella	[Eubacterium]_ventriosum_group	-0.805659	0.00155944
Olsenella	Sutterella	0.715794	0.00884773
Olsenella	unidentified_Ruminococcaceae	0.740355	0.00589329
Olsenella	Lachnospiraceae_UCG-010	-0.603512	0.0377317
Olsenella	Stenotrophomonas	0.623654	0.0302357
Olsenella	Ruminococcaceae_UCG-004	-0.698414	0.0115237
Olsenella	Adlercreutzia	-0.717049	0.00867442
Olsenella	Flavonifractor	0.732754	0.00671296
Olsenella	Marvinbryantia	-0.665493	0.0181768
Olsenella	[Eubacterium]_fissicatena_group	0.618188	0.0321534
Parabacteroides	Parabacteroides	1	0
Parabacteroides	Blautia	-0.664336	0.0184527
Parabacteroides	[Ruminococcus]_torques_group	-0.608392	0.035806
Parabacteroides	Ruminococcus_1	-0.699301	0.0113742
Parabacteroides	Fusicatenibacter	-0.622378	0.0306759
Parabacteroides	Enterococcus	0.833052	0.000766174
Parabacteroides	Anaerostipes	-0.697024	0.011761
Parabacteroides	Odoribacter	0.615385	0.0331699
Parabacteroides	unidentified_Ruminococcaceae	0.65035	0.0220342
Parabacteroides	Coprococcus_1	-0.622378	0.0306759
Parabacteroides	unidentified_Lachnospiraceae	-0.792987	0.00209029
Parabacteroides	Prevotella_6	0.639693	0.0250844
Holdemanella	Holdemanella	1	0
Holdemanella	Catenibacterium	0.605078	0.0371059
Holdemanella	Prevotella_2	0.619734	0.0316024
Holdemanella	[Eubacterium]_ruminantium_group	0.74389	0.00553894
Holdemanella	Barnesiella	-0.664336	0.0184527
Holdemanella	Paraprevotella	0.626971	0.0291129
Holdemanella	Acidaminococcus	-0.658467	0.0198991
Holdemanella	Tyzzerella_3	0.617385	0.032442
Holdemanella	Stenotrophomonas	-0.857471	0.00036284
Holdemanella	Faecalicoccus	-0.650444	0.0220086
Holdemanella	Gordonibacter	-0.624563	0.0299248
Holdemanella	Corynebacterium_1	0.663157	0.0187369
Holdemanella	[Eubacterium]_fissicatena_group	-0.772273	0.00324314
Blautia	Blautia	1	0
Blautia	Ruminococcus_2	0.643357	0.0240032
Blautia	Coprococcus_2	0.664336	0.0184527
Blautia	[Ruminococcus]_torques_group	0.622378	0.0306759
Blautia	Subdoligranulum	0.601399	0.0385885
Blautia	Ruminococcus_1	0.853147	0.000418118
Blautia	Lachnoclostridium	0.818182	0.00114311
Blautia	Enterococcus	-0.752207	0.00476854
Blautia	[Eubacterium]_eligens_group	0.72028	0.00823977
Blautia	[Eubacterium]_hallii_group	0.740355	0.00589329
Blautia	Dorea	0.748252	0.00512408
Blautia	Anaerostipes	0.872155	0.000216175
Blautia	Barnesiella	-0.664336	0.0184527
Blautia	Lachnospiraceae_NK4A136_group	0.633819	0.0268907
Blautia	Butyricicoccus	0.727273	0.00735503
Blautia	Coprococcus_1	0.748252	0.00512408
Blautia	unidentified_Lachnospiraceae	0.831584	0.000798367
Blautia	Ruminococcaceae_UCG-004	0.717057	0.0086732
Blautia	Adlercreutzia	0.690019	0.0130122
Blautia	Ruminiclostridium_9	0.802103	0.00169653
Blautia	Marvinbryantia	0.656144	0.0204939
Blautia	Lachnospiraceae_FCS020_group	0.853147	0.000418118
Blautia	Family_XIII_UCG-001	0.640861	0.0247359
Blautia	Delftia	0.650644	0.0219539
Blautia	Finegoldia	-0.64775	0.0227518
Blautia	Massilia	0.708918	0.00984389
Sarcina	Sarcina	1	0
Sarcina	Collinsella	0.628284	0.0286768
Sarcina	Akkermansia	0.75701	0.00436231
Sarcina	Butyrivibrio	0.814862	0.00124393
Sarcina	Ruminiclostridium_1	0.692142	0.0126231
Sarcina	Candidatus_Saccharimonas	0.684202	0.0141239
Sarcina	Pyramidobacter	0.677003	0.0155948
Sarcina	Halomonas	0.680093	0.0149503
Sarcina	Gemella	-0.640792	0.0247565
Sarcina	Alkanindiges	-0.617203	0.032508
Sarcina	Wolbachia	-0.617203	0.032508
Sarcina	Marinobacter	0.72563	0.00755612
Sarcina	Brevibacillus	0.847589	0.000498532
Sarcina	Prevotella_1	0.782862	0.00260578
Sarcina	Vitellibacter	0.812404	0.00132289
Sarcina	Methylobacterium	0.836008	0.000704399
Sarcina	Rhodanobacter	-0.643988	0.0238205
Catenibacterium	Catenibacterium	1	0
Catenibacterium	Bilophila	-0.619315	0.0317509
Catenibacterium	Tyzzerella_3	0.672225	0.0166316
Catenibacterium	Rhodococcus	-0.743297	0.00559719
Catenibacterium	Acidibacter	-0.67275	0.0165151
Catenibacterium	Candidatus_Solibacter	-0.6878	0.0134282
Catenibacterium	Bradyrhizobium	-0.619881	0.0315502
Catenibacterium	Prevotella	-0.643221	0.0240427
Catenibacterium	Ralstonia	0.690437	0.0129348
Catenibacterium	Carnobacterium	-0.642979	0.0241131
Catenibacterium	unidentified_Chloroplast	-0.642979	0.0241131
Catenibacterium	Phyllobacterium	-0.635711	0.0262989
Catenibacterium	Lutibacter	-0.813151	0.00129851
Catenibacterium	Terracidiphilus	-0.67275	0.0165151
Catenibacterium	Flavobacterium	-0.746173	0.00531878
Catenibacterium	Corynebacterium_1	0.649589	0.0222424
Catenibacterium	Burkholderia-Paraburkholderia	-0.67275	0.0165151
Catenibacterium	Nocardioides	-0.642979	0.0241131
Catenibacterium	Brevibacillus	0.641098	0.0246656
Catenibacterium	Gaiella	-0.721945	0.00802217
Catenibacterium	Tsukamurella	-0.813151	0.00129851
Catenibacterium	Actinospica	-0.700695	0.011142
Catenibacterium	Psychrobacter	-0.67275	0.0165151
Catenibacterium	Clostridium_sensu_stricto_13	-0.67275	0.0165151
Catenibacterium	Perlucidibaca	-0.815171	0.00123427
Catenibacterium	Candidatus_Arthromitus	-0.636852	0.0259465
Comamonas	Comamonas	1	0
Comamonas	Mitsuokella	0.661634	0.0191087
Comamonas	Clostridium_sensu_stricto_1	-0.758591	0.0042345
Comamonas	Haemophilus	0.60241	0.038177
Comamonas	Bacillus	-0.642396	0.0242834
Comamonas	[Ruminococcus]_gauvreauii_group	-0.619336	0.0317435
Comamonas	Vagococcus	0.630548	0.0279363
Comamonas	Oscillibacter	0.680433	0.0148806
Comamonas	Erysipelatoclostridium	0.609219	0.0354864
Comamonas	Howardella	0.630548	0.0279363
Comamonas	Parvimonas	0.630548	0.0279363
Comamonas	Others	0.605811	0.0368157
Streptococcus	Streptococcus	1	0
Streptococcus	Phascolarctobacterium	-0.728548	0.00720175
Streptococcus	Dialister	0.639592	0.0251146
Streptococcus	Actinomyces	0.66208	0.0189991
Erysipelotrichaceae_UCG-003	Erysipelotrichaceae_UCG-003	1	0
Erysipelotrichaceae_UCG-003	Coprococcus_2	0.728548	0.00720175
Erysipelotrichaceae_UCG-003	[Ruminococcus]_torques_group	0.788092	0.00232868
Erysipelotrichaceae_UCG-003	[Eubacterium]_hallii_group	0.655537	0.0206516
Erysipelotrichaceae_UCG-003	Anaerostipes	0.654386	0.0209527
Erysipelotrichaceae_UCG-003	Romboutsia	0.612961	0.0340673
Erysipelotrichaceae_UCG-003	[Eubacterium]_ventriosum_group	0.846573	0.000514459
Erysipelotrichaceae_UCG-003	Odoribacter	-0.605955	0.0367585
Erysipelotrichaceae_UCG-003	Christensenellaceae_R-7_group	0.640982	0.0247
Erysipelotrichaceae_UCG-003	unidentified_Ruminococcaceae	-0.658495	0.0198921
Roseburia	Roseburia	1	0
Roseburia	Coprococcus_2	0.623469	0.0302994
Roseburia	[Ruminococcus]_torques_group	0.739055	0.00602782
Roseburia	Ruminococcus_1	0.781087	0.0027053
Roseburia	Lachnoclostridium	0.605955	0.0367585
Roseburia	Enterococcus	-0.610919	0.0348365
Roseburia	[Eubacterium]_hallii_group	0.694201	0.0122539
Roseburia	Dorea	0.819616	0.00110155
Roseburia	Anaerostipes	0.664912	0.0183149
Roseburia	Anaerotruncus	0.605955	0.0367585
Roseburia	Ruminiclostridium_6	0.629315	0.028338
Roseburia	Lachnospiraceae_NK4A136_group	0.712532	0.00931039
Roseburia	Sutterella	-0.711034	0.00952876
Roseburia	Butyricicoccus	0.725045	0.00762875
Roseburia	unidentified_Ruminococcaceae	-0.6655	0.0181751
Roseburia	Lachnospiraceae_ND3007_group	0.728548	0.00720175
Roseburia	Lachnospiraceae_UCG-010	0.760071	0.00411738
Roseburia	unidentified_Lachnospiraceae	0.690686	0.0128889
Roseburia	Adlercreutzia	0.824561	0.000967112
Roseburia	Ruminiclostridium_9	0.752632	0.00473155
Roseburia	Marvinbryantia	0.826012	0.000930194
Roseburia	Holdemania	0.644992	0.0235317
Roseburia	Acidibacter	0.625263	0.0296874
Roseburia	Slackia	-0.689628	0.0130848
Roseburia	Candidatus_Solibacter	0.601647	0.0384869
Roseburia	Ruminococcaceae_UCG-009	0.649583	0.0222441
Roseburia	Family_XIII_UCG-001	0.716059	0.00881084
Roseburia	Intestinimonas	0.601647	0.0384869
Roseburia	Variibacter	0.640814	0.0247499
Roseburia	Candidatus_Koribacter	0.640814	0.0247499
Roseburia	Granulicella	0.640814	0.0247499
Roseburia	Mycobacterium	0.651584	0.0216993
Roseburia	Burkholderia-Paraburkholderia	0.625263	0.0296874
Roseburia	Phenylobacterium	0.640814	0.0247499
Roseburia	Dongia	0.640814	0.0247499
Roseburia	Kitasatospora	0.640814	0.0247499
Roseburia	Massilia	0.668657	0.0174379
Roseburia	Roseiarcus	0.640814	0.0247499
Roseburia	Proteiniclasticum	0.651584	0.0216993
Phascolarctobacterium	Phascolarctobacterium	1	0
Phascolarctobacterium	Bilophila	0.615385	0.0331699
Phascolarctobacterium	Halomonas	-0.620801	0.031226
Phascolarctobacterium	Actinomyces	-0.686066	0.0137603
[Eubacterium]_coprostanoligenes_group	Ruminococcaceae_UCG-002	0.914187	0.00216326
[Eubacterium]_coprostanoligenes_group	[Eubacterium]_coprostanoligenes_group	1	0
[Eubacterium]_coprostanoligenes_group	Ruminococcaceae_NK4A214_group	0.633976	0.0268409
[Eubacterium]_coprostanoligenes_group	Ruminococcaceae_UCG-005	0.886166	0.000123989
[Eubacterium]_coprostanoligenes_group	Anaerotruncus	0.938705	6.14423e-06
[Eubacterium]_coprostanoligenes_group	Desulfovibrio	0.725045	0.00762875
[Eubacterium]_coprostanoligenes_group	Christensenellaceae_R-7_group	0.609458	0.0353946
[Eubacterium]_coprostanoligenes_group	Victivallis	0.645868	0.023282
[Eubacterium]_coprostanoligenes_group	Lachnospiraceae_UCG-010	0.795098	0.00199349
[Eubacterium]_coprostanoligenes_group	Ruminococcaceae_UCG-013	0.655493	0.0206629
[Eubacterium]_coprostanoligenes_group	Stenotrophomonas	-0.614678	0.0334296
[Eubacterium]_coprostanoligenes_group	Peptococcus	0.62223	0.0307272
[Eubacterium]_coprostanoligenes_group	Lachnospiraceae_UCG-001	0.662256	0.0189561
[Eubacterium]_coprostanoligenes_group	Ruminiclostridium_1	0.726408	0.00746039
[Eubacterium]_coprostanoligenes_group	[Clostridium]_innocuum_group	0.666178	0.018015
[Eubacterium]_coprostanoligenes_group	[Eubacterium]_xylanophilum_group	0.740912	0.00583634
[Eubacterium]_coprostanoligenes_group	Family_XIII_AD3011_group	0.705477	0.0103725
[Eubacterium]_coprostanoligenes_group	Marvinbryantia	0.616873	0.0326274
[Eubacterium]_coprostanoligenes_group	Holdemania	0.875221	0.000192501
[Eubacterium]_coprostanoligenes_group	Pyramidobacter	0.733217	0.00666065
[Eubacterium]_coprostanoligenes_group	Ruminococcaceae_UCG-009	0.831891	0.000791551
[Eubacterium]_coprostanoligenes_group	Intestinimonas	0.676853	0.0156266
[Eubacterium]_coprostanoligenes_group	Rothia	-0.606408	0.0365802
[Eubacterium]_coprostanoligenes_group	Hydrogenoanaerobacterium	0.699169	0.0113963
[Eubacterium]_coprostanoligenes_group	Erysipelotrichaceae_UCG-004	-0.689628	0.0130848
[Eubacterium]_coprostanoligenes_group	Oscillospira	0.781167	0.00270077
[Eubacterium]_coprostanoligenes_group	Lactonifactor	0.694358	0.0122261
[Eubacterium]_coprostanoligenes_group	Papillibacter	0.640814	0.0247499
[Eubacterium]_coprostanoligenes_group	Vibrio	-0.616441	0.032784
Collinsella	Collinsella	1	0
Collinsella	Senegalimassilia	0.741259	0.00580115
Collinsella	Haemophilus	-0.734316	0.00653793
Collinsella	Butyrivibrio	0.660884	0.0192937
Collinsella	Butyricimonas	0.65035	0.0220342
Collinsella	Bacillus	0.68092	0.0147812
Collinsella	Slackia	0.706779	0.0101701
Collinsella	Halomonas	0.609514	0.0353732
Collinsella	Erysipelatoclostridium	-0.637203	0.0258389
Collinsella	Catabacter	0.700694	0.0111423
Collinsella	Christensenella	0.639693	0.0250844
Collinsella	unidentified_Peptococcaceae	0.639693	0.0250844
Collinsella	Prevotella_1	0.612247	0.0343348
Collinsella	Vitellibacter	0.653677	0.0211398
Ruminococcus_2	Ruminococcus_2	1	0
Ruminococcus_2	Lachnoclostridium	0.692308	0.012593
Ruminococcus_2	Brevundimonas	0.663157	0.0187369
Ruminococcus_2	Fusobacterium	-0.670765	0.0169581
Ruminococcus_2	Haemophilus	-0.642526	0.0242452
Ruminococcus_2	Christensenellaceae_R-7_group	0.65035	0.0220342
Ruminococcus_2	Ruminococcaceae_UCG-004	0.678393	0.0153025
Ruminococcus_2	Bacillus	0.688012	0.013388
Ruminococcus_2	Oxalobacter	0.6972	0.0117306
Ruminococcus_2	Sphingobacterium	0.660884	0.0192937
Coprococcus_2	Coprococcus_2	1	0
Coprococcus_2	[Ruminococcus]_torques_group	0.678322	0.0153173
Coprococcus_2	Ruminococcus_1	0.825175	0.000951363
Coprococcus_2	Enterococcus	-0.688938	0.0132138
Coprococcus_2	[Eubacterium]_eligens_group	0.664336	0.0184527
Coprococcus_2	[Eubacterium]_hallii_group	0.84211	0.000589078
Coprococcus_2	Dorea	0.86014	0.000331668
Coprococcus_2	Anaerostipes	0.781087	0.0027053
Coprococcus_2	Barnesiella	-0.615385	0.0331699
Coprococcus_2	[Eubacterium]_ventriosum_group	0.746497	0.00528802
Coprococcus_2	Odoribacter	-0.762238	0.00395045
Coprococcus_2	unidentified_Ruminococcaceae	-0.664336	0.0184527
Coprococcus_2	unidentified_Lachnospiraceae	0.603512	0.0377317
Coprococcus_2	Ruminococcaceae_UCG-004	0.769782	0.0034089
Coprococcus_2	Adlercreutzia	0.65149	0.0217247
Coprococcus_2	Ruminiclostridium_9	0.647987	0.0226858
Coprococcus_2	Marvinbryantia	0.701759	0.0109673
Coprococcus_2	Lachnospiraceae_FCS020_group	0.678322	0.0153173
Coprococcus_2	Variibacter	0.639693	0.0250844
Coprococcus_2	Candidatus_Koribacter	0.639693	0.0250844
Coprococcus_2	Granulicella	0.639693	0.0250844
Coprococcus_2	Mycobacterium	0.650444	0.0220086
Coprococcus_2	Phenylobacterium	0.639693	0.0250844
Coprococcus_2	Dongia	0.639693	0.0250844
Coprococcus_2	Kitasatospora	0.639693	0.0250844
Coprococcus_2	Massilia	0.667487	0.0177085
Coprococcus_2	Roseiarcus	0.639693	0.0250844
Coprococcus_2	Proteiniclasticum	0.650444	0.0220086
Coprococcus_2	Vibrio	-0.64775	0.0227518
[Ruminococcus]_torques_group	[Ruminococcus]_torques_group	1	0
[Ruminococcus]_torques_group	Ruminococcus_1	0.713287	0.00920178
[Ruminococcus]_torques_group	Enterococcus	-0.720572	0.00820122
[Ruminococcus]_torques_group	Ruminococcaceae_NK4A214_group	0.601399	0.0385885
[Ruminococcus]_torques_group	[Eubacterium]_hallii_group	0.722811	0.00791075
[Ruminococcus]_torques_group	Dorea	0.713287	0.00920178
[Ruminococcus]_torques_group	Methanobrevibacter	0.780899	0.00271602
[Ruminococcus]_torques_group	Anaerostipes	0.739055	0.00602782
[Ruminococcus]_torques_group	unidentified_Ruminococcaceae	-0.657343	0.0201855
[Ruminococcus]_torques_group	unidentified_Lachnospiraceae	0.663162	0.0187356
[Ruminococcus]_torques_group	Ruminococcaceae_UCG-004	0.601063	0.0387258
[Ruminococcus]_torques_group	Adlercreutzia	0.795098	0.00199349
[Ruminococcus]_torques_group	Ruminiclostridium_9	0.781087	0.0027053
[Ruminococcus]_torques_group	Marvinbryantia	0.67018	0.0170904
[Ruminococcus]_torques_group	Ruminococcaceae_UCG-009	0.67495	0.0160344
[Ruminococcus]_torques_group	Defluviitaleaceae_UCG-011	0.608244	0.0358633
[Ruminococcus]_torques_group	Massilia	0.695107	0.012094
Subdoligranulum	Subdoligranulum	1	0
Subdoligranulum	Lachnoclostridium	0.748252	0.00512408
Subdoligranulum	Fusobacterium	-0.640787	0.0247579
Subdoligranulum	Butyricicoccus	0.65035	0.0220342
Subdoligranulum	Lachnospiraceae_ND3007_group	0.601399	0.0385885
Subdoligranulum	Coprococcus_1	0.692308	0.012593
Subdoligranulum	[Ruminococcus]_gauvreauii_group	0.711285	0.00949192
Ruminococcus_1	Bacteroides	-0.839161	0.034195
Ruminococcus_1	Faecalibacterium	0.902098	0.00399044
Ruminococcus_1	Blautia	0.853147	0.0238054
Ruminococcus_1	Coprococcus_2	0.825175	0.0484669
Ruminococcus_1	Ruminococcus_1	1	0
Ruminococcus_1	Lachnoclostridium	0.797203	0.00190037
Ruminococcus_1	Enterococcus	-0.790872	0.00219089
Ruminococcus_1	[Eubacterium]_eligens_group	0.657343	0.0201855
Ruminococcus_1	[Eubacterium]_hallii_group	0.856146	0.000379136
Ruminococcus_1	Dorea	0.93007	1.17022e-05
Ruminococcus_1	Anaerostipes	0.879161	0.000165104
Ruminococcus_1	Barnesiella	-0.678322	0.0153173
Ruminococcus_1	Ruminiclostridium_6	0.676264	0.0157521
Ruminococcus_1	Odoribacter	-0.664336	0.0184527
Ruminococcus_1	Lachnospiraceae_NK4A136_group	0.690158	0.0129864
Ruminococcus_1	Sutterella	-0.622378	0.0306759
Ruminococcus_1	Butyricicoccus	0.909091	4.19104e-05
Ruminococcus_1	unidentified_Ruminococcaceae	-0.755245	0.00450844
Ruminococcus_1	Lachnospiraceae_ND3007_group	0.671329	0.0168315
Ruminococcus_1	Lachnospiraceae_UCG-010	0.692308	0.012593
Ruminococcus_1	Coprococcus_1	0.699301	0.0113742
Ruminococcus_1	unidentified_Lachnospiraceae	0.884216	0.000134521
Ruminococcus_1	Ruminococcaceae_UCG-004	0.734632	0.00650289
Ruminococcus_1	Adlercreutzia	0.844134	0.000554262
Ruminococcus_1	Ruminiclostridium_9	0.837129	0.000682001
Ruminococcus_1	Marvinbryantia	0.821058	0.00106096
Ruminococcus_1	Holdemania	0.607021	0.0363396
Ruminococcus_1	Lachnospiraceae_FCS020_group	0.811189	0.00136332
Ruminococcus_1	Ruminococcaceae_UCG-009	0.664348	0.0184497
Ruminococcus_1	Family_XIII_UCG-001	0.75354	0.00465308
Ruminococcus_1	Finegoldia	-0.64775	0.0227518
Ruminococcus_1	Massilia	0.745744	0.00535958
Lachnoclostridium	Faecalibacterium	0.874126	0.0125535
Lachnoclostridium	Lachnoclostridium	1	0
Lachnoclostridium	Fusicatenibacter	0.699301	0.0113742
Lachnoclostridium	Enterococcus	-0.611608	0.0345757
Lachnoclostridium	[Eubacterium]_hallii_group	0.61053	0.0349845
Lachnoclostridium	Dorea	0.685315	0.013906
Lachnoclostridium	Anaerostipes	0.697024	0.011761
Lachnoclostridium	Lachnospiraceae_NK4A136_group	0.767625	0.00355762
Lachnoclostridium	Butyricicoccus	0.783217	0.00258621
Lachnoclostridium	Lachnospiraceae_ND3007_group	0.825175	0.000951363
Lachnoclostridium	Coprococcus_1	0.832168	0.000785442
Lachnoclostridium	unidentified_Lachnospiraceae	0.701759	0.0109673
Lachnoclostridium	Ruminococcaceae_UCG-004	0.601063	0.0387258
Lachnoclostridium	Ruminiclostridium_9	0.683013	0.0143594
Lachnoclostridium	Lachnospiraceae_FCS020_group	0.692308	0.012593
Lachnoclostridium	Candidatus_Solibacter	0.688181	0.0133561
Lachnoclostridium	Family_XIII_UCG-001	0.676073	0.0157928
Lachnoclostridium	Variibacter	0.650444	0.0220086
Lachnoclostridium	Candidatus_Koribacter	0.650444	0.0220086
Lachnoclostridium	Granulicella	0.650444	0.0220086
Lachnoclostridium	Mycobacterium	0.639693	0.0250844
Lachnoclostridium	Phenylobacterium	0.650444	0.0220086
Lachnoclostridium	Terrimonas	0.665674	0.0181341
Lachnoclostridium	Dongia	0.650444	0.0220086
Lachnoclostridium	Kitasatospora	0.650444	0.0220086
Lachnoclostridium	Massilia	0.731934	0.00680616
Lachnoclostridium	Roseiarcus	0.650444	0.0220086
Lachnoclostridium	Proteiniclasticum	0.639693	0.0250844
Mitsuokella	Prevotella_9	-0.836205	0.0368822
Mitsuokella	Mitsuokella	1	0
Mitsuokella	Intestinibacter	-0.708498	0.00990731
Mitsuokella	Turicibacter	-0.657912	0.0200401
Mitsuokella	Weissella	0.69386	0.0123146
Mitsuokella	[Ruminococcus]_gauvreauii_group	-0.602073	0.0383136
Mitsuokella	unidentified_Mitochondria	-0.753798	0.00463093
Fusicatenibacter	Fusicatenibacter	1	0
Fusicatenibacter	Enterococcus	-0.720572	0.00820122
Fusicatenibacter	[Eubacterium]_ruminantium_group	-0.601519	0.0385394
Fusicatenibacter	Coprococcus_3	0.797203	0.00190037
Fusicatenibacter	Ruminococcaceae_UCG-010	-0.603512	0.0377317
Fusicatenibacter	Coprococcus_1	0.636364	0.0260969
Fusicatenibacter	Hydrogenoanaerobacterium	-0.753931	0.0046196
Fusicatenibacter	Massilia	0.759555	0.00415797
Brevundimonas	Brevundimonas	1	0
Brevundimonas	Bacillus	0.850307	0.000457842
Brevundimonas	Pedobacter	0.702288	0.0108812
Brevundimonas	Microbacterium	0.670078	0.0171133
Brevundimonas	Chryseobacterium	0.646845	0.0230058
Brevundimonas	Thiobacillus	0.638017	0.0255903
Brevundimonas	Flavitalea	0.772667	0.00321746
Enterococcus	Parabacteroides	0.833052	0.0398979
Enterococcus	Enterococcus	1	0
Enterococcus	[Eubacterium]_hallii_group	-0.638449	0.0254592
Enterococcus	Dorea	-0.692453	0.0125669
Enterococcus	Anaerostipes	-0.801061	0.00173838
Enterococcus	Odoribacter	0.688938	0.0132138
Enterococcus	Coprococcus_1	-0.731117	0.00690006
Enterococcus	unidentified_Lachnospiraceae	-0.85009	0.000460997
Enterococcus	Adlercreutzia	-0.637328	0.0258006
Enterococcus	Ruminiclostridium_9	-0.635567	0.0263434
Enterococcus	Lachnospiraceae_FCS020_group	-0.685423	0.013885
Enterococcus	Family_XIII_UCG-001	-0.608851	0.0356286
Enterococcus	Variibacter	-0.607948	0.035978
Enterococcus	Candidatus_Koribacter	-0.607948	0.035978
Enterococcus	Granulicella	-0.607948	0.035978
Enterococcus	Mycobacterium	-0.62416	0.0300624
Enterococcus	Phenylobacterium	-0.607948	0.035978
Enterococcus	Dongia	-0.607948	0.035978
Enterococcus	Kitasatospora	-0.607948	0.035978
Enterococcus	Massilia	-0.742745	0.0056519
Enterococcus	Roseiarcus	-0.607948	0.035978
Enterococcus	Proteiniclasticum	-0.62416	0.0300624
Dialister	Dialister	1	0
Dialister	Acidaminococcus	-0.637369	0.0257882
Dialister	Oscillibacter	0.745602	0.00537323
Dialister	Allisonella	0.670268	0.0170703
Dialister	Ruminococcaceae_UCG-009	0.618539	0.0320275
Dialister	Oscillospira	0.719837	0.00829837
Dialister	Defluviitaleaceae_UCG-011	0.629365	0.0283214
Dialister	Dyadobacter	-0.650179	0.0220808
Dialister	Mucilaginibacter	-0.622314	0.0306979
[Eubacterium]_eligens_group	[Eubacterium]_eligens_group	1	0
[Eubacterium]_eligens_group	[Eubacterium]_hallii_group	0.712285	0.00934614
[Eubacterium]_eligens_group	Anaerostipes	0.777584	0.00291017
[Eubacterium]_eligens_group	Paraprevotella	0.71804	0.00853932
[Eubacterium]_eligens_group	Odoribacter	-0.727273	0.00735503
[Eubacterium]_eligens_group	Intestinibacter	0.763574	0.00385009
[Eubacterium]_eligens_group	Ruminococcaceae_UCG-004	0.615123	0.033266
[Eubacterium]_eligens_group	Lachnospiraceae_UCG-001	0.704686	0.010497
[Eubacterium]_eligens_group	Terrisporobacter	0.760609	0.00407548
[Eubacterium]_eligens_group	Marvinbryantia	0.680706	0.0148248
[Eubacterium]_eligens_group	Lachnospiraceae_FCS020_group	0.769231	0.00344645
[Eubacterium]_eligens_group	Rhizomicrobium	0.660884	0.0192937
[Eubacterium]_eligens_group	Alkanindiges	0.647234	0.0228964
[Eubacterium]_eligens_group	Wolbachia	0.608244	0.0358633
[Eubacterium]_eligens_group	Flavobacterium	0.600446	0.0389791
[Eubacterium]_eligens_group	Nocardioides	0.608244	0.0358633
[Eubacterium]_eligens_group	Dyella	0.61685	0.0326355
[Eubacterium]_eligens_group	Rhodanobacter	0.660631	0.0193565
Prevotella_2	Megamonas	0.8501	0.0258704
Prevotella_2	Prevotella_2	1	0
Prevotella_2	Barnesiella	-0.767625	0.00355762
Prevotella_2	Senegalimassilia	-0.704243	0.0105672
Prevotella_2	unidentified_Ruminococcaceae	-0.626776	0.0291781
Prevotella_2	[Eubacterium]_fissicatena_group	-0.60048	0.0389649
Ruminococcaceae_NK4A214_group	Ruminococcaceae_NK4A214_group	1	0
Ruminococcaceae_NK4A214_group	Methanobrevibacter	0.9057	5.00381e-05
Ruminococcaceae_NK4A214_group	Ruminococcaceae_UCG-005	0.685315	0.013906
Ruminococcaceae_NK4A214_group	Anaerotruncus	0.643357	0.0240032
Ruminococcaceae_NK4A214_group	Ruminococcaceae_UCG-013	0.645528	0.0233787
Ruminococcaceae_NK4A214_group	Peptococcus	0.602979	0.0379466
Ruminococcaceae_NK4A214_group	Adlercreutzia	0.658495	0.0198921
Ruminococcaceae_NK4A214_group	Ruminiclostridium_9	0.73205	0.00679293
Ruminococcaceae_NK4A214_group	Lactococcus	0.713298	0.00920014
Ruminococcaceae_NK4A214_group	Holdemania	0.684215	0.0141213
Ruminococcaceae_NK4A214_group	Ruminiclostridium	0.650444	0.0220086
Ruminococcaceae_NK4A214_group	Ruminococcaceae_UCG-009	0.706753	0.010174
Ruminococcaceae_NK4A214_group	Intestinimonas	0.717377	0.00862948
Ruminococcaceae_NK4A214_group	unidentified_Saccharibacteria	0.644471	0.0236813
Ruminococcaceae_NK4A214_group	Defluviitaleaceae_UCG-011	0.639436	0.0251615
[Eubacterium]_hallii_group	Coprococcus_2	0.84211	0.032174
[Eubacterium]_hallii_group	Ruminococcus_1	0.856146	0.0224005
[Eubacterium]_hallii_group	[Eubacterium]_hallii_group	1	0
[Eubacterium]_hallii_group	Dorea	0.831584	0.000798367
[Eubacterium]_hallii_group	Anaerostipes	0.834799	0.000729174
[Eubacterium]_hallii_group	Anaerotruncus	0.635092	0.0264915
[Eubacterium]_hallii_group	Lachnospiraceae_NK4A136_group	0.699651	0.0113155
[Eubacterium]_hallii_group	Christensenellaceae_R-7_group	0.694741	0.0121584
[Eubacterium]_hallii_group	Butyricicoccus	0.782461	0.00262801
[Eubacterium]_hallii_group	unidentified_Ruminococcaceae	-0.603512	0.0377317
[Eubacterium]_hallii_group	Ruminococcaceae_UCG-013	0.700895	0.0111091
[Eubacterium]_hallii_group	unidentified_Lachnospiraceae	0.700704	0.0111405
[Eubacterium]_hallii_group	Ruminococcaceae_UCG-004	0.733687	0.00660795
[Eubacterium]_hallii_group	Lachnospiraceae_UCG-001	0.705341	0.0103939
[Eubacterium]_hallii_group	Adlercreutzia	0.862919	0.000301472
[Eubacterium]_hallii_group	Family_XIII_AD3011_group	0.731453	0.00686133
[Eubacterium]_hallii_group	Ruminiclostridium_9	0.803165	0.00165466
[Eubacterium]_hallii_group	Oxalobacter	0.653714	0.0211299
[Eubacterium]_hallii_group	Marvinbryantia	0.876761	0.000181402
[Eubacterium]_hallii_group	Holdemania	0.758803	0.00421756
[Eubacterium]_hallii_group	Lachnospiraceae_FCS020_group	0.754391	0.00458047
[Eubacterium]_hallii_group	Acidibacter	0.626362	0.0293166
[Eubacterium]_hallii_group	Ruminococcaceae_UCG-009	0.725196	0.00761
[Eubacterium]_hallii_group	Variibacter	0.641941	0.0244168
[Eubacterium]_hallii_group	Candidatus_Koribacter	0.641941	0.0244168
[Eubacterium]_hallii_group	Granulicella	0.641941	0.0244168
[Eubacterium]_hallii_group	Mycobacterium	0.65273	0.0213917
[Eubacterium]_hallii_group	Burkholderia-Paraburkholderia	0.626362	0.0293166
[Eubacterium]_hallii_group	Phenylobacterium	0.641941	0.0244168
[Eubacterium]_hallii_group	Dongia	0.641941	0.0244168
[Eubacterium]_hallii_group	Kitasatospora	0.641941	0.0244168
[Eubacterium]_hallii_group	Massilia	0.734507	0.00651674
[Eubacterium]_hallii_group	Roseiarcus	0.641941	0.0244168
[Eubacterium]_hallii_group	Rhodanobacter	0.671345	0.0168278
[Eubacterium]_hallii_group	Proteiniclasticum	0.65273	0.0213917
[Eubacterium]_hallii_group	Vibrio	-0.650027	0.0221223
Fusobacterium	Fusobacterium	1	0
Fusobacterium	Haemophilus	0.737798	0.00616011
Fusobacterium	Acidaminococcus	-0.608424	0.0357934
Fusobacterium	[Clostridium]_innocuum_group	0.620994	0.0311583
Fusobacterium	Acinetobacter	-0.68853	0.0132903
[Eubacterium]_ruminantium_group	[Eubacterium]_ruminantium_group	1	0
[Eubacterium]_ruminantium_group	Acidaminococcus	-0.771739	0.00327814
[Eubacterium]_ruminantium_group	Tyzzerella_3	0.606593	0.0365074
[Eubacterium]_ruminantium_group	Ruminiclostridium_1	0.682094	0.0145435
[Eubacterium]_ruminantium_group	Tyzzerella_4	0.607344	0.0362134
[Eubacterium]_ruminantium_group	Pyramidobacter	0.679472	0.0150782
[Eubacterium]_ruminantium_group	Delftia	-0.60501	0.0371331
[Eubacterium]_ruminantium_group	Papillibacter	0.662122	0.0189889
[Eubacterium]_ruminantium_group	Terrimonas	-0.641627	0.0245094
[Eubacterium]_ruminantium_group	Massilia	-0.674786	0.0160698
Alloprevotella	Alloprevotella	1	0
Alloprevotella	Senegalimassilia	-0.778804	0.00283756
Alloprevotella	Bilophila	-0.700137	0.0112346
Alloprevotella	Rhodococcus	-0.634911	0.026548
Alloprevotella	Weissella	0.719615	0.00832786
Alloprevotella	Rothia	0.636516	0.0260501
Alloprevotella	Actinomyces	0.618234	0.0321369
Dorea	Bacteroides	-0.916084	0.00194366
Dorea	Coprococcus_2	0.86014	0.0198456
Dorea	Ruminococcus_1	0.93007	0.000820396
Dorea	[Eubacterium]_hallii_group	0.831584	0.0412997
Dorea	Dorea	1	0
Dorea	Anaerostipes	0.742558	0.00567053
Dorea	Barnesiella	-0.783217	0.00258621
Dorea	[Eubacterium]_ventriosum_group	0.619734	0.0316024
Dorea	Lachnospiraceae_NK4A136_group	0.626776	0.0291781
Dorea	Sutterella	-0.776224	0.00299286
Dorea	Butyricicoccus	0.804196	0.00161477
Dorea	unidentified_Ruminococcaceae	-0.804196	0.00161477
Dorea	Lachnospiraceae_UCG-010	0.685315	0.013906
Dorea	unidentified_Lachnospiraceae	0.747373	0.00520571
Dorea	Ruminococcaceae_UCG-004	0.752207	0.00476854
Dorea	Adlercreutzia	0.86515	0.000278812
Dorea	Ruminiclostridium_9	0.854642	0.000398308
Dorea	Marvinbryantia	0.81404	0.00126992
Dorea	Holdemania	0.67018	0.0170904
Dorea	Lachnospiraceae_FCS020_group	0.776224	0.00299286
Dorea	Ruminococcaceae_UCG-009	0.625477	0.0296149
Dorea	Family_XIII_UCG-001	0.711285	0.00949192
Dorea	Massilia	0.759555	0.00415797
Dorea	Vibrio	-0.64775	0.0227518
Methanobrevibacter	Ruminococcaceae_NK4A214_group	0.9057	0.00336243
Methanobrevibacter	Methanobrevibacter	1	0
Methanobrevibacter	Ruminococcaceae_UCG-005	0.71315	0.00922144
Methanobrevibacter	Ruminococcaceae_UCG-013	0.683493	0.014264
Methanobrevibacter	Peptococcus	0.709381	0.00977426
Methanobrevibacter	Adlercreutzia	0.757264	0.00434159
Methanobrevibacter	Family_XIII_AD3011_group	0.649962	0.0221403
Methanobrevibacter	Ruminiclostridium_9	0.744762	0.00545408
Methanobrevibacter	Holdemania	0.642301	0.024311
Methanobrevibacter	Ruminococcaceae_UCG-009	0.773004	0.00319565
Methanobrevibacter	Intestinimonas	0.650769	0.0219199
Methanobrevibacter	unidentified_Saccharibacteria	0.671317	0.016834
Methanobrevibacter	Defluviitaleaceae_UCG-011	0.743552	0.00557211
Methanobrevibacter	Propionibacterium	0.660578	0.0193696
Ruminococcaceae_UCG-005	Ruminococcaceae_UCG-002	0.895105	0.00545058
Ruminococcaceae_UCG-005	[Eubacterium]_coprostanoligenes_group	0.886166	0.00798886
Ruminococcaceae_UCG-005	Ruminococcaceae_UCG-005	1	0
Ruminococcaceae_UCG-005	Anaerotruncus	0.832168	0.000785442
Ruminococcaceae_UCG-005	Desulfovibrio	0.818182	0.00114311
Ruminococcaceae_UCG-005	Christensenellaceae_R-7_group	0.713287	0.00920178
Ruminococcaceae_UCG-005	Cloacibacillus	0.654463	0.0209325
Ruminococcaceae_UCG-005	Butyricicoccus	0.615385	0.0331699
Ruminococcaceae_UCG-005	Lachnospiraceae_UCG-010	0.678322	0.0153173
Ruminococcaceae_UCG-005	Ruminococcaceae_UCG-013	0.867759	0.00025403
Ruminococcaceae_UCG-005	Stenotrophomonas	-0.652936	0.0213366
Ruminococcaceae_UCG-005	Peptococcus	0.802761	0.00167048
Ruminococcaceae_UCG-005	Ruminiclostridium_1	0.734316	0.00653793
Ruminococcaceae_UCG-005	Adlercreutzia	0.605955	0.0367585
Ruminococcaceae_UCG-005	[Eubacterium]_xylanophilum_group	0.797625	0.00188209
Ruminococcaceae_UCG-005	Family_XIII_AD3011_group	0.647903	0.0227091
Ruminococcaceae_UCG-005	Ruminiclostridium_9	0.725045	0.00762875
Ruminococcaceae_UCG-005	Oxalobacter	0.802837	0.00166751
Ruminococcaceae_UCG-005	Holdemania	0.859654	0.000337176
Ruminococcaceae_UCG-005	Prevotella	-0.613107	0.0340127
Ruminococcaceae_UCG-005	Pyramidobacter	0.731934	0.00680616
Ruminococcaceae_UCG-005	Ruminococcaceae_UCG-009	0.91878	2.42584e-05
Ruminococcaceae_UCG-005	Tyzzerella	0.629108	0.0284058
Ruminococcaceae_UCG-005	Oscillospira	0.717416	0.00862419
Ruminococcaceae_UCG-005	Defluviitaleaceae_UCG-011	0.81879	0.00112535
Ruminococcaceae_UCG-005	Lactonifactor	0.740136	0.00591586
Ruminococcaceae_UCG-005	Papillibacter	0.650444	0.0220086
Veillonella	Veillonella	1	0
Veillonella	Akkermansia	-0.697914	0.0116086
Veillonella	Parasutterella	-0.623062	0.0304394
Veillonella	[Eubacterium]_brachy_group	0.767231	0.00358526
Anaerostipes	Blautia	0.872155	0.0134134
Anaerostipes	Ruminococcus_1	0.879161	0.0104235
Anaerostipes	[Eubacterium]_hallii_group	0.834799	0.0382009
Anaerostipes	Anaerostipes	1	0
Anaerostipes	Odoribacter	-0.704029	0.0106012
Anaerostipes	Lachnospiraceae_NK4A136_group	0.63493	0.0265421
Anaerostipes	Butyricicoccus	0.714537	0.00902393
Anaerostipes	Lachnospiraceae_ND3007_group	0.612961	0.0340673
Anaerostipes	Lachnospiraceae_UCG-010	0.669003	0.0173586
Anaerostipes	Coprococcus_1	0.711034	0.00952876
Anaerostipes	unidentified_Lachnospiraceae	0.869949	0.00023458
Anaerostipes	Ruminococcaceae_UCG-004	0.640849	0.0247394
Anaerostipes	Lachnospiraceae_UCG-001	0.640424	0.0248659
Anaerostipes	Adlercreutzia	0.714035	0.00909501
Anaerostipes	Family_XIII_AD3011_group	0.627875	0.0288123
Anaerostipes	Ruminiclostridium_9	0.747368	0.00520614
Anaerostipes	Marvinbryantia	0.824254	0.00097507
Anaerostipes	Lachnospiraceae_FCS020_group	0.805605	0.00156143
Anaerostipes	Acidibacter	0.680433	0.0148806
Anaerostipes	Family_XIII_UCG-001	0.631402	0.0276604
Anaerostipes	Variibacter	0.640814	0.0247499
Anaerostipes	Candidatus_Koribacter	0.640814	0.0247499
Anaerostipes	Granulicella	0.640814	0.0247499
Anaerostipes	Mycobacterium	0.651584	0.0216993
Anaerostipes	Burkholderia-Paraburkholderia	0.680433	0.0148806
Anaerostipes	Phenylobacterium	0.640814	0.0247499
Anaerostipes	Tsukamurella	0.683511	0.0142603
Anaerostipes	Dongia	0.640814	0.0247499
Anaerostipes	Kitasatospora	0.640814	0.0247499
Anaerostipes	Finegoldia	-0.648886	0.0224363
Anaerostipes	Massilia	0.604097	0.0374971
Anaerostipes	Roseiarcus	0.640814	0.0247499
Anaerostipes	Proteiniclasticum	0.651584	0.0216993
Barnesiella	Olsenella	0.845619	0.0292396
Barnesiella	Barnesiella	1	0
Barnesiella	Paraprevotella	-0.697024	0.011761
Barnesiella	Sutterella	0.622378	0.0306759
Barnesiella	unidentified_Ruminococcaceae	0.783217	0.00258621
Barnesiella	Stenotrophomonas	0.778804	0.00283756
Barnesiella	Ruminococcaceae_UCG-004	-0.636213	0.0261435
Barnesiella	Adlercreutzia	-0.693521	0.0123749
Barnesiella	Flavonifractor	0.677275	0.0155373
Barnesiella	Ruminiclostridium_9	-0.73205	0.00679293
Barnesiella	Marvinbryantia	-0.635092	0.0264915
Barnesiella	Lachnospiraceae_FCS020_group	-0.65035	0.0220342
Barnesiella	[Eubacterium]_fissicatena_group	0.700434	0.0111853
Barnesiella	Finegoldia	0.64775	0.0227518
[Ruminococcus]_gnavus_group	[Ruminococcus]_gnavus_group	1	0
[Ruminococcus]_gnavus_group	[Clostridium]_innocuum_group	0.64448	0.0236785
[Ruminococcus]_gnavus_group	Lactococcus	0.66931	0.0172883
Anaerotruncus	Ruminococcaceae_UCG-002	0.853147	0.0238054
Anaerotruncus	[Eubacterium]_coprostanoligenes_group	0.938705	0.000433986
Anaerotruncus	Ruminococcaceae_UCG-005	0.832168	0.0408108
Anaerotruncus	Anaerotruncus	1	0
Anaerotruncus	Desulfovibrio	0.748252	0.00512408
Anaerotruncus	Ruminiclostridium_6	0.672704	0.0165253
Anaerotruncus	Butyricicoccus	0.685315	0.013906
Anaerotruncus	Lachnospiraceae_UCG-010	0.867133	0.000259812
Anaerotruncus	Ruminococcaceae_UCG-013	0.666693	0.017894
Anaerotruncus	Lachnospiraceae_UCG-001	0.759172	0.00418819
Anaerotruncus	Tyzzerella_4	0.605811	0.0368157
Anaerotruncus	Adlercreutzia	0.683013	0.0143594
Anaerotruncus	[Eubacterium]_xylanophilum_group	0.725114	0.00762017
Anaerotruncus	Family_XIII_AD3011_group	0.690158	0.0129864
Anaerotruncus	Ruminiclostridium_9	0.693521	0.0123749
Anaerotruncus	Marvinbryantia	0.750882	0.00488554
Anaerotruncus	Holdemania	0.891234	9.96154e-05
Anaerotruncus	Ruminococcaceae_UCG-009	0.841037	0.000608225
Anaerotruncus	Family_XIII_UCG-001	0.72537	0.00758833
Anaerotruncus	Intestinimonas	0.646473	0.0231105
Anaerotruncus	Tyzzerella	0.67209	0.0166614
Anaerotruncus	Oscillospira	0.772002	0.00326089
Anaerotruncus	Lactonifactor	0.603074	0.0379084
Anaerotruncus	Papillibacter	0.639693	0.0250844
Romboutsia	Romboutsia	1	0
Romboutsia	Coprococcus_3	-0.601399	0.0385885
Romboutsia	[Eubacterium]_ventriosum_group	0.640861	0.0247359
Romboutsia	Christensenellaceae_R-7_group	0.615385	0.0331699
Romboutsia	Intestinibacter	0.619966	0.0315202
Romboutsia	Turicibacter	0.822778	0.00101405
Romboutsia	Eisenbergiella	0.768621	0.00348837
Romboutsia	Rhodococcus	0.634945	0.0265371
Romboutsia	Weissella	-0.650444	0.0220086
Romboutsia	Prevotellaceae_NK3B31_group	0.770937	0.00333127
Romboutsia	Terrisporobacter	0.709659	0.00973266
Romboutsia	Carnobacterium	0.678426	0.0152956
Romboutsia	Alkanindiges	0.70182	0.0109574
Romboutsia	Wolbachia	0.74081	0.00584681
Romboutsia	Pedobacter	0.66283	0.0188163
Romboutsia	Microbacterium	0.650444	0.0220086
Romboutsia	Chryseobacterium	0.762917	0.00389921
Romboutsia	Nocardioides	0.655032	0.0207834
Romboutsia	Acetanaerobacterium	0.617278	0.0324809
Romboutsia	Actinospica	0.613603	0.0338279
Romboutsia	Sphingobacterium	0.642526	0.0242452
Romboutsia	Thiobacillus	0.639693	0.0250844
Romboutsia	Rhizobium	0.708918	0.00984389
Romboutsia	Rhodanobacter	0.685718	0.0138275
Clostridium_sensu_stricto_1	Clostridium_sensu_stricto_1	1	0
Clostridium_sensu_stricto_1	Christensenellaceae_R-7_group	0.679511	0.0150702
Clostridium_sensu_stricto_1	Intestinibacter	0.617544	0.0323849
Clostridium_sensu_stricto_1	Lachnospiraceae_UCG-004	-0.637479	0.0257544
Clostridium_sensu_stricto_1	Turicibacter	0.657244	0.0202107
Clostridium_sensu_stricto_1	Terrisporobacter	0.738245	0.00611282
Clostridium_sensu_stricto_1	Enhydrobacter	0.651584	0.0216993
Clostridium_sensu_stricto_1	Halomonas	0.685963	0.0137802
Clostridium_sensu_stricto_1	Actinomyces	0.775426	0.00304219
Clostridium_sensu_stricto_1	Catabacter	0.647607	0.022792
Clostridium_sensu_stricto_1	[Eubacterium]_brachy_group	0.66684	0.0178594
Clostridium_sensu_stricto_1	Rhizobium	0.608709	0.0356833
Akkermansia	Akkermansia	1	0
Akkermansia	Lachnospiraceae_NK4A136_group	-0.77305	0.00319272
Akkermansia	Butyrivibrio	0.721018	0.00814281
Akkermansia	Candidatus_Saccharimonas	0.644213	0.0237554
Akkermansia	Acidibacter	-0.619336	0.0317435
Akkermansia	Gordonibacter	-0.644134	0.0237784
Akkermansia	Coprobacter	-0.650717	0.0219342
Akkermansia	Carnobacterium	-0.636102	0.0261778
Akkermansia	Rhizomicrobium	-0.619336	0.0317435
Akkermansia	Alkanindiges	-0.698927	0.0114371
Akkermansia	Wolbachia	-0.714633	0.00901041
Akkermansia	Flavobacterium	-0.620395	0.0313686
Akkermansia	[Eubacterium]_brachy_group	-0.791884	0.00214231
Akkermansia	Burkholderia-Paraburkholderia	-0.619336	0.0317435
Akkermansia	Nocardioides	-0.620395	0.0313686
Akkermansia	Candidatus_Soleaferrea	-0.655242	0.0207283
Akkermansia	Actinospica	-0.641706	0.0244859
Akkermansia	Sphingobacterium	-0.637823	0.0256493
Akkermansia	Prevotella_1	0.67684	0.0156293
Akkermansia	Dyella	-0.649025	0.0223978
Akkermansia	Vitellibacter	0.718564	0.00846855
Akkermansia	Rhizobium	-0.751015	0.0048737
Akkermansia	Rhodanobacter	-0.791623	0.00215477
Lachnospira	Lachnospira	1	0
Lachnospira	[Clostridium]_innocuum_group	-0.631137	0.0277457
Lachnospira	Oscillibacter	-0.619966	0.0315202
Lachnospira	Erysipelatoclostridium	-0.794537	0.00201886
Lachnospira	Others	-0.636364	0.0260969
Desulfovibrio	Desulfovibrio	1	0
Desulfovibrio	Christensenellaceae_R-7_group	0.636364	0.0260969
Desulfovibrio	Ruminococcaceae_UCG-010	0.768426	0.00350183
Desulfovibrio	Cloacibacillus	0.654463	0.0209325
Desulfovibrio	Butyricicoccus	0.65035	0.0220342
Desulfovibrio	Tyzzerella_3	0.742425	0.00568376
Desulfovibrio	Ruminococcaceae_UCG-013	0.818374	0.00113747
Desulfovibrio	Stenotrophomonas	-0.66867	0.017435
Desulfovibrio	Peptococcus	0.795496	0.00197559
Desulfovibrio	[Eubacterium]_xylanophilum_group	0.739616	0.00596952
Desulfovibrio	Oxalobacter	0.852134	0.000431967
Desulfovibrio	Holdemania	0.673688	0.0163088
Desulfovibrio	Ruminococcaceae_UCG-009	0.742091	0.00571721
Desulfovibrio	Tyzzerella	0.73461	0.00650531
Desulfovibrio	Oscillospira	0.639436	0.0251615
Desulfovibrio	[Eubacterium]_fissicatena_group	-0.60345	0.0377566
Desulfovibrio	Papillibacter	0.650444	0.0220086
Paraprevotella	Paraprevotella	1	0
Paraprevotella	Victivallis	0.622382	0.0306744
Paraprevotella	Stenotrophomonas	-0.717125	0.00866397
Paraprevotella	Faecalicoccus	-0.646199	0.0231881
Paraprevotella	Rhizomicrobium	0.662043	0.0190084
Paraprevotella	Tyzzerella	0.649782	0.0221894
Paraprevotella	Dyella	0.617932	0.0322453
Senegalimassilia	Senegalimassilia	1	0
Senegalimassilia	Coprococcus_3	-0.643357	0.0240032
Senegalimassilia	Slackia	0.734316	0.00653793
Senegalimassilia	Rothia	-0.615748	0.0330368
Coprococcus_3	Coprococcus_3	1	0
Coprococcus_3	Ruminococcaceae_UCG-010	-0.694741	0.0121584
Coprococcus_3	Weissella	0.639693	0.0250844
Coprococcus_3	Prevotellaceae_NK3B31_group	-0.708003	0.00998237
Coprococcus_3	Slackia	-0.670063	0.0171168
Coprococcus_3	Rothia	0.607427	0.036181
Coprococcus_3	Hydrogenoanaerobacterium	-0.757663	0.00430913
Coprococcus_3	Lactonifactor	-0.614822	0.0333768
Coprococcus_3	Christensenella	-0.650444	0.0220086
Coprococcus_3	unidentified_Peptococcaceae	-0.650444	0.0220086
Haemophilus	Haemophilus	1	0
Haemophilus	Porphyromonas	0.60241	0.038177
Haemophilus	Bacillus	-0.614465	0.0335082
Haemophilus	Acinetobacter	-0.640047	0.0249782
Haemophilus	Paeniclostridium	0.684424	0.0140802
Haemophilus	Coprobacter	0.632242	0.0273909
Haemophilus	Erysipelatoclostridium	0.743454	0.00558174
Haemophilus	Sporobacter	0.670312	0.0170604
Ruminiclostridium_6	Ruminiclostridium_6	1	0
Ruminiclostridium_6	Butyricicoccus	0.761686	0.00399243
Ruminiclostridium_6	unidentified_Ruminococcaceae	-0.715416	0.00890047
Ruminiclostridium_6	Lachnospiraceae_UCG-010	0.608637	0.0357109
Ruminiclostridium_6	Lachnospiraceae_UCG-001	0.611956	0.0344442
Ruminiclostridium_6	Tyzzerella_4	0.607344	0.0362134
Ruminiclostridium_6	[Eubacterium]_xylanophilum_group	0.66432	0.0184565
Ruminiclostridium_6	Terrisporobacter	0.602001	0.0383431
Ruminiclostridium_6	Marvinbryantia	0.705429	0.0103801
Ruminiclostridium_6	Coprobacter	0.627854	0.0288192
Ruminiclostridium_6	Ruminococcaceae_UCG-009	0.669082	0.0173404
Ruminiclostridium_6	Oscillospira	0.666793	0.0178706
[Eubacterium]_ventriosum_group	Erysipelotrichaceae_UCG-003	0.846573	0.0284327
[Eubacterium]_ventriosum_group	[Eubacterium]_ventriosum_group	1	0
[Eubacterium]_ventriosum_group	Odoribacter	-0.676073	0.0157928
[Eubacterium]_ventriosum_group	Sutterella	-0.633819	0.0268907
[Eubacterium]_ventriosum_group	unidentified_Ruminococcaceae	-0.669031	0.0173522
[Eubacterium]_ventriosum_group	Ruminococcaceae_UCG-004	0.651328	0.0217683
[Eubacterium]_ventriosum_group	Marvinbryantia	0.646647	0.0230614
[Eubacterium]_ventriosum_group	Erysipelotrichaceae_UCG-004	-0.610092	0.0351517
Odoribacter	Odoribacter	1	0
Odoribacter	Intestinibacter	-0.654992	0.0207937
Odoribacter	unidentified_Ruminococcaceae	0.601399	0.0385885
Odoribacter	Terrisporobacter	-0.633234	0.0270754
Odoribacter	Marvinbryantia	-0.600004	0.0391614
Odoribacter	Lachnospiraceae_FCS020_group	-0.706294	0.0102452
Odoribacter	Ruminiclostridium	0.650444	0.0220086
Lachnospiraceae_NK4A136_group	Lachnospiraceae_NK4A136_group	1	0
Lachnospiraceae_NK4A136_group	Butyrivibrio	-0.684043	0.0141553
Lachnospiraceae_NK4A136_group	Butyricicoccus	0.690158	0.0129864
Lachnospiraceae_NK4A136_group	Ruminococcaceae_UCG-004	0.679647	0.0150421
Lachnospiraceae_NK4A136_group	Adlercreutzia	0.670203	0.017085
Lachnospiraceae_NK4A136_group	Marvinbryantia	0.667849	0.0176246
Lachnospiraceae_NK4A136_group	Lachnospiraceae_FCS020_group	0.704243	0.0105672
Lachnospiraceae_NK4A136_group	Acidibacter	0.684043	0.0141553
Lachnospiraceae_NK4A136_group	Candidatus_Solibacter	0.604839	0.0372009
Lachnospiraceae_NK4A136_group	Bradyrhizobium	0.619167	0.0318036
Lachnospiraceae_NK4A136_group	Carnobacterium	0.714633	0.00901041
Lachnospiraceae_NK4A136_group	Sphingomonas	0.687297	0.013524
Lachnospiraceae_NK4A136_group	unidentified_Chloroplast	0.628249	0.0286886
Lachnospiraceae_NK4A136_group	Phyllobacterium	0.659546	0.0196272
Lachnospiraceae_NK4A136_group	Alkanindiges	0.628249	0.0286886
Lachnospiraceae_NK4A136_group	Wolbachia	0.659661	0.0195984
Lachnospiraceae_NK4A136_group	Flavobacterium	0.714633	0.00901041
Lachnospiraceae_NK4A136_group	Variibacter	0.644213	0.0237554
Lachnospiraceae_NK4A136_group	Candidatus_Koribacter	0.644213	0.0237554
Lachnospiraceae_NK4A136_group	Granulicella	0.644213	0.0237554
Lachnospiraceae_NK4A136_group	Mycobacterium	0.65504	0.0207811
Lachnospiraceae_NK4A136_group	Burkholderia-Paraburkholderia	0.684043	0.0141553
Lachnospiraceae_NK4A136_group	Phenylobacterium	0.644213	0.0237554
Lachnospiraceae_NK4A136_group	Nocardioides	0.70678	0.01017
Lachnospiraceae_NK4A136_group	Gaiella	0.641424	0.0245691
Lachnospiraceae_NK4A136_group	Tsukamurella	0.724846	0.00765353
Lachnospiraceae_NK4A136_group	Dongia	0.644213	0.0237554
Lachnospiraceae_NK4A136_group	Actinospica	0.665473	0.0181815
Lachnospiraceae_NK4A136_group	Kitasatospora	0.644213	0.0237554
Lachnospiraceae_NK4A136_group	Perlucidibaca	0.604839	0.0372009
Lachnospiraceae_NK4A136_group	Prevotella_1	-0.690748	0.0128775
Lachnospiraceae_NK4A136_group	Vitellibacter	-0.67684	0.0156293
Lachnospiraceae_NK4A136_group	Massilia	0.737107	0.00623374
Lachnospiraceae_NK4A136_group	Roseiarcus	0.644213	0.0237554
Lachnospiraceae_NK4A136_group	Rhodanobacter	0.715829	0.00884283
Lachnospiraceae_NK4A136_group	Proteiniclasticum	0.65504	0.0207811
Butyrivibrio	Butyrivibrio	1	0
Butyrivibrio	Ruminiclostridium_1	0.698795	0.0114592
Butyrivibrio	Candidatus_Saccharimonas	0.839654	0.00063359
Butyrivibrio	Pyramidobacter	0.664656	0.0183761
Butyrivibrio	Halomonas	0.711148	0.00951207
Butyrivibrio	Marinobacter	0.62437	0.0299908
Butyrivibrio	Brevibacillus	0.755487	0.00448816
Butyrivibrio	Anaerofilum	0.630548	0.0279363
Butyrivibrio	Corynebacterium	0.630548	0.0279363
Butyrivibrio	Cohnella	0.630548	0.0279363
Butyrivibrio	unidentified_Erysipelotrichaceae	0.630548	0.0279363
Butyrivibrio	Azospirillum	0.630548	0.0279363
Butyrivibrio	Prevotella_1	0.960729	6.88566e-07
Butyrivibrio	Vitellibacter	0.996983	1.95732e-12
Butyrivibrio	Methylobacterium	0.694999	0.0121131
Butyrivibrio	unidentified_Family_XIII	0.630548	0.0279363
Hungatella	Hungatella	1	0
Hungatella	Ruminiclostridium_5	0.701759	0.0109673
Hungatella	Eggerthella	-0.62306	0.0304399
Hungatella	Acetanaerobacterium	0.623633	0.0302429
Hungatella	Novosphingobium	-0.62306	0.0304399
Christensenellaceae_R-7_group	Ruminococcaceae_UCG-014	0.944056	0.00027992
Christensenellaceae_R-7_group	Christensenellaceae_R-7_group	1	0
Christensenellaceae_R-7_group	Victivallis	0.629108	0.0284058
Christensenellaceae_R-7_group	Ruminococcaceae_UCG-010	0.666671	0.0178992
Christensenellaceae_R-7_group	Cloacibacillus	0.680641	0.014838
Christensenellaceae_R-7_group	Turicibacter	0.645455	0.0233995
Christensenellaceae_R-7_group	Ruminococcaceae_UCG-013	0.694912	0.0121283
Christensenellaceae_R-7_group	Peptococcus	0.744643	0.00546561
Christensenellaceae_R-7_group	Eisenbergiella	0.725114	0.00762017
Christensenellaceae_R-7_group	[Eubacterium]_xylanophilum_group	0.688858	0.0132287
Christensenellaceae_R-7_group	Flavonifractor	-0.687857	0.0134174
Christensenellaceae_R-7_group	Family_XIII_AD3011_group	0.816922	0.00118061
Christensenellaceae_R-7_group	Oxalobacter	0.845091	0.000538366
Christensenellaceae_R-7_group	Holdemania	0.624565	0.0299242
Christensenellaceae_R-7_group	Eubacterium	0.72034	0.00823184
Christensenellaceae_R-7_group	Ruminococcaceae_UCG-009	0.692618	0.0125369
Christensenellaceae_R-7_group	Hydrogenoanaerobacterium	0.604638	0.0372812
Christensenellaceae_R-7_group	Catabacter	0.792451	0.00211544
Christensenellaceae_R-7_group	Defluviitaleaceae_UCG-011	0.62384	0.030172
Christensenellaceae_R-7_group	Lactonifactor	0.669647	0.0172115
Christensenellaceae_R-7_group	Christensenella	0.639693	0.0250844
Christensenellaceae_R-7_group	unidentified_Peptococcaceae	0.639693	0.0250844
Ruminococcaceae_UCG-003	Ruminococcaceae_UCG-003	1	0
Ruminococcaceae_UCG-003	Lachnospiraceae_ND3007_group	0.622378	0.0306759
Ruminococcaceae_UCG-003	Lachnospiraceae_UCG-004	0.776224	0.00299286
Ruminococcaceae_UCG-003	Eisenbergiella	-0.681607	0.0146417
Ruminococcaceae_UCG-003	Coprobacillus	-0.624169	0.0300595
Ruminococcaceae_UCG-003	Christensenella	-0.650444	0.0220086
Ruminococcaceae_UCG-003	Papillibacter	0.639693	0.0250844
Ruminococcaceae_UCG-003	unidentified_Peptococcaceae	-0.650444	0.0220086
Victivallis	Victivallis	1	0
Victivallis	Cloacibacillus	0.775276	0.00305153
Victivallis	Butyricimonas	0.636923	0.0259248
Victivallis	Stenotrophomonas	-0.659355	0.0196752
Victivallis	Coprobacillus	0.68215	0.0145322
Victivallis	Ruminiclostridium_5	0.636923	0.0259248
Victivallis	Family_XIII_AD3011_group	0.609943	0.0352086
Victivallis	Oxalobacter	0.625684	0.029545
Victivallis	Holdemania	0.627398	0.0289707
Victivallis	Tyzzerella	0.700873	0.0111126
Victivallis	Hydrogenoanaerobacterium	0.779986	0.00276845
Victivallis	Catabacter	0.701489	0.0110115
Victivallis	[Eubacterium]_nodatum_group	0.627778	0.0288445
Victivallis	Christensenella	0.627778	0.0288445
Victivallis	unidentified_Peptococcaceae	0.627778	0.0288445
Acidaminococcus	Acidaminococcus	1	0
Acidaminococcus	Acinetobacter	0.666667	0.0179001
Acidaminococcus	Allisonella	-0.69982	0.0112873
Acidaminococcus	Erysipelotrichaceae_UCG-004	0.719469	0.00834725
Acidaminococcus	[Eubacterium]_fissicatena_group	0.61977	0.0315896
Acidaminococcus	Candidatus_Arthromitus	0.751486	0.00483197
Acidaminococcus	Vibrio	0.65938	0.0196688
Intestinibacter	Intestinibacter	1	0
Intestinibacter	Turicibacter	0.682113	0.0145396
Intestinibacter	Lachnospiraceae_UCG-001	0.674992	0.0160252
Intestinibacter	Terrisporobacter	0.925996	1.54234e-05
Intestinibacter	unidentified_Mitochondria	0.634402	0.0267072
Intestinibacter	Achromobacter	0.648886	0.0224363
Intestinibacter	Mogibacterium	-0.646199	0.0231881
Intestinibacter	Rhizobium	0.631766	0.0275435
Proteus	Proteus	1	0
Proteus	Faecalitalea	1	0
Proteus	Slackia	0.630548	0.0279363
Proteus	Enhydrobacter	0.738549	0.00608085
Proteus	Clostridium_sensu_stricto_3	1	0
Proteus	Prevotella_6	0.604267	0.037429
Proteus	[Eubacterium]_nodatum_group	0.738549	0.00608085
Proteus	Microbacterium	0.738549	0.00608085
Proteus	Gemmatimonas	0.604267	0.037429
Proteus	Christensenella	0.738549	0.00608085
Proteus	Planctomyces	0.604267	0.037429
Proteus	unidentified_Gaiellales	0.604267	0.037429
Proteus	Oceanobacillus	1	0
Proteus	unidentified_Peptococcaceae	0.738549	0.00608085
Proteus	Dyadobacter	0.632456	0.0273229
Proteus	Phocaeicola	1	0
Proteus	Sphingobacterium	0.630548	0.0279363
Proteus	Anaerofustis	1	0
Proteus	Geobacter	0.604267	0.037429
Proteus	Thiobacillus	0.604267	0.037429
Proteus	Rhizobium	0.632456	0.0273229
Proteus	Terrabacter	1	0
Proteus	Tumebacillus	1	0
Proteus	Leucobacter	1	0
Proteus	Gordonia	1	0
Proteus	unidentified_Acidimicrobiales	0.604267	0.037429
Proteus	Flavitalea	0.6742	0.0161971
Proteus	Nakamurella	1	0
Ruminococcaceae_UCG-010	Ruminococcaceae_UCG-014	0.828075	0.0453498
Ruminococcaceae_UCG-010	Ruminococcaceae_UCG-010	1	0
Ruminococcaceae_UCG-010	Cloacibacillus	0.713057	0.0092347
Ruminococcaceae_UCG-010	Lachnospiraceae_UCG-004	-0.628074	0.0287463
Ruminococcaceae_UCG-010	Peptococcus	0.714453	0.00903572
Ruminococcaceae_UCG-010	[Eubacterium]_xylanophilum_group	0.749492	0.00501049
Ruminococcaceae_UCG-010	Oxalobacter	0.692584	0.0125431
Ruminococcaceae_UCG-010	H16	-0.647335	0.0228679
Ruminococcaceae_UCG-010	Hydrogenoanaerobacterium	0.780926	0.00271445
Ruminococcaceae_UCG-010	Catabacter	0.657117	0.0202434
Ruminococcaceae_UCG-010	Pseudoxanthomonas	-0.647335	0.0228679
Ruminococcaceae_UCG-010	Lactonifactor	0.660211	0.019461
Ruminococcaceae_UCG-010	Christensenella	0.65273	0.0213917
Ruminococcaceae_UCG-010	Inquilinus	-0.647335	0.0228679
Ruminococcaceae_UCG-010	unidentified_Peptococcaceae	0.65273	0.0213917
Ruminococcaceae_UCG-010	Dokdonella	-0.647335	0.0228679
Ruminococcaceae_UCG-010	Candidatus_Arthromitus	-0.659209	0.0197118
Ruminococcaceae_UCG-010	Opitutus	-0.647335	0.0228679
Ruminococcaceae_UCG-010	Lentimicrobium	-0.647335	0.0228679
Sutterella	Bacteroides	0.839161	0.034195
Sutterella	Sutterella	1	0
Sutterella	unidentified_Ruminococcaceae	0.706294	0.0102452
Sutterella	Stenotrophomonas	0.652936	0.0213366
Sutterella	Adlercreutzia	-0.690019	0.0130122
Sutterella	Flavonifractor	0.617308	0.03247
Sutterella	Ruminiclostridium_9	-0.637479	0.0257544
Sutterella	[Eubacterium]_fissicatena_group	0.69325	0.0124235
Sutterella	Mogibacterium	-0.639693	0.0250844
Sutterella	Vibrio	0.64775	0.0227518
Prevotella_7	Prevotella_7	1	0
Prevotella_7	Paeniclostridium	0.731709	0.00683195
Prevotella_7	Marinobacter	-0.65792	0.0200381
Prevotella_7	Sporobacter	0.719615	0.00832786
Cloacibacillus	Cloacibacillus	1	0
Cloacibacillus	Stenotrophomonas	-0.757266	0.00434142
Cloacibacillus	Coprobacillus	0.65778	0.0200737
Cloacibacillus	Ruminiclostridium_1	0.608692	0.0356898
Cloacibacillus	Flavonifractor	-0.66026	0.0194488
Cloacibacillus	Oxalobacter	0.719348	0.00836344
Cloacibacillus	Eubacterium	0.790421	0.00221283
Cloacibacillus	Ruminiclostridium	0.609457	0.035395
Cloacibacillus	Pyramidobacter	0.622843	0.0305149
Cloacibacillus	Tyzzerella	0.628997	0.0284421
Cloacibacillus	Hydrogenoanaerobacterium	0.756489	0.00440508
Cloacibacillus	Christensenella	0.684202	0.0141239
Cloacibacillus	unidentified_Peptococcaceae	0.684202	0.0141239
Butyricicoccus	Faecalibacterium	0.839161	0.034195
Butyricicoccus	Ruminococcus_1	0.909091	0.00282841
Butyricicoccus	Butyricicoccus	1	0
Butyricicoccus	unidentified_Ruminococcaceae	-0.629371	0.0283197
Butyricicoccus	Lachnospiraceae_ND3007_group	0.671329	0.0168315
Butyricicoccus	Lachnospiraceae_UCG-010	0.65035	0.0220342
Butyricicoccus	Ruminococcaceae_UCG-013	0.71255	0.00930783
Butyricicoccus	Coprococcus_1	0.65035	0.0220342
Butyricicoccus	unidentified_Lachnospiraceae	0.828075	0.000879558
Butyricicoccus	Adlercreutzia	0.809108	0.00143474
Butyricicoccus	Ruminiclostridium_9	0.7986	0.00184042
Butyricicoccus	Oxalobacter	0.605649	0.0368796
Butyricicoccus	Marvinbryantia	0.747373	0.00520571
Butyricicoccus	Holdemania	0.649127	0.0223697
Butyricicoccus	Lachnospiraceae_FCS020_group	0.671329	0.0168315
Butyricicoccus	Ruminococcaceae_UCG-009	0.749159	0.00504085
Butyricicoccus	Family_XIII_UCG-001	0.802837	0.00166751
Butyricicoccus	Massilia	0.644471	0.0236813
unidentified_Ruminococcaceae	Bacteroides	0.895105	0.00545058
unidentified_Ruminococcaceae	unidentified_Ruminococcaceae	1	0
unidentified_Ruminococcaceae	unidentified_Lachnospiraceae	-0.656144	0.0204939
unidentified_Ruminococcaceae	Adlercreutzia	-0.707532	0.0100544
unidentified_Ruminococcaceae	Ruminiclostridium_9	-0.605955	0.0367585
unidentified_Ruminococcaceae	Marvinbryantia	-0.701759	0.0109673
unidentified_Ruminococcaceae	[Eubacterium]_fissicatena_group	0.664514	0.01841
unidentified_Ruminococcaceae	Vibrio	0.64775	0.0227518
Lachnospiraceae_ND3007_group	Faecalibacterium	0.881119	0.0096778
Lachnospiraceae_ND3007_group	Lachnoclostridium	0.825175	0.0484669
Lachnospiraceae_ND3007_group	Lachnospiraceae_ND3007_group	1	0
Lachnospiraceae_ND3007_group	Bilophila	0.678322	0.0153173
Lachnospiraceae_ND3007_group	Lachnospiraceae_UCG-004	0.748252	0.00512408
Lachnospiraceae_ND3007_group	Lachnospiraceae_UCG-010	0.72028	0.00823977
Lachnospiraceae_ND3007_group	Coprococcus_1	0.874126	0.000200713
Lachnospiraceae_ND3007_group	unidentified_Lachnospiraceae	0.701759	0.0109673
Lachnospiraceae_ND3007_group	Slackia	-0.706779	0.0101701
Lachnospiraceae_ND3007_group	Candidatus_Solibacter	0.825818	0.000935073
Lachnospiraceae_ND3007_group	Family_XIII_UCG-001	0.739455	0.00598623
Lachnospiraceae_ND3007_group	Variibacter	0.639693	0.0250844
Lachnospiraceae_ND3007_group	Candidatus_Koribacter	0.639693	0.0250844
Lachnospiraceae_ND3007_group	Granulicella	0.639693	0.0250844
Lachnospiraceae_ND3007_group	Mycobacterium	0.650444	0.0220086
Lachnospiraceae_ND3007_group	Phenylobacterium	0.639693	0.0250844
Lachnospiraceae_ND3007_group	Christensenella	-0.639693	0.0250844
Lachnospiraceae_ND3007_group	unidentified_Peptococcaceae	-0.639693	0.0250844
Lachnospiraceae_ND3007_group	Tsukamurella	0.611588	0.0345833
Lachnospiraceae_ND3007_group	Dongia	0.639693	0.0250844
Lachnospiraceae_ND3007_group	Kitasatospora	0.639693	0.0250844
Lachnospiraceae_ND3007_group	Roseiarcus	0.639693	0.0250844
Lachnospiraceae_ND3007_group	Proteiniclasticum	0.650444	0.0220086
Bilophila	Bilophila	1	0
Bilophila	Rhodococcus	0.610253	0.0350902
Bilophila	Candidatus_Solibacter	0.813305	0.0012935
Bilophila	Bradyrhizobium	0.60699	0.036352
Bilophila	Ralstonia	-0.873119	0.000208506
Bilophila	Actinomyces	-0.62141	0.0310126
Bilophila	unidentified_Chloroplast	0.62384	0.030172
Bilophila	Phyllobacterium	0.683548	0.0142531
Bilophila	Nocardioides	0.608244	0.0358633
Bilophila	Candidatus_Soleaferrea	0.654815	0.0208401
Bilophila	Terrimonas	0.640711	0.0247805
Butyricimonas	Butyricimonas	1	0
Butyricimonas	Gemella	-0.63239	0.0273439
Tyzzerella_3	Tyzzerella_3	1	0
Tyzzerella_3	Stenotrophomonas	-0.659355	0.0196752
Tyzzerella_3	Tyzzerella	0.768559	0.00349262
Tyzzerella_3	Papillibacter	0.7269	0.00740025
Lachnospiraceae_UCG-004	Lachnospiraceae_UCG-004	1	0
Lachnospiraceae_UCG-004	Coprococcus_1	0.762238	0.00395045
Lachnospiraceae_UCG-004	Flavonifractor	0.652583	0.021431
Lachnospiraceae_UCG-004	Candidatus_Solibacter	0.638132	0.0255555
Lachnospiraceae_UCG-004	H16	0.639693	0.0250844
Lachnospiraceae_UCG-004	Actinomyces	-0.779457	0.00279923
Lachnospiraceae_UCG-004	Pseudoxanthomonas	0.639693	0.0250844
Lachnospiraceae_UCG-004	Christensenella	-0.650444	0.0220086
Lachnospiraceae_UCG-004	Inquilinus	0.639693	0.0250844
Lachnospiraceae_UCG-004	unidentified_Peptococcaceae	-0.650444	0.0220086
Lachnospiraceae_UCG-004	Dokdonella	0.639693	0.0250844
Lachnospiraceae_UCG-004	Opitutus	0.650444	0.0220086
Lachnospiraceae_UCG-004	Lentimicrobium	0.639693	0.0250844
Turicibacter	Turicibacter	1	0
Turicibacter	Bacillus	0.661871	0.0190506
Turicibacter	Prevotellaceae_NK3B31_group	0.694181	0.0122575
Turicibacter	Terrisporobacter	0.682885	0.014385
Turicibacter	Catabacter	0.786851	0.00239229
Turicibacter	Microbacterium	0.648831	0.0224513
Turicibacter	Chryseobacterium	0.697952	0.0116022
Turicibacter	unidentified_Mitochondria	0.687949	0.0134
Turicibacter	Thiobacillus	0.659736	0.0195796
Turicibacter	Rhizobium	0.602317	0.0382144
Parasutterella	Parasutterella	1	0
Parasutterella	Allisonella	0.614321	0.0335616
Parasutterella	Papillibacter	0.653882	0.0210856
Lachnospiraceae_UCG-010	Anaerotruncus	0.867133	0.0157874
Lachnospiraceae_UCG-010	Lachnospiraceae_UCG-010	1	0
Lachnospiraceae_UCG-010	Coprococcus_1	0.692308	0.012593
Lachnospiraceae_UCG-010	unidentified_Lachnospiraceae	0.677197	0.0155538
Lachnospiraceae_UCG-010	Lachnospiraceae_UCG-001	0.606611	0.0365003
Lachnospiraceae_UCG-010	Adlercreutzia	0.683013	0.0143594
Lachnospiraceae_UCG-010	Ruminiclostridium_9	0.753066	0.00469389
Lachnospiraceae_UCG-010	Marvinbryantia	0.782461	0.00262801
Lachnospiraceae_UCG-010	Holdemania	0.803514	0.00164108
Lachnospiraceae_UCG-010	Candidatus_Solibacter	0.600595	0.0389179
Lachnospiraceae_UCG-010	Ruminococcaceae_UCG-009	0.720889	0.00815973
Lachnospiraceae_UCG-010	Family_XIII_UCG-001	0.809879	0.00140794
Lachnospiraceae_UCG-010	Intestinimonas	0.625619	0.0295667
Lachnospiraceae_UCG-010	Finegoldia	-0.64775	0.0227518
Ruminococcaceae_UCG-013	Ruminococcaceae_UCG-005	0.867759	0.0154761
Ruminococcaceae_UCG-013	Ruminococcaceae_UCG-013	1	0
Ruminococcaceae_UCG-013	Peptococcus	0.863008	0.000300539
Ruminococcaceae_UCG-013	Adlercreutzia	0.630758	0.0278683
Ruminococcaceae_UCG-013	[Eubacterium]_xylanophilum_group	0.782744	0.00261229
Ruminococcaceae_UCG-013	Family_XIII_AD3011_group	0.611013	0.0348008
Ruminococcaceae_UCG-013	Ruminiclostridium_9	0.740301	0.00589886
Ruminococcaceae_UCG-013	Oxalobacter	0.898758	7.05222e-05
Ruminococcaceae_UCG-013	Holdemania	0.787622	0.00235264
Ruminococcaceae_UCG-013	Ruminococcaceae_UCG-009	0.860964	0.000322479
Ruminococcaceae_UCG-013	Tyzzerella	0.603143	0.0378803
Ruminococcaceae_UCG-013	Oscillospira	0.617565	0.0323773
Ruminococcaceae_UCG-013	Defluviitaleaceae_UCG-011	0.849643	0.000467529
Ruminococcaceae_UCG-013	Lactonifactor	0.640021	0.024986
Coprococcus_1	Faecalibacterium	0.895105	0.00545058
Coprococcus_1	Lachnoclostridium	0.832168	0.0408108
Coprococcus_1	Lachnospiraceae_ND3007_group	0.874126	0.0125535
Coprococcus_1	Coprococcus_1	1	0
Coprococcus_1	unidentified_Lachnospiraceae	0.831584	0.000798367
Coprococcus_1	Porphyromonas	-0.660884	0.0192937
Coprococcus_1	Ruminiclostridium_9	0.711034	0.00952876
Coprococcus_1	Slackia	-0.61499	0.033315
Coprococcus_1	Candidatus_Solibacter	0.638132	0.0255555
Coprococcus_1	Family_XIII_UCG-001	0.816922	0.00118061
Coprococcus_1	Prevotella_6	-0.639693	0.0250844
unidentified_Lachnospiraceae	Faecalibacterium	0.898251	0.00478601
unidentified_Lachnospiraceae	Blautia	0.831584	0.0412997
unidentified_Lachnospiraceae	Ruminococcus_1	0.884216	0.00860843
unidentified_Lachnospiraceae	Enterococcus	-0.85009	0.0258704
unidentified_Lachnospiraceae	Anaerostipes	0.869949	0.0143844
unidentified_Lachnospiraceae	Butyricicoccus	0.828075	0.0453498
unidentified_Lachnospiraceae	Coprococcus_1	0.831584	0.0412997
unidentified_Lachnospiraceae	unidentified_Lachnospiraceae	1	0
unidentified_Lachnospiraceae	[Ruminococcus]_gauvreauii_group	0.604244	0.0374383
unidentified_Lachnospiraceae	Adlercreutzia	0.727593	0.00731625
unidentified_Lachnospiraceae	Ruminiclostridium_9	0.79965	0.00179636
unidentified_Lachnospiraceae	Marvinbryantia	0.75	0.00496456
unidentified_Lachnospiraceae	Lachnospiraceae_FCS020_group	0.743864	0.00554146
unidentified_Lachnospiraceae	Slackia	-0.630968	0.0278003
unidentified_Lachnospiraceae	Ruminococcaceae_UCG-009	0.636541	0.0260423
unidentified_Lachnospiraceae	Family_XIII_UCG-001	0.855129	0.00039202
unidentified_Lachnospiraceae	Prevotella_6	-0.647335	0.0228679
Lachnospiraceae_UCG-003	Lachnospiraceae_UCG-003	1	0
Lachnospiraceae_UCG-003	Porphyromonas	0.630548	0.0279363
Lachnospiraceae_UCG-003	Tyzzerella_4	0.630548	0.0279363
Lachnospiraceae_UCG-003	Peptoclostridium	1	0
Lachnospiraceae_UCG-003	Bhargavaea	1	0
Lachnospiraceae_UCG-003	Enhydrobacter	0.604267	0.037429
Lachnospiraceae_UCG-003	Paeniclostridium	0.604267	0.037429
Lachnospiraceae_UCG-003	Pseudolabrys	0.604267	0.037429
Lachnospiraceae_UCG-003	Sporobacter	0.738549	0.00608085
Lachnospiraceae_UCG-003	Achromobacter	0.6742	0.0161971
Lachnospiraceae_UCG-003	Flavisolibacter	0.604267	0.037429
Lachnospiraceae_UCG-003	Clostridium_sensu_stricto_13	0.630548	0.0279363
Lachnospiraceae_UCG-003	Dyella	0.632456	0.0273229
Lachnospiraceae_UCG-003	Ochrobactrum	1	0
Lachnospiraceae_UCG-003	Epilithonimonas	0.6742	0.0161971
Lachnospiraceae_UCG-003	Iamia	0.738549	0.00608085
Lachnospiraceae_UCG-003	Kineosporia	1	0
Lachnospiraceae_UCG-003	Actinocorallia	1	0
Stenotrophomonas	Holdemanella	-0.857471	0.0215734
Stenotrophomonas	Stenotrophomonas	1	0
Stenotrophomonas	Flavonifractor	0.738084	0.00612988
Stenotrophomonas	Holdemania	-0.623654	0.0302357
Stenotrophomonas	Tyzzerella	-0.659355	0.0196752
Stenotrophomonas	[Eubacterium]_fissicatena_group	0.767741	0.00354947
Stenotrophomonas	Finegoldia	0.655811	0.0205803
Stenotrophomonas	Vibrio	0.655811	0.0205803
Faecalicoccus	Faecalicoccus	1	0
Faecalicoccus	Rhodococcus	0.656205	0.0204782
Faecalicoccus	Enorma	0.738549	0.00608085
Faecalicoccus	unidentified_Mitochondria	0.602038	0.0383278
Faecalicoccus	Terrimonas	0.607652	0.0360931
Faecalicoccus	Tsukamurella	0.633238	0.0270743
Faecalicoccus	Ezakiella	0.738549	0.00608085
Faecalicoccus	Rubrobacter	0.738549	0.00608085
Faecalicoccus	Fusibacter	0.604267	0.037429
Faecalicoccus	Prevotellaceae_Ga6A1_group	0.604267	0.037429
Faecalicoccus	Algoriphagus	0.604267	0.037429
Faecalicoccus	Mariprofundus	0.738549	0.00608085
Faecalicoccus	Acidicaldus	0.604267	0.037429
Faecalicoccus	Arcicella	0.604267	0.037429
Faecalicoccus	Kroppenstedtia	0.604267	0.037429
Faecalicoccus	Steroidobacter	0.738549	0.00608085
Faecalicoccus	Ferruginibacter	0.604267	0.037429
Peptococcus	Ruminococcaceae_UCG-013	0.863008	0.0180751
Peptococcus	Peptococcus	1	0
Peptococcus	Ruminiclostridium_1	0.662732	0.0188401
Peptococcus	Candidatus_Saccharimonas	0.675725	0.0158674
Peptococcus	[Eubacterium]_xylanophilum_group	0.813561	0.00128526
Peptococcus	Family_XIII_AD3011_group	0.647479	0.0228276
Peptococcus	Ruminiclostridium_9	0.604036	0.0375217
Peptococcus	Oxalobacter	0.848673	0.000481981
Peptococcus	Pyramidobacter	0.643217	0.0240438
Peptococcus	Ruminococcaceae_UCG-009	0.835179	0.000721322
Peptococcus	Halomonas	0.701606	0.0109924
Peptococcus	Catabacter	0.615272	0.0332111
Peptococcus	Oscillospira	0.720996	0.0081456
Peptococcus	Defluviitaleaceae_UCG-011	0.866816	0.000262779
Peptococcus	Lactonifactor	0.636684	0.0259982
Ruminococcaceae_UCG-004	Ruminococcaceae_UCG-004	1	0
Ruminococcaceae_UCG-004	Eisenbergiella	0.648763	0.0224703
Ruminococcaceae_UCG-004	Adlercreutzia	0.681342	0.0146954
Ruminococcaceae_UCG-004	Flavonifractor	-0.716317	0.00877522
Ruminococcaceae_UCG-004	Lachnospiraceae_FCS020_group	0.688938	0.0132138
Ruminococcaceae_UCG-004	Finegoldia	-0.651175	0.0218099
Ruminococcaceae_UCG-004	Massilia	0.738117	0.0061263
Porphyromonas	Porphyromonas	1	0
Porphyromonas	Peptoclostridium	0.630548	0.0279363
Porphyromonas	Bhargavaea	0.630548	0.0279363
Porphyromonas	Enhydrobacter	0.747927	0.00515415
Porphyromonas	Prevotella_6	0.684424	0.0140802
Porphyromonas	Actinomyces	0.612921	0.0340821
Porphyromonas	Ochrobactrum	0.630548	0.0279363
Porphyromonas	Kineosporia	0.630548	0.0279363
Porphyromonas	Actinocorallia	0.630548	0.0279363
Eisenbergiella	Eisenbergiella	1	0
Eisenbergiella	Coprobacillus	0.780457	0.00274131
Eisenbergiella	Rhodococcus	0.665698	0.0181282
Eisenbergiella	Ruminiclostridium_5	0.768621	0.00348837
Eisenbergiella	Flavonifractor	-0.614491	0.0334989
Eisenbergiella	Family_XIII_AD3011_group	0.715634	0.00887006
Eisenbergiella	Eubacterium	0.681138	0.0147369
Eisenbergiella	Carnobacterium	0.606438	0.0365683
Eisenbergiella	Sphingomonas	0.625725	0.029531
Eisenbergiella	Alkanindiges	0.646867	0.0229994
Eisenbergiella	Wolbachia	0.646867	0.0229994
Eisenbergiella	Chryseobacterium	0.709644	0.00973495
Eisenbergiella	Christensenella	0.663305	0.0187009
Eisenbergiella	Nocardioides	0.614524	0.0334866
Eisenbergiella	Acetanaerobacterium	0.795754	0.00196407
Eisenbergiella	unidentified_Peptococcaceae	0.663305	0.0187009
Eisenbergiella	Sphingobacterium	0.618655	0.0319861
Eisenbergiella	Rhodanobacter	0.624319	0.0300081
Lachnospiraceae_UCG-001	Lachnospiraceae_UCG-001	1	0
Lachnospiraceae_UCG-001	Ruminiclostridium_5	0.610244	0.0350937
Lachnospiraceae_UCG-001	Family_XIII_AD3011_group	0.764538	0.00377892
Lachnospiraceae_UCG-001	Terrisporobacter	0.72779	0.00729259
Lachnospiraceae_UCG-001	Marvinbryantia	0.792825	0.0020979
Lachnospiraceae_UCG-001	Holdemania	0.656131	0.0204975
Lachnospiraceae_UCG-001	Acidibacter	0.781928	0.00265777
Lachnospiraceae_UCG-001	Rhizomicrobium	0.648428	0.022563
Lachnospiraceae_UCG-001	Pseudolabrys	0.664556	0.0184
Lachnospiraceae_UCG-001	Phyllobacterium	0.717551	0.00860567
Lachnospiraceae_UCG-001	Alkanindiges	0.648087	0.022658
Lachnospiraceae_UCG-001	Wolbachia	0.623783	0.0301913
Lachnospiraceae_UCG-001	Flavobacterium	0.680491	0.0148687
Lachnospiraceae_UCG-001	Erysipelotrichaceae_UCG-004	-0.60075	0.0388542
Lachnospiraceae_UCG-001	Burkholderia-Paraburkholderia	0.781928	0.00265777
Lachnospiraceae_UCG-001	Tsukamurella	0.605103	0.037096
Lachnospiraceae_UCG-001	Actinospica	0.678314	0.0153189
Lachnospiraceae_UCG-001	Flavisolibacter	0.664556	0.0184
Lachnospiraceae_UCG-001	Dyella	0.683866	0.0141901
Lachnospiraceae_UCG-001	Rhodanobacter	0.790557	0.00220616
Lachnospiraceae_UCG-001	Epilithonimonas	0.672927	0.0164762
Lachnospiraceae_UCG-001	Iamia	0.675725	0.0158674
Coprobacillus	Coprobacillus	1	0
Coprobacillus	Ruminiclostridium_5	0.6976	0.0116622
Coprobacillus	Family_XIII_AD3011_group	0.62858	0.0285794
Coprobacillus	Slackia	0.60241	0.038177
Coprobacillus	Eubacterium	0.666267	0.0179941
Coprobacillus	Hydrogenoanaerobacterium	0.627074	0.0290784
Coprobacillus	[Eubacterium]_nodatum_group	0.670312	0.0170604
Coprobacillus	Gemmatimonas	0.684424	0.0140802
Coprobacillus	Christensenella	0.747927	0.00515415
Coprobacillus	Planctomyces	0.684424	0.0140802
Coprobacillus	Anaerofilum	0.630548	0.0279363
Coprobacillus	unidentified_Gaiellales	0.684424	0.0140802
Coprobacillus	Acetanaerobacterium	0.870452	0.000230274
Coprobacillus	Corynebacterium	0.630548	0.0279363
Coprobacillus	unidentified_Peptococcaceae	0.747927	0.00515415
Coprobacillus	Cohnella	0.630548	0.0279363
Coprobacillus	unidentified_Erysipelotrichaceae	0.630548	0.0279363
Coprobacillus	Azospirillum	0.630548	0.0279363
Coprobacillus	Geobacter	0.684424	0.0140802
Coprobacillus	unidentified_Acidimicrobiales	0.684424	0.0140802
Coprobacillus	unidentified_Family_XIII	0.630548	0.0279363
Coprobacillus	Others	0.624169	0.0300595
Ruminiclostridium_1	Ruminiclostridium_1	1	0
Ruminiclostridium_1	Candidatus_Saccharimonas	0.839654	0.00063359
Ruminiclostridium_1	Ruminiclostridium	0.747927	0.00515415
Ruminiclostridium_1	Pyramidobacter	0.996983	1.95732e-12
Ruminiclostridium_1	Hydrogenoanaerobacterium	0.636872	0.0259403
Ruminiclostridium_1	Oscillospira	0.675548	0.0159054
Ruminiclostridium_1	Defluviitaleaceae_UCG-011	0.603899	0.0375766
Ruminiclostridium_1	Lactonifactor	0.616822	0.0326458
Ruminiclostridium_1	Anaerofilum	0.630548	0.0279363
Ruminiclostridium_1	Corynebacterium	0.630548	0.0279363
Ruminiclostridium_1	Papillibacter	0.684424	0.0140802
Ruminiclostridium_1	Cohnella	0.630548	0.0279363
Ruminiclostridium_1	unidentified_Erysipelotrichaceae	0.630548	0.0279363
Ruminiclostridium_1	Azospirillum	0.630548	0.0279363
Ruminiclostridium_1	Vitellibacter	0.694867	0.0121362
Ruminiclostridium_1	unidentified_Family_XIII	0.630548	0.0279363
[Clostridium]_innocuum_group	[Clostridium]_innocuum_group	1	0
[Clostridium]_innocuum_group	Ruminiclostridium_5	0.62044	0.0313529
[Clostridium]_innocuum_group	Lactococcus	0.629074	0.028417
[Clostridium]_innocuum_group	Oscillibacter	0.60724	0.0362542
[Clostridium]_innocuum_group	Ruminiclostridium	0.652361	0.0214904
[Clostridium]_innocuum_group	Intestinimonas	0.620996	0.0311577
[Clostridium]_innocuum_group	Hydrogenoanaerobacterium	0.761249	0.00402598
[Clostridium]_innocuum_group	Erysipelotrichaceae_UCG-004	-0.673972	0.0162467
[Clostridium]_innocuum_group	Acetanaerobacterium	0.644389	0.0237047
[Clostridium]_innocuum_group	Others	0.752373	0.00475408
Rhodococcus	Rhodococcus	1	0
Rhodococcus	Ruminiclostridium_5	0.620835	0.0312139
Rhodococcus	Acidibacter	0.620437	0.0313541
Rhodococcus	Candidatus_Solibacter	0.643784	0.0238793
Rhodococcus	Bradyrhizobium	0.762495	0.00393101
Rhodococcus	Ralstonia	-0.650243	0.0220633
Rhodococcus	Carnobacterium	0.818175	0.0011433
Rhodococcus	Sphingomonas	0.788173	0.00232459
Rhodococcus	unidentified_Chloroplast	0.786707	0.00239977
Rhodococcus	Phyllobacterium	0.772644	0.00321899
Rhodococcus	Lutibacter	0.797489	0.00188797
Rhodococcus	Alkanindiges	0.700169	0.0112292
Rhodococcus	Wolbachia	0.739504	0.00598109
Rhodococcus	Flavobacterium	0.810308	0.00139321
Rhodococcus	Pedobacter	0.755239	0.00450896
Rhodococcus	Burkholderia-Paraburkholderia	0.620437	0.0313541
Rhodococcus	Chryseobacterium	0.833814	0.000749866
Rhodococcus	Nocardioides	0.802441	0.00168311
Rhodococcus	Gaiella	0.800249	0.00177157
Rhodococcus	Terrimonas	0.738727	0.00606219
Rhodococcus	Tsukamurella	0.822673	0.00101686
Rhodococcus	Actinospica	0.769829	0.00340572
Rhodococcus	Perlucidibaca	0.782639	0.00261809
Rhodococcus	Rhodanobacter	0.658046	0.020006
Weissella	Weissella	1	0
Weissella	Rothia	0.761165	0.00403248
Weissella	Enterorhabdus	0.604267	0.037429
Tyzzerella_4	Tyzzerella_4	1	0
Tyzzerella_4	Peptoclostridium	0.630548	0.0279363
Tyzzerella_4	Bhargavaea	0.630548	0.0279363
Tyzzerella_4	Paeniclostridium	0.839654	0.00063359
Tyzzerella_4	Erysipelatoclostridium	0.805409	0.00156879
Tyzzerella_4	Oscillospira	0.736961	0.00624939
Tyzzerella_4	Sporobacter	0.853766	0.000409831
Tyzzerella_4	Achromobacter	0.765207	0.00373005
Tyzzerella_4	Papillibacter	0.670312	0.0170604
Tyzzerella_4	Ochrobactrum	0.630548	0.0279363
Tyzzerella_4	Kineosporia	0.630548	0.0279363
Tyzzerella_4	Actinocorallia	0.630548	0.0279363
Faecalitalea	Proteus	1	0
Faecalitalea	Faecalitalea	1	0
Faecalitalea	Slackia	0.630548	0.0279363
Faecalitalea	Enhydrobacter	0.738549	0.00608085
Faecalitalea	Clostridium_sensu_stricto_3	1	0
Faecalitalea	Prevotella_6	0.604267	0.037429
Faecalitalea	[Eubacterium]_nodatum_group	0.738549	0.00608085
Faecalitalea	Microbacterium	0.738549	0.00608085
Faecalitalea	Gemmatimonas	0.604267	0.037429
Faecalitalea	Christensenella	0.738549	0.00608085
Faecalitalea	Planctomyces	0.604267	0.037429
Faecalitalea	unidentified_Gaiellales	0.604267	0.037429
Faecalitalea	Oceanobacillus	1	0
Faecalitalea	unidentified_Peptococcaceae	0.738549	0.00608085
Faecalitalea	Dyadobacter	0.632456	0.0273229
Faecalitalea	Phocaeicola	1	0
Faecalitalea	Sphingobacterium	0.630548	0.0279363
Faecalitalea	Anaerofustis	1	0
Faecalitalea	Geobacter	0.604267	0.037429
Faecalitalea	Thiobacillus	0.604267	0.037429
Faecalitalea	Rhizobium	0.632456	0.0273229
Faecalitalea	Terrabacter	1	0
Faecalitalea	Tumebacillus	1	0
Faecalitalea	Leucobacter	1	0
Faecalitalea	Gordonia	1	0
Faecalitalea	unidentified_Acidimicrobiales	0.604267	0.037429
Faecalitalea	Flavitalea	0.6742	0.0161971
Faecalitalea	Nakamurella	1	0
Bacillus	Brevundimonas	0.850307	0.0258172
Bacillus	Bacillus	1	0
Bacillus	[Ruminococcus]_gauvreauii_group	0.628587	0.0285768
Bacillus	Acinetobacter	0.617333	0.0324611
Bacillus	Erysipelatoclostridium	-0.606411	0.0365791
Bacillus	Pedobacter	0.616933	0.0326054
Bacillus	Chryseobacterium	0.644847	0.0235733
Bacillus	unidentified_Mitochondria	0.627136	0.0290578
Bacillus	Flavitalea	0.657004	0.0202722
[Ruminococcus]_gauvreauii_group	[Ruminococcus]_gauvreauii_group	1	0
[Ruminococcus]_gauvreauii_group	unidentified_Mitochondria	0.705696	0.0103384
Ruminiclostridium_5	Ruminiclostridium_5	1	0
Ruminiclostridium_5	Family_XIII_AD3011_group	0.746497	0.00528802
Ruminiclostridium_5	Lactococcus	0.673266	0.0164014
Ruminiclostridium_5	Hydrogenoanaerobacterium	0.802451	0.00168271
Ruminiclostridium_5	Phyllobacterium	0.608394	0.0358053
Ruminiclostridium_5	Chryseobacterium	0.658203	0.0199662
Ruminiclostridium_5	Christensenella	0.639693	0.0250844
Ruminiclostridium_5	Tahibacter	0.638132	0.0255555
Ruminiclostridium_5	Acetanaerobacterium	0.78828	0.00231914
Ruminiclostridium_5	unidentified_Peptococcaceae	0.639693	0.0250844
Adlercreutzia	Roseburia	0.824561	0.0491626
Adlercreutzia	Ruminococcus_1	0.844134	0.0304494
Adlercreutzia	[Eubacterium]_hallii_group	0.862919	0.018108
Adlercreutzia	Dorea	0.86515	0.0168547
Adlercreutzia	Adlercreutzia	1	0
Adlercreutzia	Ruminiclostridium_9	0.896491	7.84698e-05
Adlercreutzia	Marvinbryantia	0.880493	0.000156562
Adlercreutzia	Holdemania	0.720564	0.00820239
Adlercreutzia	Lachnospiraceae_FCS020_group	0.690019	0.0130122
Adlercreutzia	Ruminococcaceae_UCG-009	0.725692	0.00754845
Adlercreutzia	Family_XIII_UCG-001	0.726642	0.00743182
Adlercreutzia	Massilia	0.760886	0.00405399
Candidatus_Saccharimonas	Butyrivibrio	0.839654	0.0339343
Candidatus_Saccharimonas	Ruminiclostridium_1	0.839654	0.0339343
Candidatus_Saccharimonas	Candidatus_Saccharimonas	1	0
Candidatus_Saccharimonas	Pyramidobacter	0.796192	0.00194465
Candidatus_Saccharimonas	Halomonas	0.699913	0.0112718
Candidatus_Saccharimonas	Catabacter	0.663666	0.0186137
Candidatus_Saccharimonas	Pediococcus	0.738549	0.00608085
Candidatus_Saccharimonas	Brevibacillus	0.670078	0.0171133
Candidatus_Saccharimonas	Anaerofilum	0.604267	0.037429
Candidatus_Saccharimonas	Corynebacterium	0.604267	0.037429
Candidatus_Saccharimonas	Cohnella	0.604267	0.037429
Candidatus_Saccharimonas	unidentified_Erysipelotrichaceae	0.604267	0.037429
Candidatus_Saccharimonas	Azospirillum	0.604267	0.037429
Candidatus_Saccharimonas	Prevotella_1	0.732497	0.00674209
Candidatus_Saccharimonas	Vitellibacter	0.849272	0.000473027
Candidatus_Saccharimonas	Thermus	0.738549	0.00608085
Candidatus_Saccharimonas	unidentified_Family_XIII	0.604267	0.037429
[Eubacterium]_xylanophilum_group	Ruminococcaceae_UCG-014	0.82663	0.0469095
[Eubacterium]_xylanophilum_group	[Eubacterium]_xylanophilum_group	1	0
[Eubacterium]_xylanophilum_group	Oxalobacter	0.701029	0.011087
[Eubacterium]_xylanophilum_group	Holdemania	0.611237	0.0347162
[Eubacterium]_xylanophilum_group	Ruminococcaceae_UCG-009	0.868417	0.000248052
[Eubacterium]_xylanophilum_group	Catabacter	0.635738	0.0262903
[Eubacterium]_xylanophilum_group	Oscillospira	0.849013	0.000476874
[Eubacterium]_xylanophilum_group	unidentified_Saccharibacteria	0.692126	0.0126259
[Eubacterium]_xylanophilum_group	Defluviitaleaceae_UCG-011	0.800498	0.00176133
[Eubacterium]_xylanophilum_group	Lactonifactor	0.909578	4.08347e-05
Peptoclostridium	Lachnospiraceae_UCG-003	1	0
Peptoclostridium	Peptoclostridium	1	0
Peptoclostridium	Bhargavaea	1	0
Peptoclostridium	Enhydrobacter	0.604267	0.037429
Peptoclostridium	Paeniclostridium	0.604267	0.037429
Peptoclostridium	Pseudolabrys	0.604267	0.037429
Peptoclostridium	Sporobacter	0.738549	0.00608085
Peptoclostridium	Achromobacter	0.6742	0.0161971
Peptoclostridium	Flavisolibacter	0.604267	0.037429
Peptoclostridium	Clostridium_sensu_stricto_13	0.630548	0.0279363
Peptoclostridium	Dyella	0.632456	0.0273229
Peptoclostridium	Ochrobactrum	1	0
Peptoclostridium	Epilithonimonas	0.6742	0.0161971
Peptoclostridium	Iamia	0.738549	0.00608085
Peptoclostridium	Kineosporia	1	0
Peptoclostridium	Actinocorallia	1	0
Bhargavaea	Lachnospiraceae_UCG-003	1	0
Bhargavaea	Peptoclostridium	1	0
Bhargavaea	Bhargavaea	1	0
Bhargavaea	Enhydrobacter	0.604267	0.037429
Bhargavaea	Paeniclostridium	0.604267	0.037429
Bhargavaea	Pseudolabrys	0.604267	0.037429
Bhargavaea	Sporobacter	0.738549	0.00608085
Bhargavaea	Achromobacter	0.6742	0.0161971
Bhargavaea	Flavisolibacter	0.604267	0.037429
Bhargavaea	Clostridium_sensu_stricto_13	0.630548	0.0279363
Bhargavaea	Dyella	0.632456	0.0273229
Bhargavaea	Ochrobactrum	1	0
Bhargavaea	Epilithonimonas	0.6742	0.0161971
Bhargavaea	Iamia	0.738549	0.00608085
Bhargavaea	Kineosporia	1	0
Bhargavaea	Actinocorallia	1	0
Prevotellaceae_NK3B31_group	Prevotellaceae_NK3B31_group	1	0
Prevotellaceae_NK3B31_group	Slackia	0.6815	0.0146634
Prevotellaceae_NK3B31_group	Gordonibacter	0.639108	0.0252601
Prevotellaceae_NK3B31_group	[Eubacterium]_brachy_group	0.664597	0.0183901
Prevotellaceae_NK3B31_group	Microbacterium	0.731709	0.00683195
Prevotellaceae_NK3B31_group	unidentified_Mitochondria	0.632321	0.027366
Prevotellaceae_NK3B31_group	Thiobacillus	0.719615	0.00832786
Prevotellaceae_NK3B31_group	Rhizobium	0.797489	0.00188798
Flavonifractor	Flavonifractor	1	0
Flavonifractor	Eubacterium	-0.608111	0.035915
Flavonifractor	[Eubacterium]_fissicatena_group	0.639598	0.0251128
Family_XIII_AD3011_group	Family_XIII_AD3011_group	1	0
Family_XIII_AD3011_group	Ruminiclostridium_9	0.649039	0.0223939
Family_XIII_AD3011_group	Oxalobacter	0.666667	0.0179001
Family_XIII_AD3011_group	Marvinbryantia	0.625446	0.0296255
Family_XIII_AD3011_group	Holdemania	0.770323	0.00337238
Family_XIII_AD3011_group	Ruminococcaceae_UCG-009	0.690396	0.0129425
Family_XIII_AD3011_group	Hydrogenoanaerobacterium	0.605152	0.0370766
Family_XIII_AD3011_group	Acetanaerobacterium	0.667843	0.0176259
Family_XIII_AD3011_group	Martelella	0.709846	0.00970473
Terrisporobacter	Intestinibacter	0.925996	0.00107486
Terrisporobacter	Terrisporobacter	1	0
Terrisporobacter	Enhydrobacter	0.671408	0.0168137
Terrisporobacter	Catabacter	0.614266	0.0335819
Terrisporobacter	Erysipelotrichaceae_UCG-004	-0.601886	0.0383895
Terrisporobacter	Rhizobium	0.730678	0.00695098
Ruminiclostridium_9	Ruminococcus_1	0.837129	0.0359532
Ruminiclostridium_9	Dorea	0.854642	0.0234447
Ruminiclostridium_9	Adlercreutzia	0.896491	0.00516219
Ruminiclostridium_9	Ruminiclostridium_9	1	0
Ruminiclostridium_9	Oxalobacter	0.627875	0.0288123
Ruminiclostridium_9	Marvinbryantia	0.77856	0.00285195
Ruminiclostridium_9	Holdemania	0.808437	0.00145837
Ruminiclostridium_9	Lachnospiraceae_FCS020_group	0.644484	0.0236773
Ruminiclostridium_9	Ruminococcaceae_UCG-009	0.782332	0.00263522
Ruminiclostridium_9	Family_XIII_UCG-001	0.793662	0.00205896
Ruminiclostridium_9	Defluviitaleaceae_UCG-011	0.632745	0.0272307
Ruminiclostridium_9	Martelella	0.68521	0.0139265
Ruminiclostridium_9	Finegoldia	-0.648886	0.0224363
Ruminiclostridium_9	Massilia	0.71016	0.00965797
Lactococcus	Lactococcus	1	0
Lactococcus	Ruminiclostridium	0.677003	0.0155948
Lactococcus	Paeniclostridium	0.615457	0.0331432
Lactococcus	Hydrogenoanaerobacterium	0.639039	0.025281
Vagococcus	Vagococcus	1	0
Vagococcus	Ruminiclostridium	0.738549	0.00608085
Vagococcus	Paeniclostridium	0.738549	0.00608085
Vagococcus	Howardella	1	0
Vagococcus	Sporobacter	0.604267	0.037429
Vagococcus	Parvimonas	1	0
Vagococcus	Papillibacter	0.604267	0.037429
Vagococcus	Mogibacterium	0.604267	0.037429
Acinetobacter	Acinetobacter	1	0
Acinetobacter	Coprobacter	-0.627854	0.0288192
Acinetobacter	Marinobacter	0.654886	0.0208216
Acinetobacter	Erysipelotrichaceae_UCG-004	0.77086	0.00333642
Acinetobacter	Vibrio	0.626411	0.0293002
Oxalobacter	Ruminococcaceae_UCG-014	0.859176	0.0204518
Oxalobacter	Desulfovibrio	0.852134	0.0245641
Oxalobacter	Christensenellaceae_R-7_group	0.845091	0.0296107
Oxalobacter	Ruminococcaceae_UCG-013	0.898758	0.00467867
Oxalobacter	Peptococcus	0.848673	0.0267602
Oxalobacter	Oxalobacter	1	0
Oxalobacter	Holdemania	0.678449	0.0152906
Oxalobacter	Ruminococcaceae_UCG-009	0.722425	0.00796039
Oxalobacter	Halomonas	0.700969	0.0110969
Oxalobacter	Tyzzerella	0.606008	0.0367377
Oxalobacter	Catabacter	0.701445	0.0110186
Oxalobacter	Defluviitaleaceae_UCG-011	0.70678	0.01017
Oscillibacter	Oscillibacter	1	0
Oscillibacter	Holdemania	0.681899	0.0145827
Oscillibacter	Allisonella	0.69402	0.012286
Oscillibacter	Erysipelotrichaceae_UCG-004	-0.66664	0.0179063
Oscillibacter	Vibrio	-0.648886	0.0224363
Oscillibacter	Others	0.795098	0.00199349
Marvinbryantia	Roseburia	0.826012	0.0476468
Marvinbryantia	[Eubacterium]_hallii_group	0.876761	0.0114218
Marvinbryantia	Anaerostipes	0.824254	0.0494601
Marvinbryantia	Adlercreutzia	0.880493	0.00991086
Marvinbryantia	Marvinbryantia	1	0
Marvinbryantia	Holdemania	0.746479	0.00528977
Marvinbryantia	Lachnospiraceae_FCS020_group	0.792987	0.00209029
Marvinbryantia	Acidibacter	0.764531	0.00377943
Marvinbryantia	Ruminococcaceae_UCG-009	0.675549	0.0159052
Marvinbryantia	Family_XIII_UCG-001	0.745588	0.00537457
Marvinbryantia	Pseudolabrys	0.65273	0.0213917
Marvinbryantia	Burkholderia-Paraburkholderia	0.764531	0.00377943
Marvinbryantia	Flavisolibacter	0.65273	0.0213917
Marvinbryantia	Rhodanobacter	0.633582	0.0269654
Marvinbryantia	Epilithonimonas	0.650027	0.0221223
Marvinbryantia	Iamia	0.641941	0.0244168
Marvinbryantia	Vibrio	-0.650027	0.0221223
Holdemania	Ruminococcaceae_UCG-002	0.908778	0.0028677
Holdemania	[Eubacterium]_coprostanoligenes_group	0.875221	0.012072
Holdemania	Ruminococcaceae_UCG-005	0.859654	0.0201495
Holdemania	Anaerotruncus	0.891234	0.00645384
Holdemania	Holdemania	1	0
Holdemania	Ruminococcaceae_UCG-009	0.824489	0.000968988
Holdemania	Family_XIII_UCG-001	0.681983	0.0145658
Holdemania	Intestinimonas	0.648746	0.022475
Holdemania	Tyzzerella	0.69798	0.0115973
Holdemania	Defluviitaleaceae_UCG-011	0.602556	0.0381175
Holdemania	Martelella	0.636189	0.0261507
Holdemania	Vibrio	-0.650027	0.0221223
Lachnospiraceae_FCS020_group	Blautia	0.853147	0.0238054
Lachnospiraceae_FCS020_group	Lachnospiraceae_FCS020_group	1	0
Lachnospiraceae_FCS020_group	Acidibacter	0.61499	0.033315
Lachnospiraceae_FCS020_group	Family_XIII_UCG-001	0.633819	0.0268907
Lachnospiraceae_FCS020_group	Burkholderia-Paraburkholderia	0.61499	0.033315
Lachnospiraceae_FCS020_group	Delftia	0.625619	0.0295667
Lachnospiraceae_FCS020_group	Massilia	0.644471	0.0236813
Allisonella	Allisonella	1	0
Allisonella	Erysipelotrichaceae_UCG-004	-0.755477	0.00448902
Acidibacter	Acidibacter	1	0
Acidibacter	unidentified_OPB35_soil_group	0.630548	0.0279363
Acidibacter	Bryobacter	0.630548	0.0279363
Acidibacter	Gordonibacter	0.642009	0.024397
Acidibacter	Bradyrhizobium	0.621962	0.0308202
Acidibacter	Haliangium	0.630548	0.0279363
Acidibacter	Carnobacterium	0.696019	0.0119348
Acidibacter	Rhizomicrobium	0.626506	0.0292685
Acidibacter	Sphingomonas	0.674213	0.0161941
Acidibacter	Pseudolabrys	0.853766	0.000409831
Acidibacter	Acidothermus	0.630548	0.0279363
Acidibacter	unidentified_Chloroplast	0.614134	0.0336307
Acidibacter	Phyllobacterium	0.634159	0.0267834
Acidibacter	Lutibacter	0.709927	0.00969268
Acidibacter	Alkanindiges	0.665312	0.0182198
Acidibacter	Terracidiphilus	0.626506	0.0292685
Acidibacter	Wolbachia	0.634605	0.0266435
Acidibacter	Flavobacterium	0.849552	0.000468871
Acidibacter	Variibacter	0.776151	0.00299737
Acidibacter	Candidatus_Koribacter	0.776151	0.00299737
Acidibacter	Granulicella	0.776151	0.00299737
Acidibacter	Mycobacterium	0.747927	0.00515415
Acidibacter	Reyranella	0.630548	0.0279363
Acidibacter	unidentified_Subgroup_2	0.630548	0.0279363
Acidibacter	Nevskia	0.630548	0.0279363
Acidibacter	Burkholderia-Paraburkholderia	1	0
Acidibacter	Phenylobacterium	0.776151	0.00299737
Acidibacter	Niastella	0.630548	0.0279363
Acidibacter	Acidobacterium	0.630548	0.0279363
Acidibacter	Nocardioides	0.71649	0.00875127
Acidibacter	unidentified_TK10	0.630548	0.0279363
Acidibacter	Dielma	0.630548	0.0279363
Acidibacter	Peptostreptococcus	0.630548	0.0279363
Acidibacter	Gaiella	0.712924	0.00925391
Acidibacter	Pedomicrobium	0.630548	0.0279363
Acidibacter	Rhodopseudomonas	0.630548	0.0279363
Acidibacter	Hirschia	0.630548	0.0279363
Acidibacter	SM1A02	0.630548	0.0279363
Acidibacter	Nocardia	0.630548	0.0279363
Acidibacter	Tsukamurella	0.873756	0.000203546
Acidibacter	Dongia	0.776151	0.00299737
Acidibacter	Actinospica	0.795083	0.00199414
Acidibacter	Flavisolibacter	0.853766	0.000409831
Acidibacter	Kitasatospora	0.776151	0.00299737
Acidibacter	Psychrobacter	0.626506	0.0292685
Acidibacter	Clostridium_sensu_stricto_13	0.60241	0.038177
Acidibacter	Polycyclovorans	0.630548	0.0279363
Acidibacter	Perlucidibaca	0.755487	0.00448816
Acidibacter	Labrys	0.630548	0.0279363
Acidibacter	Arenimonas	0.630548	0.0279363
Acidibacter	Dyella	0.646529	0.0230949
Acidibacter	Gemmata	0.630548	0.0279363
Acidibacter	Paenarthrobacter	0.630548	0.0279363
Acidibacter	Roseiarcus	0.776151	0.00299737
Acidibacter	Atopobium	0.630548	0.0279363
Acidibacter	Rhodanobacter	0.856161	0.000378941
Acidibacter	Chitinophaga	0.630548	0.0279363
Acidibacter	Proteiniclasticum	0.747927	0.00515415
Acidibacter	unidentified_Subgroup_7	0.630548	0.0279363
Acidibacter	Paludibaculum	0.630548	0.0279363
Acidibacter	Epilithonimonas	0.85023	0.000458951
Acidibacter	Iamia	0.839654	0.00063359
Acidibacter	Ammoniphilus	0.630548	0.0279363
Acidibacter	Oryzihumus	0.630548	0.0279363
Acidibacter	Catenulispora	0.630548	0.0279363
Acidibacter	Alkanibacter	0.630548	0.0279363
Slackia	Slackia	1	0
Slackia	Clostridium_sensu_stricto_3	0.630548	0.0279363
Slackia	Family_XIII_UCG-001	-0.610092	0.0351517
Slackia	Christensenella	0.853766	0.000409831
Slackia	Oceanobacillus	0.630548	0.0279363
Slackia	unidentified_Peptococcaceae	0.853766	0.000409831
Slackia	Phocaeicola	0.630548	0.0279363
Slackia	Anaerofustis	0.630548	0.0279363
Slackia	Terrabacter	0.630548	0.0279363
Slackia	Tumebacillus	0.630548	0.0279363
Slackia	Leucobacter	0.630548	0.0279363
Slackia	Gordonia	0.630548	0.0279363
Slackia	Nakamurella	0.630548	0.0279363
Eubacterium	Lactobacillus	-0.871157	0.0138659
Eubacterium	Eubacterium	1	0
Eubacterium	Intestinimonas	0.645555	0.023371
Eubacterium	Hydrogenoanaerobacterium	0.61753	0.0323899
Eubacterium	unidentified_Saccharibacteria	0.633886	0.0268696
Eubacterium	Lactonifactor	0.696001	0.0119378
Eubacterium	Christensenella	0.694314	0.0122339
Eubacterium	Candidatus_Soleaferrea	0.707884	0.0100005
Eubacterium	unidentified_Peptococcaceae	0.694314	0.0122339
Candidatus_Solibacter	Lachnospiraceae_ND3007_group	0.825818	0.0477497
Candidatus_Solibacter	Candidatus_Solibacter	1	0
Candidatus_Solibacter	H16	0.634811	0.0265791
Candidatus_Solibacter	Intestinimonas	0.731343	0.006874
Candidatus_Solibacter	Ralstonia	-0.643672	0.0239117
Candidatus_Solibacter	Halomonas	-0.646273	0.0231671
Candidatus_Solibacter	Actinomyces	-0.668408	0.0174952
Candidatus_Solibacter	Phyllobacterium	0.691569	0.0127272
Candidatus_Solibacter	Lutibacter	0.610424	0.0350251
Candidatus_Solibacter	Variibacter	0.740613	0.00586691
Candidatus_Solibacter	Candidatus_Koribacter	0.740613	0.00586691
Candidatus_Solibacter	Granulicella	0.740613	0.00586691
Candidatus_Solibacter	Mycobacterium	0.721376	0.00809604
Candidatus_Solibacter	Pseudoxanthomonas	0.634811	0.0265791
Candidatus_Solibacter	Phenylobacterium	0.740613	0.00586691
Candidatus_Solibacter	Candidatus_Soleaferrea	0.641791	0.0244609
Candidatus_Solibacter	Inquilinus	0.634811	0.0265791
Candidatus_Solibacter	Terrimonas	0.699754	0.0112983
Candidatus_Solibacter	Tsukamurella	0.655089	0.0207684
Candidatus_Solibacter	Dokdonella	0.634811	0.0265791
Candidatus_Solibacter	Dongia	0.740613	0.00586691
Candidatus_Solibacter	Kitasatospora	0.740613	0.00586691
Candidatus_Solibacter	Roseiarcus	0.740613	0.00586691
Candidatus_Solibacter	Proteiniclasticum	0.721376	0.00809604
Candidatus_Solibacter	Lentimicrobium	0.634811	0.0265791
unidentified_OPB35_soil_group	unidentified_OPB35_soil_group	1	0
unidentified_OPB35_soil_group	Bryobacter	1	0
unidentified_OPB35_soil_group	H16	0.738549	0.00608085
unidentified_OPB35_soil_group	Haliangium	1	0
unidentified_OPB35_soil_group	Rhizomicrobium	0.630548	0.0279363
unidentified_OPB35_soil_group	Pseudolabrys	0.738549	0.00608085
unidentified_OPB35_soil_group	Acidothermus	1	0
unidentified_OPB35_soil_group	Terracidiphilus	0.630548	0.0279363
unidentified_OPB35_soil_group	Variibacter	0.738549	0.00608085
unidentified_OPB35_soil_group	Candidatus_Koribacter	0.738549	0.00608085
unidentified_OPB35_soil_group	Granulicella	0.738549	0.00608085
unidentified_OPB35_soil_group	Mycobacterium	0.604267	0.037429
unidentified_OPB35_soil_group	Pseudoxanthomonas	0.738549	0.00608085
unidentified_OPB35_soil_group	[Eubacterium]_nodatum_group	0.604267	0.037429
unidentified_OPB35_soil_group	Reyranella	1	0
unidentified_OPB35_soil_group	unidentified_Subgroup_2	1	0
unidentified_OPB35_soil_group	Nevskia	1	0
unidentified_OPB35_soil_group	Burkholderia-Paraburkholderia	0.630548	0.0279363
unidentified_OPB35_soil_group	Phenylobacterium	0.738549	0.00608085
unidentified_OPB35_soil_group	Gemmatimonas	0.738549	0.00608085
unidentified_OPB35_soil_group	Planctomyces	0.738549	0.00608085
unidentified_OPB35_soil_group	Niastella	1	0
unidentified_OPB35_soil_group	Acidobacterium	1	0
unidentified_OPB35_soil_group	unidentified_Gaiellales	0.738549	0.00608085
unidentified_OPB35_soil_group	unidentified_TK10	1	0
unidentified_OPB35_soil_group	Dielma	1	0
unidentified_OPB35_soil_group	Peptostreptococcus	1	0
unidentified_OPB35_soil_group	Pedomicrobium	1	0
unidentified_OPB35_soil_group	Rhodopseudomonas	1	0
unidentified_OPB35_soil_group	Hirschia	1	0
unidentified_OPB35_soil_group	Inquilinus	0.738549	0.00608085
unidentified_OPB35_soil_group	SM1A02	1	0
unidentified_OPB35_soil_group	Nocardia	1	0
unidentified_OPB35_soil_group	Dokdonella	0.738549	0.00608085
unidentified_OPB35_soil_group	Dongia	0.738549	0.00608085
unidentified_OPB35_soil_group	Flavisolibacter	0.738549	0.00608085
unidentified_OPB35_soil_group	Kitasatospora	0.738549	0.00608085
unidentified_OPB35_soil_group	Psychrobacter	0.630548	0.0279363
unidentified_OPB35_soil_group	Mucilaginibacter	0.632456	0.0273229
unidentified_OPB35_soil_group	Polycyclovorans	1	0
unidentified_OPB35_soil_group	Labrys	1	0
unidentified_OPB35_soil_group	Arenimonas	1	0
unidentified_OPB35_soil_group	Gemmata	1	0
unidentified_OPB35_soil_group	Geobacter	0.738549	0.00608085
unidentified_OPB35_soil_group	Paenarthrobacter	1	0
unidentified_OPB35_soil_group	Roseiarcus	0.738549	0.00608085
unidentified_OPB35_soil_group	Atopobium	1	0
unidentified_OPB35_soil_group	Chitinophaga	1	0
unidentified_OPB35_soil_group	Proteiniclasticum	0.604267	0.037429
unidentified_OPB35_soil_group	unidentified_Subgroup_7	1	0
unidentified_OPB35_soil_group	Opitutus	0.604267	0.037429
unidentified_OPB35_soil_group	Paludibaculum	1	0
unidentified_OPB35_soil_group	Epilithonimonas	0.6742	0.0161971
unidentified_OPB35_soil_group	Iamia	0.604267	0.037429
unidentified_OPB35_soil_group	unidentified_Acidimicrobiales	0.738549	0.00608085
unidentified_OPB35_soil_group	Ammoniphilus	1	0
unidentified_OPB35_soil_group	Oryzihumus	1	0
unidentified_OPB35_soil_group	Lentimicrobium	0.738549	0.00608085
unidentified_OPB35_soil_group	Catenulispora	1	0
unidentified_OPB35_soil_group	Alkanibacter	1	0
Enhydrobacter	Enhydrobacter	1	0
Enhydrobacter	Clostridium_sensu_stricto_3	0.738549	0.00608085
Enhydrobacter	Rhizomicrobium	0.684424	0.0140802
Enhydrobacter	Alkanindiges	0.65938	0.0196688
Enhydrobacter	[Eubacterium]_brachy_group	0.773957	0.00313457
Enhydrobacter	Tahibacter	0.769468	0.00343026
Enhydrobacter	Oceanobacillus	0.738549	0.00608085
Enhydrobacter	Phocaeicola	0.738549	0.00608085
Enhydrobacter	Anaerofustis	0.738549	0.00608085
Enhydrobacter	Dyella	0.796192	0.00194465
Enhydrobacter	Rhizobium	0.817424	0.00116555
Enhydrobacter	Terrabacter	0.738549	0.00608085
Enhydrobacter	Tumebacillus	0.738549	0.00608085
Enhydrobacter	Ochrobactrum	0.604267	0.037429
Enhydrobacter	Leucobacter	0.738549	0.00608085
Enhydrobacter	Gordonia	0.738549	0.00608085
Enhydrobacter	Kineosporia	0.604267	0.037429
Enhydrobacter	Actinocorallia	0.604267	0.037429
Enhydrobacter	Nakamurella	0.738549	0.00608085
Clostridium_sensu_stricto_3	Proteus	1	0
Clostridium_sensu_stricto_3	Faecalitalea	1	0
Clostridium_sensu_stricto_3	Clostridium_sensu_stricto_3	1	0
Clostridium_sensu_stricto_3	Prevotella_6	0.604267	0.037429
Clostridium_sensu_stricto_3	[Eubacterium]_nodatum_group	0.738549	0.00608085
Clostridium_sensu_stricto_3	Microbacterium	0.738549	0.00608085
Clostridium_sensu_stricto_3	Gemmatimonas	0.604267	0.037429
Clostridium_sensu_stricto_3	Christensenella	0.738549	0.00608085
Clostridium_sensu_stricto_3	Planctomyces	0.604267	0.037429
Clostridium_sensu_stricto_3	unidentified_Gaiellales	0.604267	0.037429
Clostridium_sensu_stricto_3	Oceanobacillus	1	0
Clostridium_sensu_stricto_3	unidentified_Peptococcaceae	0.738549	0.00608085
Clostridium_sensu_stricto_3	Dyadobacter	0.632456	0.0273229
Clostridium_sensu_stricto_3	Phocaeicola	1	0
Clostridium_sensu_stricto_3	Sphingobacterium	0.630548	0.0279363
Clostridium_sensu_stricto_3	Anaerofustis	1	0
Clostridium_sensu_stricto_3	Geobacter	0.604267	0.037429
Clostridium_sensu_stricto_3	Thiobacillus	0.604267	0.037429
Clostridium_sensu_stricto_3	Rhizobium	0.632456	0.0273229
Clostridium_sensu_stricto_3	Terrabacter	1	0
Clostridium_sensu_stricto_3	Tumebacillus	1	0
Clostridium_sensu_stricto_3	Leucobacter	1	0
Clostridium_sensu_stricto_3	Gordonia	1	0
Clostridium_sensu_stricto_3	unidentified_Acidimicrobiales	0.604267	0.037429
Clostridium_sensu_stricto_3	Flavitalea	0.6742	0.0161971
Clostridium_sensu_stricto_3	Nakamurella	1	0
Ruminiclostridium	Ruminiclostridium	1	0
Ruminiclostridium	Pyramidobacter	0.796192	0.00194465
Ruminiclostridium	Intestinimonas	0.670078	0.0171133
Ruminiclostridium	Hydrogenoanaerobacterium	0.608242	0.035864
Ruminiclostridium	Howardella	0.738549	0.00608085
Ruminiclostridium	unidentified_Saccharibacteria	0.796192	0.00194465
Ruminiclostridium	Anaerofilum	0.604267	0.037429
Ruminiclostridium	Parvimonas	0.738549	0.00608085
Ruminiclostridium	Corynebacterium	0.604267	0.037429
Ruminiclostridium	Cohnella	0.604267	0.037429
Ruminiclostridium	unidentified_Erysipelotrichaceae	0.604267	0.037429
Ruminiclostridium	Azospirillum	0.604267	0.037429
[truncated: 3,663 more rows]
