# Supplementary material for: Washed microbiota transplantation reduces glycemic variability in unstable diabetes
Source: J Diabetes. 2023 Oct 17;16(2):e13485. doi: 10.1111/1753-0407.13485 (PMC10859319; doi:10.1111/1753-0407.13485)
Supplement: Supplementary file 3 — Table S3. Differential Kyoto encyclopedia of genes and genomes (KEGG) KOs. [file JDB-16-e13485-s003.xlsx]

## Sheet: Differential KOs
KO #	Mean					P value				Ratio				Pathway
	Donor	T0	T1W	T1M	T3M	Donor vs T0	T0 vs T1W	T0 vs T1M	T0 vs T3M	T0/Donor	T1W/T0	T1M/T0	T3M/T0
K10122	1.33165e-05	2.59028e-06	7.64693e-06	1.31775e-05	7.02905e-06	****	0.113987	*	0.106952	0.194517	2.95217	5.08728	2.71363	ko:K10122 msmG; fructooligosaccharide transport system permease protein
K10121	1.21399e-05	2.16937e-06	6.75425e-06	1.23763e-05	6.93463e-06	***	0.120142	*	0.0909547	0.178697	3.11346	5.70501	3.19661	ko:K10121 msmF; fructooligosaccharide transport system permease protein
K00647	1.43217e-05	0.000151317	4.1928e-05	7.69369e-05	5.97229e-05	***	**	0.085629	**	10.5656	0.277087	0.508447	0.394686	ko:K00647 fabB; 3-oxoacyl-[acyl-carrier-protein] synthase I [EC:2.3.1.41]
K00001	1.68996e-05	5.22286e-05	3.12068e-05	4.98492e-05	3.59791e-05	***	*	0.86759	0.130639	3.09052	0.597505	0.954443	0.688878	ko:K00001 adh; alcohol dehydrogenase [EC:1.1.1.1]
K08641	3.21753e-05	0.000132442	7.95852e-05	7.54365e-05	0.000103013	***	0.0730148	*	0.411094	4.11627	0.600905	0.569581	0.777798	ko:K08641 vanX; zinc D-Ala-D-Ala dipeptidase [EC:3.4.13.22]
K09684	1.8065e-05	5.3172e-06	9.82132e-06	1.00682e-05	9.59381e-06	***	*	*	*	0.294338	1.84708	1.89351	1.8043	ko:K09684 pucR; PucR family transcriptional regulator, purine catabolism regulatory protein
K10120	1.5525e-05	3.40659e-06	1.42634e-05	1.94293e-05	9.21829e-06	***	0.119794	**	0.0612734	0.219427	4.18701	5.70344	2.70602	ko:K10120 msmE; fructooligosaccharide transport system substrate-binding protein
K07219	2.08235e-05	6.70436e-06	7.22007e-06	8.35582e-06	1.12421e-05	***	0.849548	0.476903	*	0.321961	1.07692	1.24633	1.67683	ko:K07219 putative molybdopterin biosynthesis protein
K05595	3.7891e-05	0.00021114	0.000121824	0.000111593	0.00012868	***	0.0953661	*	0.0873777	5.5723	0.57698	0.528523	0.609452	ko:K05595 marC; multiple antibiotic resistance protein
K05303	4.84009e-06	3.41751e-08	6.60563e-07	1.16909e-06	2.24775e-06	***	**	*	**	0.00706083	19.3288	34.2087	65.7717	ko:K05303 O-methyltransferase [EC:2.1.1.-]
K08483	0.000283437	0.000520826	0.000461862	0.000355182	0.000331802	***	0.661012	**	*	1.83754	0.886788	0.681958	0.637069	ko:K08483 ptsI; phosphoenolpyruvate-protein phosphotransferase (PTS system enzyme I) [EC:2.7.3.9]
K00690	5.99776e-05	0.000125451	0.000115352	8.43827e-05	7.42771e-05	***	0.745117	0.0985831	**	2.09164	0.919493	0.672633	0.59208	ko:K00690 E2.4.1.7; sucrose phosphorylase [EC:2.4.1.7]
K00198	5.13248e-05	1.90397e-05	2.25298e-05	2.8626e-05	3.20732e-05	***	0.618087	0.156061	*	0.370964	1.18331	1.50349	1.68455	ko:K00198 cooS, acsA; anaerobic carbon-monoxide dehydrogenase catalytic subunit [EC:1.2.7.4]
K00616	0.000135529	0.000350194	0.000233707	0.000242501	0.0002031	***	0.0915957	0.105951	*	2.58391	0.667364	0.692478	0.579965	ko:K00616 E2.2.1.2, talA, talB; transaldolase [EC:2.2.1.2]
K19137	4.18974e-06	7.82311e-07	4.8056e-06	3.28224e-06	2.84024e-06	***	0.0743537	*	*	0.186721	6.14283	4.19557	3.63058	ko:K19137 csn2; CRISPR-associated protein Csn2
K15023	2.25008e-05	7.30386e-06	1.06475e-05	1.2872e-05	1.26222e-05	***	0.31995	0.125507	*	0.324604	1.4578	1.76236	1.72816	ko:K15023 acsE; 5-methyltetrahydrofolate corrinoid/iron sulfur protein methyltransferase [EC:2.1.1.258]
K09126	1.67384e-05	2.43261e-07	2.95032e-06	4.49452e-06	3.45235e-06	***	**	**	**	0.0145331	12.1282	18.4762	14.192	ko:K09126 K09126; uncharacterized protein
K00575	2.4577e-05	9.43489e-05	4.91171e-05	3.85869e-05	4.31256e-05	***	0.0611403	**	*	3.83891	0.52059	0.408981	0.457087	ko:K00575 cheR; chemotaxis protein methyltransferase CheR [EC:2.1.1.80]
K21910	1.20813e-05	1.26072e-06	2.36262e-06	3.33004e-06	3.30929e-06	**	0.175109	0.112805	*	0.104353	1.87403	2.64139	2.62493	ko:K21910 eryH, lerI; L-erythrulose 1-phosphate isomerase [EC:5.3.1.33]
K09116	2.13874e-05	2.55841e-06	6.7309e-06	7.02616e-06	7.20895e-06	**	*	*	*	0.119623	2.63089	2.7463	2.81774	ko:K09116 K09116; uncharacterized protein
K19159	2.28674e-05	6.72886e-05	5.66268e-05	3.89406e-05	3.9452e-05	**	0.679399	*	0.103846	2.94256	0.841551	0.578711	0.58631	ko:K19159 yefM; antitoxin YefM
K07221	1.0768e-05	6.03388e-05	4.0372e-05	2.91246e-05	4.26215e-05	**	0.299363	*	0.304254	5.60354	0.669089	0.482685	0.706369	ko:K07221 oprO_P; phosphate-selective porin OprO and OprP
K00065	2.33796e-05	0.000118751	7.07558e-05	5.23212e-05	5.66946e-05	**	0.229823	*	0.0590749	5.07927	0.595831	0.440594	0.477422	ko:K00065 kduD; 2-dehydro-3-deoxy-D-gluconate 5-dehydrogenase [EC:1.1.1.127]
K13694	1.47771e-05	0.0001015	5.56387e-05	4.33778e-05	7.01053e-05	**	0.132596	*	0.361603	6.86875	0.548162	0.427366	0.690689	ko:K13694 mepS, spr; murein DD-endopeptidase / murein LD-carboxypeptidase [EC:3.4.-.- 3.4.17.13]
K13963	0.000122284	5.39528e-05	7.91136e-05	9.67652e-05	0.000117484	**	0.35498	*	**	0.44121	1.46635	1.79351	2.17754	ko:K13963 SERPINB; serpin B
K05352	4.3864e-05	6.89432e-06	9.19448e-06	8.80933e-06	1.70299e-05	**	0.528062	0.535961	*	0.157175	1.33363	1.27777	2.47013	ko:K05352 tarJ; ribitol-5-phosphate 2-dehydrogenase (NADP+) [EC:1.1.1.405]
K21749	4.13091e-05	6.63684e-06	2.11229e-05	1.98874e-05	2.11531e-05	**	0.13894	0.0589045	*	0.160663	3.18268	2.99652	3.18723	ko:K21749 CMAS; N-acylneuraminate/3-deoxy-D-glycero-D-galacto-nononate cytidylyltransferase [EC:2.7.7.43 2.7.7.92]
K19802	4.53322e-05	0.000135378	9.48858e-05	6.95452e-05	8.87427e-05	**	0.220325	*	0.144975	2.98635	0.700896	0.513712	0.655518	ko:K19802 ycjG, ykfB; L-Ala-D/L-Glu epimerase [EC:5.1.1.20]
K13953	3.97377e-06	8.62732e-05	8.56165e-05	2.28035e-05	3.98352e-05	**	0.990726	*	0.282311	21.7107	0.992389	0.264317	0.461733	ko:K13953 adhP; alcohol dehydrogenase, propanol-preferring [EC:1.1.1.1]
K08159	2.923e-05	0.000110477	6.88706e-05	7.16432e-05	4.87569e-05	**	0.178911	0.225647	*	3.77958	0.623392	0.648488	0.441329	ko:K08159 sotB; MFS transporter, DHA1 family, L-arabinose/isopropyl-beta-D-thiogalactopyranoside export protein
K13038	0.000274564	0.000354888	0.000332325	0.000331067	0.000302499	**	0.553275	0.436809	*	1.29255	0.936421	0.932876	0.852379	ko:K13038 coaBC, dfp; phosphopantothenoylcysteine decarboxylase / phosphopantothenate---cysteine ligase [EC:4.1.1.36 6.3.2.5]
K09973	9.19849e-06	0.000102456	3.4471e-05	3.09932e-05	5.86366e-05	**	*	*	0.278352	11.1383	0.336448	0.302504	0.572312	ko:K09973 K09973; uncharacterized protein
K14080	1.54248e-05	4.24023e-07	1.41263e-06	1.09484e-06	2.88983e-06	**	0.0536043	0.132623	*	0.0274897	3.33149	2.58202	6.81527	ko:K14080 mtaA; [methyl-Co(III) methanol-specific corrinoid protein]:coenzyme M methyltransferase [EC:2.1.1.246]
K00177	0.000232325	0.000131647	0.000168329	0.000201312	0.00020766	**	0.403233	*	**	0.566649	1.27865	1.52918	1.57741	ko:K00177 korC, oorC; 2-oxoglutarate ferredoxin oxidoreductase subunit gamma [EC:1.2.7.3]
K00952	1.2298e-05	5.37832e-07	2.34046e-06	2.09393e-06	2.66711e-06	**	**	**	*	0.0437334	4.35165	3.89328	4.95901	ko:K00952 nadM; nicotinamide-nucleotide adenylyltransferase [EC:2.7.7.1]
K05873	5.57151e-05	4.3461e-06	7.05878e-06	1.09528e-05	1.53629e-05	**	0.41784	0.0811355	*	0.0780057	1.62416	2.52015	3.53488	ko:K05873 cyaB; adenylate cyclase, class 2 [EC:4.6.1.1]
K08222	3.80909e-07	1.23911e-05	3.24782e-06	1.40188e-05	1.86558e-06	**	*	0.86142	**	32.5303	0.26211	1.13136	0.150558	ko:K08222 yqgE; MFS transporter, YQGE family, putative transporter
K18889	6.83764e-05	0.000149196	0.000113019	9.03928e-05	8.3552e-05	**	0.378365	*	**	2.18198	0.757519	0.605867	0.560016	ko:K18889 mdlA, smdA; ATP-binding cassette, subfamily B, multidrug efflux pump
K04566	1.56271e-05	4.50594e-07	2.65566e-06	1.39554e-06	3.43439e-06	**	*	**	*	0.0288341	5.89369	3.09711	7.62193	ko:K04566 lysK; lysyl-tRNA synthetase, class I [EC:6.1.1.6]
K07161	1.34595e-05	2.87714e-07	1.38429e-06	9.75005e-07	1.75448e-06	**	*	*	0.128254	0.0213764	4.81133	3.3888	6.098	ko:K07161 K07161; uncharacterized protein
K13004	5.17527e-05	1.39411e-05	3.70034e-05	3.72109e-05	3.64815e-05	**	**	***	*	0.269379	2.65427	2.66915	2.61683	ko:K13004 wbtD; galacturonosyltransferase WbtD [EC:2.4.1.-]
K06907	2.75364e-05	0.000136111	5.40858e-05	5.13921e-05	4.65872e-05	**	*	*	*	4.94296	0.397364	0.377574	0.342273	ko:K06907 K06907; uncharacterized protein
K00021	1.17466e-05	1.63631e-08	8.7383e-07	5.06449e-07	1.40908e-06	**	*	**	0.0971535	0.00139301	53.4024	30.9506	86.1133	ko:K00021 HMGCR; hydroxymethylglutaryl-CoA reductase (NADPH) [EC:1.1.1.34]
K07735	1.76533e-05	0.00011702	5.38366e-05	4.48355e-05	7.13967e-05	**	0.106794	*	0.274513	6.6288	0.460064	0.383144	0.610124	ko:K07735 algH; putative transcriptional regulator
K06944	1.3788e-05	2.69655e-08	9.17126e-07	6.38307e-07	1.86035e-06	**	0.052524	**	0.0945282	0.00195572	34.0111	23.6712	68.9898	ko:K06944 K06944; uncharacterized protein
K07562	1.35228e-05	2.82828e-08	7.42119e-07	5.36342e-07	1.50284e-06	**	0.0685846	**	0.104925	0.0020915	26.2392	18.9635	53.1362	ko:K07562 NMD3; nonsense-mediated mRNA decay protein 3
K00176	0.000143484	7.08446e-05	0.000111247	0.000128968	0.000120505	**	0.193567	*	*	0.493744	1.5703	1.82044	1.70097	ko:K00176 korD, oorD; 2-oxoglutarate ferredoxin oxidoreductase subunit delta [EC:1.2.7.3]
K09142	1.1356e-05	0	8.63514e-07	3.34568e-07	1.53448e-06	**	0.0526925	**	0.091976	0	#DIV/0!	#DIV/0!	#DIV/0!	ko:K09142 SPOUT1; methyltransferase [EC:2.1.1.-]
K03679	1.12986e-05	2.19452e-08	7.62692e-07	4.44959e-07	1.46824e-06	**	0.0828497	**	0.147894	0.00194229	34.7544	20.2759	66.9049	ko:K03679 RRP4, EXOSC2; exosome complex component RRP4
K21579	9.65397e-07	9.63691e-08	5.62989e-07	5.61806e-07	1.3044e-06	**	*	*	0.340766	0.0998233	5.84201	5.82974	13.5355	ko:K21579 grdH; betaine reductase complex component B subunit beta [EC:1.21.4.4]
K06927	1.08823e-05	0	5.45359e-07	4.26336e-07	1.23438e-06	**	*	*	0.0746796	0	#DIV/0!	#DIV/0!	#DIV/0!	ko:K06927 DPH6; diphthine-ammonia ligase [EC:6.3.1.14]
K07244	1.30446e-05	1.56976e-08	6.91126e-07	4.5802e-07	1.57751e-06	**	0.0537111	**	0.0941504	0.00120339	44.0274	29.1776	100.494	ko:K07244 K07244; mgtE-like transporter
K00583	1.40811e-05	0	8.34349e-07	6.24187e-07	2.21191e-06	**	0.0761844	**	0.0731521	0	#DIV/0!	#DIV/0!	#DIV/0!	ko:K00583 mtrG; tetrahydromethanopterin S-methyltransferase subunit G [EC:2.1.1.86]
K14656	1.29696e-05	2.13039e-08	9.52714e-07	4.32556e-07	1.72024e-06	**	0.0627963	**	0.12009	0.00164261	44.7201	20.3041	80.7474	ko:K14656 ribL; FAD synthetase [EC:2.7.7.2]
K06914	1.20438e-05	1.7977e-08	6.82944e-07	3.2923e-07	1.62067e-06	**	0.0693357	*	0.118212	0.00149264	37.9898	18.3139	90.1521	ko:K06914 mfnD; tyramine---L-glutamate ligase [EC:6.3.4.24]
K14121	1.42321e-05	2.02519e-08	1.00789e-06	4.85776e-07	1.85287e-06	**	0.0636319	*	0.0958015	0.00142297	49.7675	23.9867	91.4913	ko:K14121 ehbL; energy-converting hydrogenase B subunit L
K07214	7.98454e-05	0.000218524	0.000101373	0.000110339	0.000171513	**	*	*	0.533125	2.73683	0.4639	0.504931	0.784873	ko:K07214 fes; iron(III)-enterobactin esterase [EC:3.1.1.108]
K19090	3.93513e-05	9.65303e-06	2.84078e-05	2.93568e-05	2.8618e-05	**	0.0827832	*	0.0918595	0.245304	2.94289	3.0412	2.96467	ko:K19090 cas5t; CRISPR-associated protein Cas5t
K12589	1.19265e-05	2.49491e-08	7.39007e-07	3.7024e-07	1.72344e-06	**	0.0771768	**	0.101525	0.00209191	29.6206	14.8398	69.0784	ko:K12589 RRP42, EXOSC7; exosome complex component RRP42
K04796	1.01569e-05	0	6.26216e-07	3.89312e-07	1.44994e-06	**	0.0687342	**	0.289372	0	#DIV/0!	#DIV/0!	#DIV/0!	ko:K04796 RUXX; small nuclear ribonucleoprotein
K05884	1.32687e-05	2.86951e-08	1.35182e-06	6.79173e-07	1.85855e-06	**	**	*	0.0777194	0.00216262	47.1098	23.6686	64.7689	ko:K05884 comC; L-2-hydroxycarboxylate dehydrogenase (NAD+) [EC:1.1.1.337]
K07573	1.42251e-05	0	9.34413e-07	5.22452e-07	1.74733e-06	**	0.0671306	*	0.114356	0	#DIV/0!	#DIV/0!	#DIV/0!	ko:K07573 CSL4, EXOSC1; exosome complex component CSL4
K07178	1.35804e-05	5.08652e-08	8.13061e-07	4.62991e-07	1.45942e-06	**	0.0659748	*	0.0744461	0.0037455	15.9846	9.10231	28.6918	ko:K07178 RIOK1; RIO kinase 1 [EC:2.7.11.1]
K06965	1.29418e-05	9.26781e-09	8.70143e-07	6.25092e-07	1.6187e-06	**	*	**	0.0795374	0.000716116	93.8887	67.4476	174.658	ko:K06965 PELO, DOM34, pelA; protein pelota
K14941	1.18177e-05	2.91627e-08	7.47217e-07	6.03033e-07	1.47166e-06	**	0.0739593	*	0.166091	0.00246772	25.6223	20.6782	50.4636	ko:K14941 cofC; 2-phospho-L-lactate guanylyltransferase [EC:2.7.7.68]
K14126	1.41123e-05	1.38139e-08	1.23052e-06	6.98709e-07	2.2712e-06	**	0.0513661	**	0.0912734	0.000978858	89.0785	50.58	164.414	ko:K14126 mvhA, vhuA, vhcA; F420-non-reducing hydrogenase large subunit [EC:1.12.99.- 1.8.98.5]
K07159	1.34941e-05	2.55316e-08	8.89866e-07	5.61712e-07	2.03946e-06	**	0.0557256	*	0.135253	0.00189205	34.8536	22.0007	79.88	ko:K07159 K07159; uncharacterized protein
K00584	2.5886e-05	5.23423e-08	2.00316e-06	1.20713e-06	3.82853e-06	**	0.0532382	**	0.0916659	0.00202203	38.2705	23.0623	73.1442	ko:K00584 mtrH; tetrahydromethanopterin S-methyltransferase subunit H [EC:2.1.1.86]
K17104	1.08062e-05	0	6.01171e-07	4.5937e-07	1.40028e-06	**	0.0922478	**	0.101449	0	#DIV/0!	#DIV/0!	#DIV/0!	ko:K17104 E2.5.1.41; phosphoglycerol geranylgeranyltransferase [EC:2.5.1.41]
K00580	1.22416e-05	1.35013e-08	7.75871e-07	7.23886e-07	2.04009e-06	**	0.0683933	**	0.0509554	0.0011029	57.4665	53.6162	151.103	ko:K00580 mtrD; tetrahydromethanopterin S-methyltransferase subunit D [EC:2.1.1.86]
K00577	1.37201e-05	1.37272e-08	1.0231e-06	6.23313e-07	1.75504e-06	**	0.0519031	**	0.0803561	0.00100052	74.5311	45.407	127.851	ko:K00577 mtrA; tetrahydromethanopterin S-methyltransferase subunit A [EC:2.1.1.86]
K09722	1.10328e-05	0	6.26819e-07	4.69991e-07	1.36854e-06	**	0.0647049	**	0.0951453	0	#DIV/0!	#DIV/0!	#DIV/0!	ko:K09722 K09722, pps; 4-phosphopantoate---beta-alanine ligase [EC:6.3.2.36]
K14097	1.22906e-05	1.65697e-08	8.88798e-07	3.63172e-07	1.53179e-06	**	0.0669352	**	0.119527	0.00134816	53.6399	21.9178	92.445	ko:K14097 ehaF; energy-converting hydrogenase A subunit F
K00203	1.4406e-05	0	1.02519e-06	6.34372e-07	2.25618e-06	**	*	**	0.0714639	0	#DIV/0!	#DIV/0!	#DIV/0!	ko:K00203 fwdD, fmdD; formylmethanofuran dehydrogenase subunit D [EC:1.2.7.12]
K18882	1.01318e-05	1.48453e-08	5.94109e-07	3.91451e-07	1.40114e-06	**	0.0562689	**	0.102197	0.00146521	40.0201	26.3687	94.3826	ko:K18882 priL, pri2, priB; DNA primase large subunit
K07723	9.37673e-06	1.3843e-07	1.71484e-06	2.21445e-06	4.06611e-06	**	0.203747	*	0.154236	0.0147632	12.3878	15.9969	29.373	ko:K07723 ndoAI; CopG family transcriptional regulator / antitoxin EndoAI
K04800	1.38227e-05	1.99643e-08	8.58772e-07	5.63522e-07	1.8265e-06	**	0.0673792	**	0.0799739	0.00144432	43.0153	28.2264	91.4882	ko:K04800 rfcL; replication factor C large subunit
K09730	1.18783e-05	0	6.63409e-07	5.41246e-07	1.45409e-06	**	0.0710993	**	0.0995608	0	#DIV/0!	#DIV/0!	#DIV/0!	ko:K09730 K09730; uncharacterized protein
K07583	1.36163e-05	8.10076e-09	8.53104e-07	6.76227e-07	1.80144e-06	**	0.0607029	**	*	0.000594929	105.312	83.477	222.379	ko:K07583 PUS10; tRNA pseudouridine synthase 10 [EC:5.4.99.25]
K14564	1.26852e-05	0	8.19408e-07	4.87086e-07	1.6929e-06	**	0.0638607	**	0.09901	0	#DIV/0!	#DIV/0!	#DIV/0!	ko:K14564 NOP56; nucleolar protein 56
K14119	1.35071e-05	0	5.30587e-07	4.47541e-07	1.95894e-06	**	*	*	0.144138	0	#DIV/0!	#DIV/0!	#DIV/0!	ko:K14119 ehbJ; energy-converting hydrogenase B subunit J
K18209	1.43105e-05	3.57906e-08	1.01034e-06	6.62202e-07	2.59395e-06	**	0.057859	*	0.101773	0.00250101	28.2292	18.5021	72.4758	ko:K18209 tfrA; fumarate reductase (CoM/CoB) subunit A [EC:1.3.4.1]
K14110	1.22826e-05	2.95568e-08	9.28849e-07	4.17984e-07	1.40974e-06	**	0.10208	*	0.071851	0.0024064	31.4259	14.1417	47.6958	ko:K14110 ehbA; energy-converting hydrogenase B subunit A
K09735	1.1797e-05	1.82267e-08	7.02587e-07	4.50008e-07	1.58273e-06	**	*	**	0.10881	0.00154503	38.5471	24.6895	86.8357	ko:K09735 dpck; GTP-dependent dephospho-CoA kinase [EC:2.7.1.-]
K14561	1.04126e-05	0	4.78427e-07	4.65336e-07	8.73206e-07	**	0.133649	**	0.0838001	0	#DIV/0!	#DIV/0!	#DIV/0!	ko:K14561 IMP4; U3 small nucleolar ribonucleoprotein protein IMP4
K14124	1.31966e-05	2.00661e-08	7.16496e-07	4.69901e-07	1.7786e-06	**	0.0766718	*	0.121678	0.00152055	35.7068	23.4176	88.637	ko:K14124 ehbO; energy-converting hydrogenase B subunit O
K19824	1.32176e-05	0	1.06838e-06	7.91347e-07	2.37987e-06	**	0.0804598	**	0.106093	0	#DIV/0!	#DIV/0!	#DIV/0!	ko:K19824 fprB; rubrerythrin
K04799	1.39642e-05	2.00049e-08	7.81249e-07	6.98779e-07	1.74389e-06	**	0.0791837	**	0.126924	0.00143258	39.0529	34.9304	87.1729	ko:K04799 FEN1, RAD2; flap endonuclease-1 [EC:3.-.-.-]
K08971	1.26623e-05	3.13953e-08	8.6253e-07	4.80735e-07	1.95036e-06	**	0.0748301	*	0.0637634	0.00247944	27.4733	15.3123	62.1229	ko:K08971 K08971; putative membrane protein
K05716	1.01521e-05	0	7.68459e-07	3.78203e-07	1.27427e-06	**	0.0565712	*	0.125172	0	#DIV/0!	#DIV/0!	#DIV/0!	ko:K05716 CPGS; cyclic 2,3-diphosphoglycerate synthase [EC:6.5.1.9]
K04093	1.12202e-05	2.92929e-08	7.04607e-07	4.12611e-07	1.32548e-06	**	*	0.0609652	0.18441	0.00261073	24.0538	14.0857	45.249	ko:K04093 pheA1; chorismate mutase [EC:5.4.99.5]
K19266	1.19975e-05	4.17937e-08	8.69921e-07	5.24596e-07	1.78172e-06	**	0.0524805	*	0.141178	0.00348354	20.8146	12.552	42.6314	ko:K19266 E1.2.1.22; lactaldehyde dehydrogenase [EC:1.2.1.22]
K09119	1.34168e-05	0	7.54065e-07	5.12541e-07	1.37798e-06	**	*	*	0.224874	0	#DIV/0!	#DIV/0!	#DIV/0!	ko:K09119 cgi121; KEOPS complex subunit Cgi121
K00204	1.34667e-05	2.13039e-08	7.81244e-07	5.38615e-07	1.65708e-06	**	0.0769962	*	0.103628	0.00158198	36.6714	25.2824	77.7829	ko:K00204 fwdH; 4Fe-4S ferredoxin
K07144	1.17106e-05	3.4354e-08	8.21796e-07	5.21245e-07	1.72998e-06	**	0.0816563	**	0.128458	0.00293357	23.9214	15.1728	50.3574	ko:K07144 mfnE; 5-(aminomethyl)-3-furanmethanol phosphate kinase [EC:2.7.4.31]
K13812	1.28632e-05	8.02153e-09	9.22694e-07	5.68957e-07	1.67612e-06	**	0.0567528	*	0.0595896	0.000623605	115.027	70.9287	208.953	ko:K13812 fae-hps; bifunctional enzyme Fae/Hps [EC:4.2.1.147 4.1.2.43]
K14123	1.3035e-05	1.74511e-08	9.2392e-07	6.0219e-07	1.84348e-06	**	*	**	0.0512734	0.00133879	52.9434	34.5073	105.637	ko:K14123 ehbN; energy-converting hydrogenase B subunit N
K11780	1.32498e-05	3.63524e-08	8.07953e-07	5.81264e-07	1.64733e-06	**	0.0734847	**	0.133563	0.00274363	22.2255	15.9897	45.3155	ko:K11780 cofG; 7,8-didemethyl-8-hydroxy-5-deazariboflavin synthase [EC:4.3.1.32]
K09724	1.02026e-05	3.11864e-08	5.57616e-07	3.4577e-07	1.37444e-06	**	0.0791341	**	0.146976	0.00305672	17.8801	11.0872	44.0717	ko:K09724 K09724; uncharacterized protein
K00125	2.5248e-05	2.44836e-08	1.63613e-06	9.97063e-07	3.69334e-06	**	0.0719831	**	0.100398	0.000969725	66.8254	40.7237	150.849	ko:K00125 fdhB; formate dehydrogenase (coenzyme F420) beta subunit [EC:1.17.98.3 1.8.98.6]
K00940	4.95207e-05	0.000142669	9.9709e-05	6.9836e-05	7.60146e-05	**	0.316293	*	0.0620007	2.88099	0.698885	0.489498	0.532805	ko:K00940 ndk, NME; nucleoside-diphosphate kinase [EC:2.7.4.6]
K07579	1.10152e-05	0	6.932e-07	5.3043e-07	1.60951e-06	**	0.0724502	**	0.08909	0	#DIV/0!	#DIV/0!	#DIV/0!	ko:K07579 K07579; putative methylase
K07580	8.88792e-06	0	7.95219e-07	2.9847e-07	1.38781e-06	**	0.115062	*	0.158361	0	#DIV/0!	#DIV/0!	#DIV/0!	ko:K07580 K07580; Zn-ribbon RNA-binding protein
K18855	1.25384e-05	0	7.19204e-07	4.47092e-07	1.70119e-06	**	*	**	0.0748036	0	#DIV/0!	#DIV/0!	#DIV/0!	ko:K18855 E1.1.1.374; UDP-N-acetylglucosamine 3-dehydrogenase [EC:1.1.1.374]
K06932	1.13091e-05	0	7.1459e-07	4.78549e-07	1.6499e-06	**	0.0698414	**	0.122353	0	#DIV/0!	#DIV/0!	#DIV/0!	ko:K06932 tiaS; tRNA(Ile2)-agmatinylcytidine synthase [EC:6.3.4.22]
K07721	1.35831e-05	0	6.71218e-07	4.49603e-07	1.96607e-06	**	0.0830917	*	*	0	#DIV/0!	#DIV/0!	#DIV/0!	ko:K07721 K07721; ArsR family transcriptional regulator
K07072	1.22964e-05	0	9.72466e-07	5.36833e-07	1.76169e-06	**	0.0570159	**	0.0589787	0	#DIV/0!	#DIV/0!	#DIV/0!	ko:K07072 mfnF; (4-(4-[2-(gamma-L-glutamylamino)ethyl]phenoxymethyl)furan-2-yl)methanamine synthase [EC:2.5.1.131]
K00200	1.3582e-05	1.72372e-08	9.78103e-07	5.84213e-07	1.79559e-06	**	0.0531589	*	0.0812297	0.00126911	56.7438	33.8926	104.17	ko:K00200 fwdA, fmdA; formylmethanofuran dehydrogenase subunit A [EC:1.2.7.12]
K17870	1.04648e-05	0	5.36454e-07	4.47003e-07	1.39912e-06	**	0.0622158	**	0.111965	0	#DIV/0!	#DIV/0!	#DIV/0!	ko:K17870 nox1; NADH oxidase (H2O2-forming) [EC:1.6.3.3]
K16793	1.23716e-05	3.97673e-08	8.52791e-07	4.52054e-07	1.89881e-06	**	0.080645	*	0.103194	0.00321441	21.4445	11.3675	47.7479	ko:K16793 aksE; methanogen homoaconitase small subunit [EC:4.2.1.114]
K08096	1.26251e-05	6.50954e-08	8.35554e-07	4.03663e-07	1.36577e-06	**	0.0696401	*	0.136485	0.00515602	12.8358	6.20111	20.9811	ko:K08096 gch3; GTP cyclohydrolase IIa [EC:3.5.4.29]
K04483	1.41912e-05	0	9.79893e-07	5.06775e-07	2.16078e-06	**	*	**	0.0955196	0	#DIV/0!	#DIV/0!	#DIV/0!	ko:K04483 radA; DNA repair protein RadA
K07135	1.26976e-05	1.36133e-08	7.94277e-07	4.41979e-07	1.63123e-06	**	0.0660203	**	0.0982521	0.00107211	58.3456	32.4667	119.826	ko:K07135 K07135; uncharacterized protein
K14128	1.30662e-05	4.247e-08	8.9823e-07	5.37655e-07	2.24367e-06	**	0.0551013	*	0.107695	0.00325038	21.1498	12.6597	52.8296	ko:K14128 mvhG, vhuG, vhcG; F420-non-reducing hydrogenase small subunit [EC:1.12.99.- 1.8.98.5]
K09140	1.12556e-05	0	7.19344e-07	4.92734e-07	1.42531e-06	**	0.0715229	**	0.125571	0	#DIV/0!	#DIV/0!	#DIV/0!	ko:K09140 TSR3; pre-rRNA-processing protein TSR3
K07108	1.25805e-05	2.56313e-08	8.78287e-07	5.00648e-07	1.62179e-06	**	0.058403	*	0.0854107	0.00203738	34.2662	19.5327	63.2739	ko:K07108 K07108; uncharacterized protein
K03768	0.000589569	0.000445854	0.000544887	0.000566821	0.000508725	**	0.0728211	*	0.373461	0.756236	1.22212	1.27132	1.14101	ko:K03768 PPIB, ppiB; peptidyl-prolyl cis-trans isomerase B (cyclophilin B) [EC:5.2.1.8]
K06933	1.041e-05	0	6.71542e-07	3.17569e-07	1.49488e-06	**	*	**	0.0870367	0	#DIV/0!	#DIV/0!	#DIV/0!	ko:K06933 K06933; uncharacterized protein
K00186	1.17164e-05	2.73788e-08	2.06071e-06	6.3151e-07	1.96029e-06	**	0.229233	**	0.0646332	0.00233679	75.2669	23.0657	71.5988	ko:K00186 vorA; 2-oxoisovalerate ferredoxin oxidoreductase alpha subunit [EC:1.2.7.7]
K04802	1.30536e-05	5.35642e-08	7.87461e-07	5.27484e-07	1.54351e-06	**	0.106452	*	0.128639	0.00410342	14.7013	9.84769	28.816	ko:K04802 PCNA; proliferating cell nuclear antigen
K22223	1.28963e-05	1.39609e-08	8.2062e-07	6.08842e-07	1.95466e-06	**	0.0533971	**	0.0584564	0.00108255	58.78	43.6106	140.01	ko:K22223 pgp; phosphoglycolate phosphatase [EC:3.1.3.18]
K20215	1.12697e-05	1.21063e-08	5.47665e-07	2.98681e-07	1.53991e-06	**	0.0647697	**	0.0988678	0.00107423	45.238	24.6715	127.199	ko:K20215 dph5; diphthine synthase [EC:2.1.1.98]
K14106	1.15689e-05	2.62465e-08	7.64866e-07	6.02253e-07	1.82821e-06	**	0.0649759	**	0.14265	0.00226871	29.1417	22.9461	69.6557	ko:K14106 ehaO; energy-converting hydrogenase A subunit O
K17884	1.26267e-05	3.47175e-08	8.64072e-07	6.59149e-07	1.68902e-06	**	0.0576674	**	0.106054	0.00274954	24.8886	18.9861	48.6502	ko:K17884 E2.7.8.39; archaetidylinositol phosphate synthase [EC:2.7.8.39]
K03049	1.06206e-05	0	8.33796e-07	4.48543e-07	1.1944e-06	**	0.0639897	**	0.214283	0	#DIV/0!	#DIV/0!	#DIV/0!	ko:K03049 rpoE1; DNA-directed RNA polymerase subunit E' [EC:2.7.7.6]
K00187	1.20912e-05	2.01463e-08	2.00926e-06	5.84878e-07	1.91215e-06	**	0.205299	**	0.131001	0.0016662	99.7334	29.0315	94.9132	ko:K00187 vorB; 2-oxoisovalerate ferredoxin oxidoreductase beta subunit [EC:1.2.7.7]
K14112	1.36735e-05	0	6.18505e-07	4.20513e-07	1.56427e-06	**	0.084395	**	0.0758939	0	#DIV/0!	#DIV/0!	#DIV/0!	ko:K14112 ehbC; energy-converting hydrogenase B subunit C
K18210	1.17162e-05	1.99239e-08	8.58161e-07	5.74156e-07	1.6193e-06	**	0.0589	*	0.128991	0.00170055	43.0719	28.8174	81.2741	ko:K18210 tfrB; fumarate reductase (CoM/CoB) subunit B [EC:1.3.4.1]
K00558	0.00100042	0.000722996	0.000861631	0.000980055	0.000860107	**	0.193859	*	0.303063	0.722691	1.19175	1.35555	1.18964	ko:K00558 DNMT1, dcm; DNA (cytosine-5)-methyltransferase 1 [EC:2.1.1.37]
K16792	1.27512e-05	3.11716e-08	9.47749e-07	4.75058e-07	2.20042e-06	**	0.0659311	**	0.0769849	0.00244461	30.4043	15.2401	70.5908	ko:K16792 aksD; methanogen homoaconitase large subunit [EC:4.2.1.114]
K09720	1.30563e-05	2.92929e-08	8.87431e-07	5.57612e-07	1.77877e-06	**	0.0569928	**	0.100146	0.00224358	30.2951	19.0357	60.7234	ko:K09720 nrpRI; HTH-type transcriptional regulator, global nitrogen regulator NrpRI
K07254	1.34431e-05	1.8126e-08	9.06954e-07	4.30883e-07	1.71014e-06	**	0.0508552	*	0.136831	0.00134835	50.0361	23.7716	94.3476	ko:K07254 atrm56; tRNA (cytidine56-2'-O)-methyltransferase [EC:2.1.1.206]
K18933	1.28353e-05	2.54985e-08	7.41387e-07	4.4095e-07	1.50199e-06	**	0.0794629	*	0.128535	0.0019866	29.0757	17.2932	58.905	ko:K18933 mfnA, adc; tyrosine decarboxylase / aspartate 1-decarboxylase [EC:4.1.1.25 4.1.1.11]
K20489	4.31293e-05	1.6316e-05	2.81951e-05	3.1539e-05	3.1376e-05	**	0.247011	*	0.123705	0.378304	1.72807	1.93301	1.92302	ko:K20489 nisI; lantibiotic immunity protein
K14101	1.27266e-05	1.11973e-08	8.31645e-07	5.04077e-07	1.50467e-06	**	0.0530465	**	0.10401	0.000879836	74.272	45.0178	134.378	ko:K14101 ehaJ; energy-converting hydrogenase A subunit J
K00582	1.21978e-05	0	8.93547e-07	7.34786e-07	1.81685e-06	**	0.0933399	*	*	0	#DIV/0!	#DIV/0!	#DIV/0!	ko:K00582 mtrF; tetrahydromethanopterin S-methyltransferase subunit F [EC:2.1.1.86]
K00626	0.000120755	0.000350318	0.000256794	0.00022855	0.000157526	**	0.466763	0.207218	*	2.90106	0.73303	0.652406	0.449667	ko:K00626 ACAT, atoB; acetyl-CoA C-acetyltransferase [EC:2.3.1.9]
K22011	2.79033e-05	5.18574e-08	1.91412e-06	1.0836e-06	3.61275e-06	**	0.0628931	*	0.0873534	0.00185847	36.9112	20.8957	69.667	ko:K22011 cfbA; sirohydrochlorin cobalto/nickelchelatase [EC:4.99.1.3 4.99.1.11]
K07561	1.38002e-05	0	8.37494e-07	6.56042e-07	1.77055e-06	**	*	**	0.0858798	0	#DIV/0!	#DIV/0!	#DIV/0!	ko:K07561 DPH1, dph2; 2-(3-amino-3-carboxypropyl)histidine synthase [EC:2.5.1.108]
K14127	2.59668e-05	4.62085e-08	1.86882e-06	1.04081e-06	3.59404e-06	**	0.074021	**	0.109734	0.00177952	40.4432	22.5241	77.7787	ko:K14127 mvhD, vhuD, vhcD; F420-non-reducing hydrogenase iron-sulfur subunit [EC:1.12.99.- 1.8.98.5 1.8.98.6]
K00202	1.40414e-05	3.37069e-08	1.09309e-06	6.61337e-07	1.99746e-06	**	0.0633447	**	0.0728125	0.00240053	32.4293	19.6202	59.2597	ko:K00202 fwdC, fmdC; formylmethanofuran dehydrogenase subunit C [EC:1.2.7.12]
K14109	1.05149e-05	1.88074e-08	6.44167e-07	5.03139e-07	1.47365e-06	**	0.0542096	**	0.11434	0.00178864	34.2507	26.7522	78.3549	ko:K14109 ehaR; energy-converting hydrogenase A subunit R
K17488	1.2537e-05	1.14447e-07	8.91652e-07	6.22528e-07	2.0043e-06	**	0.109885	*	0.114663	0.00912873	7.79098	5.43946	17.513	ko:K17488 mptA; GTP cyclohydrolase IV [EC:3.5.4.39]
K19817	1.36345e-05	1.60431e-08	8.86815e-07	4.18511e-07	1.82672e-06	**	0.051777	**	0.074784	0.00117665	55.2772	26.0867	113.863	ko:K19817 fprA; coenzyme F420H2 oxidase [EC:1.5.3.22]
K14653	1.09522e-05	1.42026e-08	7.28055e-07	4.20053e-07	1.32607e-06	**	0.0925112	*	0.0570113	0.00129678	51.262	29.5758	93.3677	ko:K14653 arfB; 2-amino-5-formylamino-6-ribosylaminopyrimidin-4(3H)-one 5'-monophosphate deformylase [EC:3.5.1.102]
K09482	1.11481e-05	3.00303e-08	7.33505e-07	6.0075e-07	1.71761e-06	**	0.0708214	**	0.118866	0.00269375	24.4255	20.0048	57.1959	ko:K09482 gatD; glutamyl-tRNA(Gln) amidotransferase subunit D [EC:6.3.5.7]
K14574	1.15911e-05	0	9.52313e-07	4.14981e-07	1.81502e-06	**	0.0545788	**	0.10449	0	#DIV/0!	#DIV/0!	#DIV/0!	ko:K14574 SDO1, SBDS; ribosome maturation protein SDO1
K00672	2.51849e-05	2.2093e-08	1.92119e-06	8.87613e-07	3.42267e-06	**	0.0638466	**	0.109461	0.000877229	86.9593	40.1763	154.921	ko:K00672 ftr; formylmethanofuran--tetrahydromethanopterin N-formyltransferase [EC:2.3.1.101]
K07572	1.30404e-05	0	7.54881e-07	5.81971e-07	1.48039e-06	**	*	**	0.066067	0	#DIV/0!	#DIV/0!	#DIV/0!	ko:K07572 K07572; putative nucleotide binding protein
K17830	1.12009e-05	1.66538e-08	8.08913e-07	4.86028e-07	1.82839e-06	**	*	**	0.0745896	0.00148683	48.5722	29.1842	109.788	ko:K17830 GGR; digeranylgeranylglycerophospholipid reductase [EC:1.3.1.101 1.3.7.11]
K03725	1.06893e-05	3.79723e-09	6.79539e-07	4.78517e-07	1.26854e-06	**	0.050607	**	0.111541	0.000355237	178.957	126.017	334.069	ko:K03725 K03725; archaea-specific helicase [EC:3.6.4.-]
K03726	1.17288e-05	1.89916e-08	8.56589e-07	4.95658e-07	2.22242e-06	**	0.0507628	**	0.0604567	0.00161923	45.1035	26.0987	117.021	ko:K03726 helS; helicase [EC:3.6.4.-]
K07730	1.1896e-05	0	7.85081e-07	4.66415e-07	1.43547e-06	**	0.0538163	**	0.0881377	0	#DIV/0!	#DIV/0!	#DIV/0!	ko:K07730 K07730; putative transcriptional regulator
K12700	8.39307e-06	8.31404e-05	6.06543e-05	2.19783e-05	3.1563e-05	**	0.610158	*	0.101066	9.90583	0.729541	0.264351	0.379635	ko:K12700 rihC; non-specific riboncleoside hydrolase [EC:3.2.-.-]
K11781	1.00517e-05	2.56313e-08	7.78877e-07	3.65919e-07	1.52903e-06	**	*	*	0.123845	0.00254995	30.3877	14.2762	59.6547	ko:K11781 cofH; 5-amino-6-(D-ribitylamino)uracil---L-tyrosine 4-hydroxyphenyl transferase [EC:2.5.1.147]
K05715	1.14676e-05	0	6.71315e-07	4.11397e-07	1.63165e-06	**	*	**	0.139585	0	#DIV/0!	#DIV/0!	#DIV/0!	ko:K05715 2PGK; 2-phosphoglycerate kinase [EC:2.7.2.16]
K21611	1.40096e-05	1.84315e-08	9.46763e-07	5.60968e-07	1.89423e-06	**	0.0560193	**	0.0645113	0.00131563	51.3666	30.4353	102.772	ko:K21611 cfbD; Ni-sirohydrochlorin a,c-diamide reductive cyclase subunit CfbD [EC:6.3.3.7]
K09739	1.34894e-05	2.66732e-08	8.5308e-07	5.43383e-07	1.71694e-06	**	0.0749028	*	0.0965337	0.00197735	31.9826	20.3718	64.3693	ko:K09739 mptD; dihydroneopterin aldolase [EC:4.1.2.25]
K14081	1.20926e-05	0	8.80326e-07	6.74476e-07	1.41215e-06	**	0.0695932	**	0.0618386	0	#DIV/0!	#DIV/0!	#DIV/0!	ko:K14081 mtaC; methanol corrinoid protein
K07585	1.37789e-05	0	9.34237e-07	4.47444e-07	1.54007e-06	**	*	**	*	0	#DIV/0!	#DIV/0!	#DIV/0!	ko:K07585 K07585; tRNA methyltransferase
K04797	1.44037e-05	2.23184e-08	1.16538e-06	7.77613e-07	1.63289e-06	**	0.0651441	**	0.14418	0.00154949	52.2163	34.8418	73.1635	ko:K04797 pfdA, PFDN5; prefoldin alpha subunit
K07142	1.36377e-05	1.367e-08	8.43607e-07	5.38064e-07	1.86567e-06	**	0.0563071	**	0.121843	0.00100237	61.7121	39.3609	136.479	ko:K07142 mptE; 2-amino-4-hydroxy-6-hydroxymethyldihydropteridine diphosphokinase [EC:2.7.6.3]
K00150	1.48111e-05	2.81278e-08	9.58529e-07	7.56989e-07	2.74564e-06	**	0.0922179	*	0.199063	0.00189911	34.0776	26.9124	97.6129	ko:K00150 gap2; glyceraldehyde-3-phosphate dehydrogenase (NAD(P)) [EC:1.2.1.59]
K14120	1.28788e-05	2.08526e-08	9.43484e-07	5.33088e-07	1.83666e-06	**	0.0513451	**	0.0928829	0.00161914	45.2454	25.5646	88.0783	ko:K14120 ehbK; energy-converting hydrogenase B subunit K
K03044	1.26417e-05	1.08636e-08	7.05995e-07	6.05971e-07	1.62456e-06	**	0.0526694	**	0.0938644	0.000859346	64.9872	55.78	149.542	ko:K03044 rpoB1; DNA-directed RNA polymerase subunit B' [EC:2.7.7.6]
K14108	1.17561e-05	0	7.67425e-07	5.28976e-07	1.75022e-06	**	0.0666405	**	0.107536	0	#DIV/0!	#DIV/0!	#DIV/0!	ko:K14108 ehaQ; energy-converting hydrogenase A subunit Q
K13942	1.2617e-05	5.82392e-08	9.78291e-07	5.36273e-07	1.72485e-06	**	0.0552927	*	0.0897325	0.00461592	16.7978	9.20811	29.6167	ko:K13942 hmd; 5,10-methenyltetrahydromethanopterin hydrogenase [EC:1.12.98.2]
K07575	1.27273e-05	5.89366e-08	9.02013e-07	4.57827e-07	1.84583e-06	**	0.0757735	*	0.216157	0.00463071	15.3048	7.76812	31.3188	ko:K07575 MCTS, TMA20; malignant T-cell-amplified sequence
K14094	1.17208e-05	3.41751e-08	7.94853e-07	6.91175e-07	2.11085e-06	**	0.0844374	**	0.0640886	0.00291577	23.2583	20.2245	61.7658	ko:K14094 ehaC; energy-converting hydrogenase A subunit C
K14104	1.22267e-05	0	7.97724e-07	4.77943e-07	1.63182e-06	**	0.0760458	**	0.0675405	0	#DIV/0!	#DIV/0!	#DIV/0!	ko:K14104 ehaM; energy-converting hydrogenase A subunit M
K14107	1.18867e-05	4.7138e-08	9.32157e-07	4.98407e-07	1.5741e-06	**	0.078738	**	0.0810038	0.00396562	19.7751	10.5734	33.3935	ko:K14107 ehaP; energy-converting hydrogenase A subunit P
K18779	1.10009e-05	2.48546e-08	8.16334e-07	4.93916e-07	1.44593e-06	**	0.0756098	*	0.104847	0.00225932	32.8444	19.8722	58.1754	ko:K18779 tgtA; 7-cyano-7-deazaguanine tRNA-ribosyltransferase [EC:2.4.2.48]
K09726	1.08314e-05	3.5954e-08	7.22102e-07	9.69784e-07	1.85646e-06	**	0.0616505	0.0608262	*	0.00331944	20.084	26.9729	51.6343	ko:K09726 K09726; uncharacterized protein
K16306	1.11572e-05	3.71412e-08	8.0554e-07	4.94886e-07	2.05902e-06	**	0.0655488	**	0.218865	0.0033289	21.6886	13.3244	55.4377	ko:K16306 K16306; fructose-bisphosphate aldolase / 2-amino-3,7-dideoxy-D-threo-hept-6-ulosonate synthase [EC:4.1.2.13 2.2.1.10]
K00581	1.34878e-05	6.45405e-08	7.64123e-07	6.24586e-07	1.85006e-06	**	0.0768883	*	0.165505	0.00478509	11.8394	9.67743	28.6652	ko:K00581 mtrE; tetrahydromethanopterin S-methyltransferase subunit E [EC:2.1.1.86]
K06928	1.82639e-05	7.22345e-06	1.53762e-05	2.49863e-05	2.08104e-05	**	*	*	*	0.395504	2.12865	3.45905	2.88095	ko:K06928 NTPCR; nucleoside-triphosphatase [EC:3.6.1.15]
K06943	1.24855e-05	0	7.90737e-07	4.39915e-07	1.61704e-06	**	0.0565464	**	0.0840481	0	#DIV/0!	#DIV/0!	#DIV/0!	ko:K06943 NOG1; nucleolar GTP-binding protein
K06913	1.13878e-05	0	6.94863e-07	5.33163e-07	1.51162e-06	**	0.0692682	**	0.112662	0	#DIV/0!	#DIV/0!	#DIV/0!	ko:K06913 K06913; uncharacterized protein
K14098	1.27643e-05	0	1.00013e-06	6.32373e-07	2.24189e-06	**	*	**	0.0663245	0	#DIV/0!	#DIV/0!	#DIV/0!	ko:K14098 ehaG; energy-converting hydrogenase A subunit G
K08979	1.12012e-05	1.62149e-08	6.72975e-07	5.5944e-07	1.59613e-06	**	0.0568073	**	0.112337	0.0014476	41.5036	34.5017	98.4361	ko:K08979 K08979; putative membrane protein
K14095	1.35276e-05	0	7.05816e-07	6.92526e-07	1.93147e-06	**	0.0593933	*	0.0715381	0	#DIV/0!	#DIV/0!	#DIV/0!	ko:K14095 ehaD; energy-converting hydrogenase A subunit D
K09741	1.0396e-05	0	5.31816e-07	3.4359e-07	1.26822e-06	**	0.058759	*	*	0	#DIV/0!	#DIV/0!	#DIV/0!	ko:K09741 pcc1; KEOPS complex subunit Pcc1
K09474	1.51371e-06	2.7938e-05	3.52628e-06	8.77694e-06	1.19929e-05	**	*	0.111073	0.158747	18.4567	0.126218	0.314157	0.429269	ko:K09474 phoN; acid phosphatase (class A) [EC:3.1.3.2]
K21612	1.19249e-05	6.95086e-09	6.41352e-07	5.2079e-07	1.54079e-06	**	0.060778	**	0.114628	0.000582887	92.2695	74.9245	221.669	ko:K21612 cfbE; coenzyme F430 synthetase [EC:6.4.1.9]
K00205	2.52592e-05	1.78791e-08	1.53652e-06	1.19168e-06	3.51904e-06	**	0.0571	**	0.05666	0.000707822	85.9395	66.6524	196.825	ko:K00205 fwdF, fmdF; 4Fe-4S ferredoxin
K06034	1.07029e-05	7.76522e-08	7.92034e-07	6.16897e-07	1.50566e-06	**	0.107387	*	0.15456	0.00725527	10.1998	7.94436	19.3897	ko:K06034 comD; sulfopyruvate decarboxylase subunit alpha [EC:4.1.1.79]
K06961	1.17249e-05	1.58493e-08	8.93569e-07	4.71187e-07	1.73385e-06	**	*	*	0.122586	0.00135177	56.3791	29.7292	109.396	ko:K06961 KRR1; ribosomal RNA assembly protein
K17105	1.27008e-05	1.15521e-08	7.4101e-07	5.17195e-07	1.50458e-06	**	0.100997	*	0.107752	0.00090956	64.1449	44.7705	130.243	ko:K17105 E2.5.1.42; geranylgeranylglycerol-phosphate geranylgeranyltransferase [EC:2.5.1.42]
K07103	1.43543e-05	0	6.33641e-07	5.31318e-07	1.5853e-06	**	0.084526	*	0.0843698	0	#DIV/0!	#DIV/0!	#DIV/0!	ko:K07103 K07103; uncharacterized protein
K19712	1.17019e-05	1.59262e-08	6.13036e-07	4.00714e-07	1.41989e-06	**	*	**	0.113547	0.001361	38.4922	25.1606	89.1541	ko:K19712 cobY; adenosylcobinamide-phosphate guanylyltransferase [EC:2.7.7.62]
K04484	1.23403e-05	0	1.05294e-06	5.54145e-07	2.04103e-06	**	*	**	0.0671762	0	#DIV/0!	#DIV/0!	#DIV/0!	ko:K04484 radB; DNA repair protein RadB
K14125	1.23295e-05	0	6.73968e-07	5.43282e-07	2.11759e-06	**	0.0679621	*	0.100339	0	#DIV/0!	#DIV/0!	#DIV/0!	ko:K14125 ehbP; energy-converting hydrogenase B subunit P
K14093	1.22565e-05	0	9.51999e-07	4.13944e-07	1.75795e-06	**	0.0560358	**	0.138503	0	#DIV/0!	#DIV/0!	#DIV/0!	ko:K14093 ehaB; energy-converting hydrogenase A subunit B
K06395	3.61159e-05	1.96067e-05	3.56518e-05	4.03545e-05	3.00391e-05	**	0.0788428	*	0.172395	0.542883	1.81835	2.0582	1.53208	ko:K06395 spoIIIAF; stage III sporulation protein AF
K10010	3.85131e-05	0.000105198	7.16591e-05	5.65779e-05	4.99874e-05	**	0.295628	0.0748762	*	2.73147	0.681186	0.537825	0.475177	ko:K10010 tcyC, yecC; L-cystine transport system ATP-binding protein [EC:7.4.2.1]
K03047	1.13652e-05	0	6.77013e-07	4.55683e-07	1.44231e-06	**	0.0597915	**	0.098239	0	#DIV/0!	#DIV/0!	#DIV/0!	ko:K03047 rpoD; DNA-directed RNA polymerase subunit D [EC:2.7.7.6]
K09723	1.2947e-05	2.27834e-08	6.98351e-07	5.07219e-07	1.80718e-06	**	0.0561138	*	0.109671	0.00175974	30.6518	22.2627	79.3201	ko:K09723 ginS; DNA replication factor GINS
K21610	9.98056e-06	2.46677e-08	4.34841e-07	3.83742e-07	1.29596e-06	**	0.0671537	**	0.141041	0.00247158	17.6279	15.5565	52.5369	ko:K21610 cfbC; Ni-sirohydrochlorin a,c-diamide reductive cyclase subunit CfbC [EC:6.3.3.7]
K18853	1.38992e-05	5.60822e-08	9.73429e-07	5.406e-07	1.89177e-06	**	0.0821041	*	0.084897	0.00403492	17.3572	9.63944	33.7321	ko:K18853 dmrX; dihydromethanopterin reductase (acceptor) [EC:1.5.99.15]
K00579	1.36318e-05	1.21063e-08	1.0245e-06	5.02457e-07	1.92653e-06	**	0.0644723	*	0.104303	0.000888089	84.6255	41.5037	159.134	ko:K00579 mtrC; tetrahydromethanopterin S-methyltransferase subunit C [EC:2.1.1.86]
K09717	1.33199e-05	9.16426e-09	8.37209e-07	5.28029e-07	1.93477e-06	**	*	*	0.126567	0.000688011	91.3558	57.6183	211.121	ko:K09717 K09717; uncharacterized protein
K14103	1.32106e-05	3.0951e-08	1.03851e-06	4.56825e-07	1.85413e-06	**	0.0778973	*	0.0658173	0.0023429	33.5534	14.7596	59.9053	ko:K14103 ehaL; energy-converting hydrogenase A subunit L
K09728	1.19947e-05	4.00098e-08	6.38265e-07	4.80043e-07	1.53361e-06	**	0.147347	0.0744448	*	0.00333564	15.9527	11.9981	38.3309	ko:K09728 K09728; uncharacterized protein
K00201	1.36039e-05	1.42955e-08	8.74107e-07	6.7399e-07	1.96629e-06	**	0.0575029	**	0.0977538	0.00105083	61.1458	47.1472	137.546	ko:K00201 fwdB, fmdB; formylmethanofuran dehydrogenase subunit B [EC:1.2.7.12]
K07158	1.16767e-05	2.50443e-08	8.4585e-07	5.91677e-07	1.7927e-06	**	0.080981	**	0.161312	0.00214481	33.7741	23.6252	71.5812	ko:K07158 K07158; uncharacterized protein
K00768	0.000149859	0.000272068	0.000199758	0.000203957	0.000189698	**	0.147019	0.156861	*	1.81549	0.734223	0.749656	0.697246	ko:K12234 cofE, fbiB; coenzyme F420-0:L-glutamate ligase / coenzyme F420-1:gamma-L-glutamate ligase [EC:6.3.2.31 6.3.2.34]
K12234	1.25675e-05	2.57318e-08	8.88279e-07	5.90346e-07	2.16387e-06	**	0.0516884	**	*	0.00204748	34.5206	22.9422	84.0932	ko:K07581 K07581; RNA-binding protein
K07581	1.20753e-05	0	5.2154e-07	4.70838e-07	1.40576e-06	**	0.0599111	**	0.192647	0	#DIV/0!	#DIV/0!	#DIV/0!	ko:K12340 tolC; outer membrane protein
K09139	1.34772e-05	0	1.34645e-06	1.18679e-06	2.81935e-06	**	*	*	0.0556617	0	#DIV/0!	#DIV/0!	#DIV/0!	ko:K09139 K09139; uncharacterized protein
K09154	1.21348e-05	0	5.43249e-07	5.44489e-07	1.42823e-06	**	0.0954174	**	0.167655	0	#DIV/0!	#DIV/0!	#DIV/0!	ko:K09154 K09154; uncharacterized protein
K14113	1.45812e-05	0	7.40496e-07	4.34348e-07	2.28103e-06	**	0.116872	*	0.101104	0	#DIV/0!	#DIV/0!	#DIV/0!	ko:K14113 ehbD; energy-converting hydrogenase B subunit D
K14118	1.39658e-05	0	8.51457e-07	4.15313e-07	1.91693e-06	**	*	*	0.105231	0	#DIV/0!	#DIV/0!	#DIV/0!	ko:K14118 ehbI; energy-converting hydrogenase B subunit I
K09713	1.22289e-05	0	5.81549e-07	5.01019e-07	1.6308e-06	**	0.128865	*	0.159475	0	#DIV/0!	#DIV/0!	#DIV/0!	ko:K09713 K09713; uncharacterized protein
K14115	1.26213e-05	6.75063e-09	7.99222e-07	4.07942e-07	1.78134e-06	**	0.0617649	*	0.0997105	0.000534858	118.392	60.4303	263.878	ko:K14115 ehbF; energy-converting hydrogenase B subunit F
K00578	1.33246e-05	2.98255e-08	9.10963e-07	7.18819e-07	2.07558e-06	**	*	*	0.101201	0.00223837	30.5431	24.1008	69.5909	ko:K00578 mtrB; tetrahydromethanopterin S-methyltransferase subunit B [EC:2.1.1.86]
K04795	1.23604e-05	1.53309e-08	8.47472e-07	4.85598e-07	1.58879e-06	**	0.0539469	**	0.0743966	0.00124032	55.2788	31.6745	103.634	ko:K04795 flpA; fibrillarin-like pre-rRNA processing protein
K04801	1.38273e-05	3.11469e-08	9.0453e-07	5.71112e-07	1.95617e-06	**	0.0601579	**	0.0715649	0.00225257	29.0408	18.3361	62.8046	ko:K04801 rfcS; replication factor C small subunit
K09727	1.23295e-05	2.26263e-08	9.34876e-07	4.6194e-07	1.52558e-06	*	0.0695412	*	0.16844	0.00183513	41.3182	20.4161	67.4254	ko:K09727 K09727; uncharacterized protein
K13039	1.0662e-05	5.49856e-08	7.14267e-07	4.91767e-07	1.23437e-06	*	0.0894371	*	0.154496	0.00515717	12.9901	8.94356	22.4489	ko:K13039 comE; sulfopyruvate decarboxylase subunit beta [EC:4.1.1.79]
K14100	1.15174e-05	0	8.20498e-07	4.1349e-07	1.5314e-06	*	0.0510041	*	0.126505	0	#DIV/0!	#DIV/0!	#DIV/0!	ko:K14100 ehaI; energy-converting hydrogenase A subunit I
K19954	4.82452e-06	5.50358e-07	1.01884e-06	1.81296e-06	3.00885e-06	*	0.542719	0.162046	*	0.114075	1.85124	3.29415	5.46709	ko:K19954 adh1; alcohol dehydrogenase [EC:1.1.1.-]
K14099	1.20646e-05	1.46465e-08	7.97679e-07	4.53065e-07	1.76074e-06	*	0.0670907	**	0.145367	0.001214	54.4622	30.9334	120.216	ko:K14099 ehaH; energy-converting hydrogenase A subunit H
K07728	1.22087e-05	7.45638e-08	6.81191e-07	4.4853e-07	1.65988e-06	*	0.0868456	*	0.145736	0.00610745	9.13569	6.01539	22.2612	ko:K07728 K07728; putative transcriptional regulator
K07134	1.1279e-05	9.53723e-09	7.78519e-07	4.52153e-07	1.57939e-06	*	0.0627242	*	0.117317	0.000845575	81.6295	47.4092	165.602	ko:K07134 K07134; uncharacterized protein
K18330	2.54569e-05	2.75705e-06	1.08897e-05	1.67904e-05	3.20851e-05	*	**	**	*	0.108303	3.94976	6.09	11.6375	ko:K18330 hndA; NADP-reducing hydrogenase subunit HndA [EC:1.12.1.3]
K07744	1.04588e-05	0	8.26881e-07	4.31515e-07	1.48409e-06	*	0.0743802	**	0.109113	0	#DIV/0!	#DIV/0!	#DIV/0!	ko:K07744 K07744; transcriptional regulator
K09141	1.55787e-05	3.31085e-07	2.97452e-06	2.48963e-06	3.15511e-06	*	*	**	**	0.0212523	8.98418	7.51963	9.52961	ko:K09141 K09141; uncharacterized protein
K14116	1.35943e-05	0	1.08068e-06	4.17598e-07	1.84403e-06	*	*	*	0.1699	0	#DIV/0!	#DIV/0!	#DIV/0!	ko:K14116 ehbG; energy-converting hydrogenase B subunit G
K14105	1.17716e-05	2.1872e-08	7.47596e-07	4.66755e-07	2.13631e-06	*	0.115719	**	0.145097	0.00185804	34.1804	21.3403	97.6733	ko:K14105 ehaN; energy-converting hydrogenase A subunit N
K14092	1.14076e-05	0	9.80102e-07	4.21537e-07	1.36928e-06	*	*	**	0.0922837	0	#DIV/0!	#DIV/0!	#DIV/0!	ko:K14092 ehaA; energy-converting hydrogenase A subunit A
K14102	1.26431e-05	3.60528e-08	7.99674e-07	2.5506e-07	1.40808e-06	*	*	0.0823276	*	0.00285159	22.1806	7.07463	39.0559	ko:K14102 ehaK; energy-converting hydrogenase A subunit K
K14122	1.37491e-05	4.40523e-08	1.16257e-06	5.88361e-07	2.29931e-06	*	0.0658883	*	0.0685941	0.00320402	26.3907	13.356	52.195	ko:K14122 ehbM; energy-converting hydrogenase B subunit M
K14114	1.38023e-05	0	1.02429e-06	6.62283e-07	2.04919e-06	*	0.0923919	*	0.0655673	0	#DIV/0!	#DIV/0!	#DIV/0!	ko:K14114 ehbE; energy-converting hydrogenase B subunit E
K07569	1.26517e-05	3.41751e-08	1.06938e-06	4.03408e-07	1.7769e-06	*	*	*	0.102046	0.00270123	31.2912	11.8042	51.9941	ko:K07569 gar1; RNA-binding protein
K09733	9.92536e-06	0	7.50411e-07	5.2727e-07	1.44952e-06	*	0.0751565	**	0.15125	0	#DIV/0!	#DIV/0!	#DIV/0!	ko:K09733 mfnB; (5-formylfuran-3-yl)methyl phosphate synthase [EC:4.2.3.153]
K14117	1.41536e-05	3.52775e-08	9.34531e-07	7.72466e-07	1.95487e-06	*	0.0867818	**	0.146059	0.00249248	26.4909	21.8969	55.4142	ko:K14117 ehbH; energy-converting hydrogenase B subunit H
K06936	1.17121e-05	0	6.95635e-07	6.01486e-07	1.59911e-06	*	0.0629838	**	0.0999615	0	#DIV/0!	#DIV/0!	#DIV/0!	ko:K06936 raSEA; archaeosine synthase beta-subunit [EC:2.6.1.-]
K12297	1.07825e-05	9.42755e-05	4.70605e-05	4.49553e-05	2.6662e-05	*	0.232224	0.193802	*	8.74334	0.49918	0.47685	0.28281	ko:K12297 rlmL, rlmK; 23S rRNA (guanine2445-N2)-methyltransferase / 23S rRNA (guanine2069-N7)-methyltransferase [EC:2.1.1.173 2.1.1.264]
K14111	1.42373e-05	0	8.9809e-07	4.64545e-07	1.41747e-06	*	0.0502048	*	0.175791	0	#DIV/0!	#DIV/0!	#DIV/0!	ko:K14111 ehbB; energy-converting hydrogenase B subunit B
K04798	1.11182e-05	0	8.39806e-07	3.87019e-07	1.10661e-06	*	0.0515302	*	0.0861223	0	#DIV/0!	#DIV/0!	#DIV/0!	ko:K04798 pfdB, PFDN6; prefoldin beta subunit
K12942	3.00919e-05	0.000114437	5.51032e-05	4.44619e-05	6.93478e-05	*	0.103137	*	0.270072	3.80292	0.481515	0.388527	0.605991	ko:K12942 abgT; aminobenzoyl-glutamate transport protein
K09000	1.62156e-06	8.94835e-08	1.22282e-07	5.32692e-07	4.47655e-07	*	0.823596	0.133657	*	0.0551835	1.36654	5.95296	5.00266	ko:K09000 cmr4; CRISPR-associated protein Cmr4
K08177	7.693e-05	0.00016749	0.000127319	0.000110889	7.12633e-05	*	0.354101	0.214531	**	2.17718	0.760155	0.662062	0.425477	ko:K08177 oxlT; MFS transporter, OFA family, oxalate/formate antiporter
K07248	1.0456e-05	7.36112e-05	2.54465e-05	1.9969e-05	2.43734e-05	*	0.0840858	*	0.0550968	7.04012	0.345688	0.271276	0.331109	ko:K14645 K14645; serine protease [EC:3.4.21.-]
K14645	3.65395e-07	0	7.98646e-08	9.61934e-08	1.2326e-07	*	0.0671824	*	0.129102	0	#DIV/0!	#DIV/0!	#DIV/0!	ko:K14645 K14645; serine protease [EC:3.4.21.-]
K08313	4.29323e-06	8.9122e-05	4.12067e-05	2.9426e-05	1.43634e-05	*	0.264386	0.12543	*	20.7587	0.462363	0.330176	0.161166	ko:K08313 fsaA, mipB; fructose-6-phosphate aldolase 1 [EC:4.1.2.-]
K13821	7.44668e-06	0.000105879	4.18183e-05	1.9838e-05	3.43721e-05	*	0.162748	*	0.0804619	14.2183	0.394961	0.187364	0.324634	ko:K13821 putA; RHH-type transcriptional regulator, proline utilization regulon repressor / proline dehydrogenase / delta 1-pyrroline-5-carboxylate dehydrogenase [EC:1.5.5.2 1.2.1.88]
K21900	5.8264e-06	2.78979e-07	7.51165e-07	1.47106e-06	1.00737e-06	*	0.148573	*	0.0565931	0.047882	2.69255	5.27301	3.6109	ko:K21900 cysL; LysR family transcriptional regulator, transcriptional activator of the cysJI operon
K04750	5.08997e-06	8.18788e-05	4.87855e-05	1.51542e-05	3.12396e-05	*	0.476192	*	0.162481	16.0863	0.595827	0.185081	0.381534	ko:K04750 phnB; PhnB protein
K18348	1.49943e-05	2.59361e-06	6.76276e-06	1.56822e-05	1.05255e-05	*	0.101743	*	*	0.172973	2.60747	6.04647	4.05824	ko:K18348 vanT; serine/alanine racemase [EC:5.1.1.18 5.1.1.1]
K00048	0.000211288	0.000295118	0.00026359	0.000246873	0.000204793	*	0.358211	0.170361	**	1.39676	0.893168	0.836523	0.693935	ko:K00048 fucO; lactaldehyde reductase [EC:1.1.1.77]
K00926	0.000147941	0.0003213	0.000206035	0.000165177	0.000167446	*	0.173198	*	*	2.17181	0.641254	0.514091	0.521151	ko:K00926 arcC; carbamate kinase [EC:2.7.2.2]
K09769	0.000105338	4.13822e-05	5.85712e-05	7.90136e-05	8.43359e-05	*	0.420961	0.0758559	*	0.392851	1.41537	1.90936	2.03798	ko:K09769 K09769; uncharacterized protein
K21990	4.43141e-06	6.26381e-05	2.22605e-05	1.23842e-05	1.35624e-05	*	0.136673	*	*	14.135	0.355384	0.197711	0.216521	ko:K21990 yfdC; formate-nitrite transporter family protein
K00656	0.000468771	0.00069705	0.000547273	0.000529123	0.000485155	*	0.168351	0.0715693	*	1.48698	0.785127	0.759088	0.696012	ko:K00656 E2.3.1.54, pflD; formate C-acetyltransferase [EC:2.3.1.54]
K03761	3.462e-06	6.83486e-05	3.63474e-05	1.12675e-05	2.31447e-05	*	0.379417	*	0.137776	19.7425	0.531795	0.164853	0.338627	ko:K03761 kgtP; MFS transporter, MHS family, alpha-ketoglutarate permease
K16922	3.42938e-05	3.11578e-06	3.03534e-05	2.34567e-05	2.01765e-05	*	*	*	*	0.0908555	9.74184	7.52836	6.47558	ko:K16922 yydH; putative peptide zinc metalloprotease protein
K11934	5.21601e-06	6.66356e-05	1.56314e-05	9.87748e-06	1.97579e-05	*	0.0640827	*	0.0768183	12.7752	0.23458	0.148231	0.296507	ko:K11934 ompX; outer membrane protein X
K09767	1.7052e-05	0.000106184	4.82466e-05	4.13035e-05	2.64054e-05	*	0.178977	0.10916	*	6.22708	0.454368	0.388981	0.248676	ko:K09767 yajQ; cyclic-di-GMP-binding protein
K18349	9.16753e-05	4.77147e-05	6.0072e-05	7.87461e-05	8.68377e-05	*	0.562458	0.152119	*	0.520475	1.25898	1.65035	1.81994	ko:K18349 vanRC, vanRE, vanRG; two-component system, OmpR family, response regulator VanR
K07069	1.93343e-05	4.29163e-06	1.10592e-05	1.2143e-05	1.19153e-05	*	*	**	*	0.22197	2.57692	2.82946	2.77639	ko:K07069 K07069; uncharacterized protein
K03758	1.60252e-05	0.000118632	9.85345e-05	3.07143e-05	5.23392e-05	*	0.818671	*	0.250839	7.4028	0.830592	0.258904	0.44119	ko:K03758 arcD, lysl, lysP; arginine:ornithine antiporter / lysine permease
K05964	1.54748e-05	9.39345e-05	4.89684e-05	2.51787e-05	3.68759e-05	*	0.295322	*	0.113559	6.07015	0.521304	0.268045	0.392571	ko:K05964 citX; holo-ACP synthase [EC:2.7.7.61]
K18986	1.18128e-05	3.44925e-06	8.42288e-06	1.00751e-05	7.86916e-06	*	*	**	0.0515944	0.291992	2.44195	2.92096	2.28141	ko:K18986 ihk; two-component system, OmpR family, sensor kinase Ihk [EC:2.7.13.3]
K12264	4.80631e-06	7.46305e-05	2.76845e-05	1.45018e-05	1.66491e-05	*	0.165332	*	0.0559152	15.5276	0.370954	0.194314	0.223087	ko:K12264 norV; anaerobic nitric oxide reductase flavorubredoxin
K06903	2.1254e-05	0.000122418	4.19515e-05	3.40363e-05	3.67464e-05	*	0.0781792	*	*	5.75974	0.342692	0.278035	0.300173	ko:K06903 K06903; uncharacterized protein
K00567	0.000364925	0.000308984	0.00035401	0.000361758	0.000343754	*	*	**	0.0671988	0.846706	1.14572	1.1708	1.11253	ko:K00567 ogt, MGMT; methylated-DNA-[protein]-cysteine S-methyltransferase [EC:2.1.1.63]
K09824	8.39566e-06	9.74425e-05	3.32438e-05	2.1657e-05	2.12354e-05	*	0.118484	0.0526328	*	11.6063	0.341163	0.222254	0.217928	ko:K09824 virK; uncharacterized protein
K18119	1.51329e-05	2.47986e-06	5.20865e-06	7.69211e-06	7.23624e-06	*	0.104938	*	**	0.163872	2.10038	3.10183	2.91801	ko:K18119 sucD; succinate-semialdehyde dehydrogenase [EC:1.2.1.76]
K14591	1.10331e-05	8.92609e-05	4.51156e-05	4.25402e-05	2.13802e-05	*	0.286234	0.235313	*	8.0903	0.505434	0.476582	0.239524	ko:K14591 aroM; protein AroM
K21557	5.00097e-06	2.87585e-05	7.67122e-06	8.70125e-06	1.21227e-05	*	*	*	0.0976724	5.75058	0.266746	0.302563	0.421534	ko:K21557 susR; HTH-type transcriptional regulator, polysaccharide utilization system transcription regulator
K06079	6.49669e-06	9.29866e-05	2.0115e-05	1.53708e-05	2.87708e-05	*	0.0699428	*	0.100252	14.3129	0.216321	0.165301	0.309409	ko:K06079 cutF, nlpE; copper homeostasis protein (lipoprotein)
K06386	1.51694e-05	3.00868e-07	6.79892e-07	1.4584e-06	3.23238e-06	*	0.0674719	0.175929	*	0.0198339	2.25977	4.84731	10.7435	ko:K06386 spoIIQ; stage II sporulation protein Q
K03756	9.07048e-06	6.46544e-05	2.44833e-05	1.34379e-05	1.16685e-05	*	0.159972	*	*	7.12801	0.37868	0.207841	0.180474	ko:K03756 potE; putrescine:ornithine antiporter
K03671	0.000863676	0.000700854	0.000848878	0.000847832	0.000801246	*	0.0573285	*	0.128775	0.811477	1.21121	1.20971	1.14324	ko:K03671 trxA; thioredoxin 1
K00951	0.00064068	0.000550028	0.000585024	0.000620222	0.000602953	*	0.491708	*	0.136332	0.858506	1.06363	1.12762	1.09622	ko:K00951 relA; GTP pyrophosphokinase [EC:2.7.6.5]
K05966	1.89164e-05	7.53493e-05	5.32257e-05	1.58162e-05	3.05742e-05	*	0.56237	*	0.0949794	3.98328	0.706386	0.209905	0.405767	ko:K05966 citG; triphosphoribosyl-dephospho-CoA synthase [EC:2.4.2.52]
K08323	1.03444e-05	9.06152e-05	1.65761e-05	1.47048e-05	1.38152e-05	*	*	*	*	8.75981	0.182929	0.162278	0.15246	ko:K08323 rspA, manD; mannonate dehydratase [EC:4.2.1.8]
K00009	3.02237e-05	0.000110614	5.59028e-05	6.79848e-05	3.8354e-05	*	0.192447	0.332464	*	3.65983	0.505388	0.614616	0.346739	ko:K00009 mtlD; mannitol-1-phosphate 5-dehydrogenase [EC:1.1.1.17]
K03722	0.000126256	0.00024665	0.000162813	0.000143102	0.000132373	*	0.176253	0.0654928	*	1.95357	0.660098	0.580183	0.536684	ko:K03722 dinG; ATP-dependent DNA helicase DinG [EC:3.6.4.12]
K16328	8.58905e-05	0.000153249	0.000102868	0.000116182	8.77442e-05	*	0.148082	0.263536	*	1.78423	0.671246	0.758128	0.572561	ko:K16328 psuK; pseudouridine kinase [EC:2.7.1.83]
K18795	0	3.79321e-08	0	4.4501e-07	1.58056e-07	*	*	*	0.395171	#DIV/0!	0	11.7318	4.16682	ko:K18795 blaCARB-1; beta-lactamase class A CARB-1, PSE family [EC:3.5.2.6]
K06900	5.09397e-08	0	6.20974e-08	1.08315e-06	0	*	**	0.370528	1	0	#DIV/0!	#DIV/0!	#DIV/0!	ko:K06900 K06900; uncharacterized protein
K09773	2.1167e-05	9.57105e-05	5.3183e-05	5.08249e-05	2.52994e-05	*	0.317238	0.264743	*	4.52169	0.555666	0.531027	0.264333	ko:K09773 ppsR; [pyruvate, water dikinase]-phosphate phosphotransferase / [pyruvate, water dikinase] kinase [EC:2.7.4.28 2.7.11.33]
K08317	8.95584e-06	7.49096e-05	5.08567e-05	1.3783e-05	3.03891e-05	*	0.648474	*	0.246491	8.36433	0.678907	0.183995	0.405677	ko:K08317 hcxA; hydroxycarboxylate dehydrogenase A [EC:1.1.1.-]
K00013	0.000287023	0.000356146	0.000335425	0.000303697	0.000280158	*	0.620972	0.13178	*	1.24083	0.941818	0.85273	0.786638	ko:K00013 hisD; histidinol dehydrogenase [EC:1.1.1.23]
K20026	1.0822e-06	1.00974e-07	7.22532e-07	1.31225e-06	1.10759e-06	*	*	*	0.0851841	0.0933039	7.15565	12.996	10.9691	ko:K20026 hadC; (R)-2-hydroxyisocaproyl-CoA dehydratase beta subunit [EC:4.2.1.157]
K16886	4.14818e-06	5.95649e-05	3.53077e-05	1.66304e-05	1.93654e-05	*	0.486346	0.118848	0.16297	14.3593	0.592761	0.279198	0.325114	ko:K16868 tehB; tellurite methyltransferase [EC:2.1.1.265]
K13051	2.56663e-05	0.000103828	3.83138e-05	3.20948e-05	2.64311e-05	*	0.0835767	0.0535176	*	4.04532	0.369011	0.309113	0.254566	ko:K13051 ASRGL1, iaaA; L-asparaginase / beta-aspartyl-peptidase [EC:3.5.1.1 3.4.19.5]
K14194	7.81543e-07	0	6.1623e-09	0	4.71779e-08	*	1	1	*	0	#DIV/0!	#DIV/0!	#DIV/0!	ko:K14194 sdrC_D_E; serine-aspartate repeat-containing protein C/D/E
K00091	7.09187e-05	1.95753e-05	2.98217e-05	5.22064e-05	5.54345e-05	*	0.342954	*	0.113096	0.276024	1.52344	2.66696	2.83187	ko:K00091 E1.1.1.219; dihydroflavonol-4-reductase [EC:1.1.1.219]
K03684	2.74799e-05	0.000107292	6.60704e-05	5.10979e-05	2.65348e-05	*	0.356674	0.18416	*	3.90439	0.615799	0.47625	0.247313	ko:K03684 rnd; ribonuclease D [EC:3.1.13.5]
K08369	5.87488e-05	0.000159983	9.39202e-05	5.28737e-05	4.27234e-05	*	0.235912	*	*	2.72318	0.587063	0.330495	0.267049	ko:K08369 ydjE; MFS transporter, putative metabolite:H+ symporter
K21672	4.80904e-05	1.02741e-05	1.33683e-05	1.94528e-05	3.73455e-05	*	0.470012	*	0.0551937	0.213641	1.30116	1.89338	3.63492	ko:K06910 PEBP1, TFS1; phosphatidylethanolamine-binding protein
K06910	3.63505e-05	0.000152607	8.96874e-05	7.67609e-05	4.24399e-05	*	0.339663	0.227649	*	4.19821	0.587702	0.502997	0.278099	ko:K06910 PEBP1, TFS1; phosphatidylethanolamine-binding protein
K13543	2.02041e-08	5.00036e-07	2.93454e-08	2.66265e-08	8.53623e-08	*	*	*	0.067569	24.7492	0.0586866	0.0532491	0.170712	ko:K13543 hemDX; uroporphyrinogen III methyltransferase / synthase [EC:2.1.1.107 4.2.1.75]
K09740	1.26035e-05	3.30714e-06	4.74274e-06	6.4198e-06	8.39097e-06	*	0.384292	0.0849007	*	0.262399	1.43409	1.94119	2.53723	ko:K09740 K09740; uncharacterized protein
K03786	0.000307478	0.000240735	0.000275657	0.000308196	0.000290194	*	0.441067	*	0.127711	0.782936	1.14506	1.28023	1.20545	ko:K03786 aroQ, qutE; 3-dehydroquinate dehydratase II [EC:4.2.1.10]
K06906	2.33153e-06	5.61624e-05	1.53184e-05	3.70009e-06	1.05842e-05	*	0.168473	*	0.0967445	24.0882	0.272752	0.065882	0.188458	ko:K06906 K06906; uncharacterized protein
K00956	0.000117648	0.000188757	0.000146026	0.000120459	0.000139072	*	0.177642	*	0.126257	1.60442	0.773623	0.638169	0.736778	ko:K00956 cysN; sulfate adenylyltransferase subunit 1 [EC:2.7.7.4]
K09935	5.61635e-05	9.75346e-05	6.91958e-05	5.97592e-05	5.05088e-05	*	0.23538	0.0684097	*	1.73662	0.709449	0.612697	0.517856	ko:K09935 K09935; uncharacterized protein
K18919	4.96809e-06	9.3892e-05	2.00679e-05	4.15637e-06	1.94156e-05	*	0.113172	*	0.106724	18.899	0.213733	0.0442675	0.206786	ko:K18919 hokC_D; protein HokC/D
K05523	2.72172e-06	5.51439e-05	1.47243e-05	2.75507e-06	8.86299e-06	*	0.164642	*	0.0791212	20.2606	0.267016	0.0499614	0.160725	ko:K05523 hchA; D-lactate dehydratase / protein deglycase [EC:4.2.1.130 3.5.1.124]
K06920	0.000152857	0.000200706	0.000157396	0.000149049	0.000182389	*	0.0583523	*	0.567878	1.31303	0.784209	0.742622	0.908738	ko:K06920 queC; 7-cyano-7-deazaguanine synthase [EC:6.3.4.20]
K08151	2.34321e-06	9.59436e-05	9.63117e-06	4.25229e-06	1.35764e-05	*	0.0722365	*	0.0712806	40.9454	0.100384	0.0443207	0.141504	ko:K08651 E3.4.21.66; thermitase [EC:3.4.21.66]
K14059	2.82986e-06	5.14134e-05	1.57847e-05	3.19445e-06	1.57809e-05	*	0.186105	*	0.221669	18.1681	0.307015	0.0621327	0.306942	ko:K14059 int; integrase
K00973	0.000649043	0.000490042	0.000626252	0.000577554	0.000518979	*	*	0.288929	0.637555	0.755021	1.27796	1.17858	1.05905	ko:K00973 rfbA, rmlA, rffH; glucose-1-phosphate thymidylyltransferase [EC:2.7.7.24]
K16711	3.2838e-06	6.50324e-05	1.58554e-05	3.53365e-06	1.35908e-05	*	0.151895	*	0.123283	19.804	0.243808	0.0543367	0.208985	ko:K16711 wcaM; colanic acid biosynthesis protein WcaM
K08970	2.73951e-06	4.90755e-05	1.28266e-05	2.46054e-06	9.63684e-06	*	0.164708	*	0.100525	17.914	0.261366	0.0501378	0.196368	ko:K08970 rcnA; nickel/cobalt transporter (NicO) family protein
K00937	0.000263016	0.000359766	0.000337622	0.000281232	0.000270148	*	0.709826	0.0959897	*	1.36785	0.93845	0.781707	0.750898	ko:K00937 ppk; polyphosphate kinase [EC:2.7.4.1]
K08281	2.11276e-05	7.97414e-05	3.89296e-05	3.18379e-05	2.04444e-05	*	0.203904	0.14337	*	3.77429	0.488198	0.399265	0.256384	ko:K08281 pncA; nicotinamidase/pyrazinamidase [EC:3.5.1.19 3.5.1.-]
K13954	3.76617e-05	7.23307e-05	4.79217e-05	3.87897e-05	3.35205e-05	*	0.273918	0.0716517	*	1.92054	0.662535	0.536282	0.463434	ko:K13954 yiaY; alcohol dehydrogenase [EC:1.1.1.1]
K12453	3.09497e-07	2.44811e-08	0	0	6.5401e-07	*	0.211341	0.183496	*	0.0790997	0	0	26.7149	ko:K12453 rfbS; CDP-paratose synthetase [EC:1.1.1.342]
K06013	1.23772e-06	6.14448e-07	1.94161e-06	2.19702e-06	3.81328e-06	0.179996	**	*	**	0.496436	3.15993	3.5756	6.20602	ko:K06013 STE24; STE24 endopeptidase [EC:3.4.24.84]
K10212	2.70083e-06	1.43068e-06	6.7941e-06	1.49962e-05	4.51432e-06	0.3138	**	*	*	0.529719	4.74886	10.4819	3.15537	ko:K10212 K10212, crtO; glycosyl-4,4'-diaponeurosporenoate acyltransferase [EC:2.3.1.-]
K18231	2.59348e-05	8.9438e-06	5.97763e-05	4.91736e-05	5.30764e-05	0.130755	*	*	*	0.344857	6.68355	5.49807	5.93444	ko:K18231 msrA, vmlR; macrolide transport system ATP-binding/permease protein
K20391	1.1682e-05	6.22239e-06	1.74408e-05	1.35346e-05	1.43319e-05	0.538409	*	0.0828759	*	0.532647	2.80291	2.17515	2.30328	ko:K20391 plcR; HTH-type transcriptional regulator, pleiotropic regulator of extracellular virulence genes
K19064	1.73862e-07	3.54739e-08	8.39793e-07	1.18634e-06	2.19481e-06	0.10673	*	*	0.141235	0.204035	23.6735	33.4427	61.871	ko:K19064 lysDH; lysine 6-dehydrogenase [EC:1.4.1.18]
K18244	9.35864e-07	1.14234e-06	4.48084e-06	3.82687e-06	3.23425e-06	0.814009	*	**	*	1.22063	3.9225	3.35002	2.83125	ko:K18244 mmgC; acyl-CoA dehydrogenase [EC:1.3.99.-]
K05795	9.56608e-05	4.13355e-05	0.000114767	0.00012195	0.000120306	0.121949	0.0813382	*	**	0.432105	2.77648	2.95024	2.91047	ko:K05795 terD; tellurium resistance protein TerD
K20268	2.7994e-08	0	2.02345e-07	1.03855e-06	2.31044e-07	0.164651	0.112986	*	*	0	#DIV/0!	#DIV/0!	#DIV/0!	ko:K20268 rhiA; rhizosphere induced protein
K18856	1.56468e-05	5.61426e-06	1.45142e-05	2.43875e-05	1.83808e-05	0.106205	0.0584364	*	*	0.358811	2.58525	4.34386	3.27396	ko:K18856 vanC, vanE, vanG; D-alanine---D-serine ligase [EC:6.3.2.35]
K00174	0.000291863	0.000234874	0.000256105	0.000317865	0.000316218	0.152087	0.671027	*	*	0.804743	1.09039	1.35334	1.34633	ko:K00174 korA, oorA, oforA; 2-oxoglutarate/2-oxoacid ferredoxin oxidoreductase subunit alpha [EC:1.2.7.3 1.2.7.11]
K05791	2.3496e-05	9.09166e-06	4.31092e-05	3.96558e-05	3.88221e-05	0.381539	0.0864936	*	*	0.386945	4.74162	4.36178	4.27008	ko:K05791 terZ; tellurium resistance protein TerZ
K05792	2.99173e-05	1.16299e-05	4.63907e-05	4.5595e-05	4.09292e-05	0.29338	0.0911062	*	*	0.388735	3.98893	3.92051	3.51932	ko:K05792 terA; tellurite resistance protein TerA
K17103	0.000228805	0.000172031	0.000228514	0.000238609	0.000231102	0.079736	0.161872	*	*	0.751868	1.32833	1.38701	1.34337	ko:K17103 CHO1, pssA; CDP-diacylglycerol---serine O-phosphatidyltransferase [EC:2.7.8.8]
K17250	8.69427e-08	3.31395e-08	5.72188e-07	7.08791e-07	5.10374e-07	0.549825	0.0547763	*	*	0.381165	17.2661	21.3881	15.4008	ko:K17250 pglI; GalNAc5-diNAcBac-PP-undecaprenol beta-1,3-glucosyltransferase [EC:2.4.1.293]
K07636	0.000638086	0.000499698	0.000566408	0.000625195	0.000633321	0.0541471	0.425976	*	*	0.783121	1.1335	1.25115	1.26741	ko:K07636 phoR; two-component system, OmpR family, phosphate regulon sensor histidine kinase PhoR [EC:2.7.13.3]
Others	0.816126	0.757723	0.794234	0.803558	0.80777	*	0.209423	0.0774072	*	0.928439	1.04818	1.06049	1.06605	ko:Others : No such data.
note: p values were calculated by Metastats using Permutation test, *p<0.05, **p<0.01, ***p<0.001, ****p<0.0001
