# Supplementary material for: Washed microbiota transplantation reduces glycemic variability in unstable diabetes
Source: J Diabetes. 2023 Oct 17;16(2):e13485. doi: 10.1111/1753-0407.13485 (PMC10859319; doi:10.1111/1753-0407.13485)
Supplement: Supplementary file 4 — Table S4. Enriched Kyoto encyclopedia of genes and genomes (KEGG) pathways. [file JDB-16-e13485-s006.xlsx]

## Sheet: Sheet1
Pathway		Category	Number of KO hits
KEGG ID	Name
map00680	Methane metabolism	Energy metabolism	39
map00720	Carbon fixation pathways in prokaryotes	Energy metabolism	8
map00620	Pyruvate metabolism	Carbohydrate metabolism	6
map00010	Glycolysis / Gluconeogenesis	Carbohydrate metabolism	6
map00630	Glyoxylate and dicarboxylate metabolism	Carbohydrate metabolism	4
map00650	Butanoate metabolism	Carbohydrate metabolism	4
map00040	Pentose and glucuronate interconversions	Carbohydrate metabolism	3
map00640	Propanoate metabolism	Carbohydrate metabolism	3
map00030	Pentose phosphate pathway	Carbohydrate metabolism	3
map00020	Citrate cycle (TCA cycle)	Carbohydrate metabolism	3
map00350	Tyrosine metabolism	Amino acid metabolism	4
map00280	Valine, leucine and isoleucine degradation	Amino acid metabolism	3
map00400	Phenylalanine, tyrosine and tryptophan biosynthesis	Amino acid metabolism	3
map00310	Lysine degradation	Amino acid metabolism	2
map00250	Alanine, aspartate and glutamate metabolism	Amino acid metabolism	2
map00330	Arginine and proline metabolism	Amino acid metabolism	2
map00300	Lysine biosynthesis	Amino acid metabolism	2
map00410	beta-Alanine metabolism	Amino acid metabolism	2
map00860	Porphyrin and chlorophyll metabolism	Metabolism of cofactors and vitamins	7
map00790	Folate biosynthesis	Metabolism of cofactors and vitamins	5
map00740	Riboflavin metabolism	Metabolism of cofactors and vitamins	4
map00770	Pantothenate and CoA biosynthesis	Metabolism of cofactors and vitamins	4
map01100	Metabolic pathways	Global and overview maps	105
map01120	Microbial metabolism in diverse environments	Global and overview maps	57
map01200	Carbon metabolism	Global and overview maps	36
map01110	Biosynthesis of secondary metabolites	Global and overview maps	32
map01230	Biosynthesis of amino acids	Global and overview maps	9
map01220	Degradation of aromatic compounds	Global and overview maps	3
map01210	2-Oxocarboxylic acid metabolism	Global and overview maps	2
map00564	Glycerophospholipid metabolism	Lipid metabolism	4
map00071	Fatty acid degradation	Lipid metabolism	4
map02024	Quorum sensing	Cellular community - prokaryotes	4
map01502	Vancomycin resistance	Drug resistance: antimicrobial	4
map03018	RNA degradation	Folding, sorting and degradation	4
map02010	ABC transporters	Membrane transport	3
map00900	Terpenoid backbone biosynthesis	Metabolism of terpenoids and polyketides	3
map00230	Purine metabolism	Nucleotide metabolism	6
map03030	DNA replication	Replication and repair	5
map02020	Two-component system	Signal transduction	12
map03020	RNA polymerase	Transcription	3
map03008	Ribosome biogenesis in eukaryotes	Translation	6
map00626	Naphthalene degradation	Xenobiotics biodegradation and metabolism	3
map00625	Chloroalkane and chloroalkene degradation	Xenobiotics biodegradation and metabolism	3
