# Supplementary material for: Washed microbiota transplantation reduces glycemic variability in unstable diabetes
Source: J Diabetes. 2023 Oct 17;16(2):e13485. doi: 10.1111/1753-0407.13485 (PMC10859319; doi:10.1111/1753-0407.13485)
Supplement: Supplementary file 5 — Table S5. Spearman correlation analysis between glycemic variability (GV) and fecal metabolites. [file JDB-16-e13485-s001.xlsx]

## Sheet: r values
	2-methyl-Butanoic acid	Acetic acid	Butyric acid	Heptanoic acid	Hexanoic acid	Isobutyratic acid	Isovaleratic acid	Propionic acid	Valeric acid	1H-Indole-3-acetamide	2-Hydroxybutyric acid	2-Methylhexanoic acid	2-Methylpentanoic acid	2-Phenylglycine	3-3-Hydroxyphenyl-3-hydroxypropanoic acid	3-Aminoisobutanoic acid	3-Hydroxybutyric acid	3-Hydroxyisovaleric acid	3-Hydroxyphenylacetic acid	3-Indoleacetonitrile	3-Indolepropionic acid	3-Methyl-2-oxovaleric acid	3-Methylindole	3-Methylpentanoic acid	4-Hydroxybenzoic acid	4-Hydroxycinnamic acid	4-Hydroxyphenylpyruvic acid	4-Methylhexanoic acid	5-Dodecenoic acid	8,11,14-Eicosatrienoic acid	Adipic acid	Alpha-Hydroxyisobutyric acid	Alpha-Linolenic acid	Aminoadipic acid	Arachidic acid	Arachidonic acid	Behenic acid	Beta-Alanine	Capric acid	Caproic acid	Caprylic acid	Cinnamic acid	Citraconic acid	Citramalic acid	Citric acid	D-2-Hydroxyglutaric acid	Docosahexaenoic acid	Docosapentaenoic acid n6	Docosatrienoic acid
HBA1c	-0.179708	-0.0961318	-0.191464	-0.244832	-0.363194	-0.115862	-0.283502	-0.1947	0.145925	-0.356552	0.000446009	0.35729	0.17229	-0.0317125	-0.0117373	0.451555	0.0544566	-0.0521905	-0.0585868	-0.0530233	0.125943	0.0191212	0.141435	0.0512238	0.0908909	0.295715	0.0307914	0.256059	0.437178	0.245603	-0.00463612	-0.276064	0.460951	0.462137	0.231091	0.191259	0.11093	-0.0832166	0.329555	-0.318801	-0.0317953	0.325626	0.0288039	0.155408	0.263555	-0.00210728	0.119817	0.00505114	0.119771
MMTT AUC	-0.126387	0.0722302	0.138135	0.0150869	-0.0184573	-0.0371241	-0.242358	0.124807	-0.0958459	-0.0837976	-0.123758	-0.166412	-0.132029	0.0959578	-0.107756	-0.0639625	-0.12613	-0.0535977	0.0244871	0.0963324	0.0751111	-0.123255	-0.269562	-0.0119283	-0.10263	-0.164044	-0.108389	-0.0102846	-0.0863654	-0.155996	-0.12069	-0.0383784	-0.107531	-0.0964723	-0.163346	-0.0565057	-0.142039	-0.12353	-0.128974	0.00882562	-0.131035	-0.178796	-0.0687441	-0.132596	-0.059603	-0.131546	-0.142606	-0.122189	-0.141625
Hypoglycemic	0.0652946	0.0526143	-0.0675482	-0.039383	-0.107567	-0.0794	-0.0363591	-0.139579	0.0336073	-0.0442617	-0.0444215	0.0131521	-0.0486541	-0.190696	-0.00451976	-0.138348	-0.0154845	0.123595	-0.123017	-0.0605504	-0.0870018	-0.0352247	-0.00745903	0.0266379	-0.0344803	-0.0608792	-0.0192068	-0.0684852	-0.0805921	-0.0585324	0.0265348	-0.0101356	-0.0574269	-0.0802122	-0.0567371	-0.0533881	-0.022391	0.0177544	-0.0759098	-0.0855184	-0.0277293	-0.0343452	-0.0494591	-0.0394334	-0.0584174	-0.0571221	-0.0133261	0.00361526	-0.0185541
SMBG-TIR	0.216507	0.0244332	0.112476	-0.326653	0.127593	0.146836	0.220801	0.0205412	0.00777449	-0.324757	-0.304175	-0.325045	-0.18842	-0.141245	0.138354	-0.120971	0.122995	-0.232156	0.00474039	-0.192527	-0.0769993	-0.150672	-0.0434906	-0.423306	-0.134869	-0.306971	0.0706394	-0.19073	-0.150531	-0.208707	0.231486	-0.26351	-0.334772	-0.160186	-0.310046	-0.035821	0.125642	0.147496	-0.0985363	-0.0951874	-0.300717	-0.00782165	-0.14713	-0.0802606	-0.243331	-0.317033	0.161246	0.208698	0.106818
SMBG-PPGE	-0.103648	0.00329755	-0.154359	0.19838	0.108625	-0.12773	-0.154282	-0.224851	0.0612966	0.200574	0.199925	0.188145	0.284887	0.236928	0.0902927	0.244263	0.108379	0.0625703	0.135212	0.146195	0.193103	0.210508	0.155536	0.220633	0.226757	0.287845	0.159929	0.471311	0.536114	0.326634	0.0281718	0.272055	0.30557	0.535255	0.350043	0.324172	0.202836	0.11571	0.433116	0.177582	0.284066	0.454721	0.183419	0.286819	0.325788	0.212582	0.173747	0.0379475	0.199834
SMBG-LAGE	-0.190761	-0.149495	-0.0998625	0.180835	0.117115	-0.108599	-0.0721689	-0.0265504	0.10042	0.180911	0.169007	0.165934	0.151871	0.290085	0.00944025	0.199494	-0.00601268	0.194484	0.150851	0.0850145	-0.0520015	0.124062	0.07479	0.257951	0.108382	0.191968	0.0337104	0.247866	0.22773	0.173752	-0.0790732	0.208578	0.215531	0.247094	0.253478	0.0502982	0.0308927	-0.0126455	0.189775	0.201706	0.229792	0.168775	0.0944346	0.110992	0.176301	0.173391	-0.00745376	-0.0723538	0.0186857
SMBG-MPG	-0.132463	0.0107444	-0.14273	0.187581	-0.115188	-0.110529	-0.126703	-0.0490941	0.00135593	0.189974	0.177856	0.254548	0.151618	0.191213	-0.0516904	0.199839	-0.0558558	0.311602	0.0863317	0.105488	0.0764562	0.0977712	0.0799669	0.365289	0.11309	0.215916	-0.0126197	0.201028	0.245262	0.169858	-0.123405	0.16881	0.224459	0.266021	0.193745	0.0815249	-0.0118642	-0.0788379	0.173027	0.0279892	0.217835	0.14067	0.085538	0.0938226	0.197121	0.181717	-0.0420867	-0.111723	-0.0104112
SMBG-SD	-0.159537	-0.100616	0.0227194	0.157054	0.00298002	-0.0836765	-0.0341064	0.0673981	0.0187385	0.151865	0.139844	0.20051	0.11245	0.137584	-0.0113935	0.197345	-0.0351504	0.012412	0.0071486	-0.0138876	-0.101673	0.0786388	0.0707898	0.144569	0.0719164	0.157077	0.000630227	0.259718	0.232384	0.14896	-0.116408	0.171961	0.196412	0.239424	0.264772	0.0338428	-0.00505574	-0.060905	0.161589	0.0969007	0.180245	0.159153	0.0460252	0.0865531	0.149466	0.138135	-0.0396115	-0.106296	-0.0173303
SMBG-CV	-0.0867631	-0.150142	0.102164	0.0174043	0.039616	-0.0385303	0.0373788	0.0925862	0.0578804	0.009968	0.00490217	0.0151673	-0.0138076	-0.0375832	0.00246278	0.0332286	-0.0139902	-0.159861	-0.0897011	-0.115917	-0.178828	-0.00950715	0.00366347	-0.0886137	-0.0266479	-0.00736784	-0.0177125	0.0805088	0.0318317	0.00695502	-0.0492449	0.0377853	0.0271371	0.0287716	0.119538	-0.0512543	-0.0247093	-0.0270066	0.0127995	0.0494325	0.0174281	0.0344011	-0.0383705	-0.00579205	-0.0116328	-0.00295882	-0.0339486	-0.0481338	-0.0346514
CGMS-SD	-0.144021	-0.0182957	-0.133534	-0.0621333	-0.0386248	-0.0772901	-0.00329891	-0.0175108	0.0621997	-0.0602705	-0.0766754	-0.0361739	-0.136645	-0.0177542	-0.0850596	0.0109284	-0.181765	0.00572759	-0.0509728	-0.0723299	-0.175956	-0.151854	-0.035003	-0.0170248	-0.143925	-0.0958611	-0.191388	-0.0604869	-0.133487	-0.133726	-0.153579	-0.0569454	-0.0712002	-0.140684	-0.04041	-0.189738	-0.173032	-0.15	-0.172576	-0.00135653	-0.0638358	-0.142793	-0.142743	-0.164717	-0.12259	-0.0470604	-0.169998	-0.170665	-0.175301
CGMS-MAGE	-0.139811	-0.111571	-0.314587	0.17295	0.0159692	-0.113141	-0.0883154	-0.177702	0.161876	0.176345	0.156158	0.146735	0.0585684	-0.0172118	-0.146685	-0.0699962	-0.164434	0.105386	-0.111846	0.055781	-0.0655545	0.0504034	-0.00663035	0.207962	0.0291041	0.108802	-0.107058	0.155117	-0.0471718	0.0537832	-0.176173	0.192841	0.155082	-0.0084182	0.0644839	-0.0667542	-0.147358	-0.103197	-0.049378	0.16528	0.182252	-0.101142	0.04154	-0.0301423	0.0910218	0.164384	-0.163741	-0.169369	-0.133776
CGMS-MPG	-0.19678	0.00648494	-0.118053	0.0358691	-0.168157	-0.193575	-0.0866756	0.105656	-0.0183231	0.0371562	0.0140897	0.0352124	-0.0904647	-0.058264	-0.161234	0.00156349	-0.227825	-0.0179746	-0.164972	-0.0821096	-0.222164	-0.113312	-0.165	0.0514567	-0.110261	-0.0157509	-0.235498	-0.0142037	-0.155753	-0.0920978	-0.242676	0.00569318	0.0214588	-0.165379	-0.0117002	-0.161974	-0.236393	-0.236809	-0.179383	-0.0380769	0.00580517	-0.215682	-0.106586	-0.162851	-0.0528502	0.0285321	-0.241369	-0.242159	-0.230052
BG<3.9	0.37142	0.0537387	-0.165427	-0.15052	-0.116775	0.0534738	0.0238937	-0.246511	0.107881	-0.153216	-0.141845	0.125692	-0.0864313	-0.102801	0.0463119	-0.190203	0.0360454	0.138139	0.00857548	-0.149016	-0.0803026	-0.0872677	0.329768	-0.0427183	-0.0662912	-0.135537	0.0115851	-0.047006	-0.0523795	-0.0772228	0.101164	-0.146266	-0.149451	-0.00911473	-0.150953	-0.0365171	0.0626095	0.0399226	-0.0183343	-0.185331	-0.127676	0.131113	-0.0992514	-0.0236176	-0.12127	-0.159744	0.0736846	0.0725472	0.0505353
BG>11.1	-0.195346	-0.00107182	-0.0129269	0.0967197	-0.129748	-0.167981	-0.0613129	0.103022	-0.044534	0.0977413	0.0758569	0.0858073	-0.0317249	0.039744	-0.132903	0.0417317	-0.18236	0.00494095	-0.0953003	-0.014604	-0.172335	-0.0570027	-0.133802	0.105876	-0.0583907	0.0512425	-0.205889	0.0545567	-0.105136	-0.024026	-0.226874	0.0672552	0.0881503	-0.109823	0.119754	-0.104876	-0.207215	-0.207665	-0.127473	0.021612	0.0693965	-0.175989	-0.0475858	-0.106406	0.00227629	0.0924697	-0.218168	-0.2227	-0.197979
CGMS-LAGE	-0.20115	-0.0505889	-0.141589	-0.025541	-0.06435	-0.130321	-0.0298305	0.0178535	0.0679571	-0.0240206	-0.0427217	-0.040938	-0.119386	-0.084287	-0.119874	-0.00543615	-0.206238	-0.0218405	-0.127115	-0.0815033	-0.181272	-0.136411	-0.068324	-0.00305586	-0.1357	-0.0666065	-0.199334	-0.0518714	-0.130594	-0.118541	-0.18087	-0.0276432	-0.0373885	-0.144439	-0.048587	-0.192755	-0.195166	-0.172208	-0.173917	-0.00175277	-0.0375389	-0.169058	-0.126423	-0.163961	-0.0984336	-0.0166531	-0.194872	-0.194014	-0.193976
CGMS-TIR	0.14909	0.00734288	0.0470507	-0.073513	0.195534	0.204503	0.0763392	-0.102137	0.0264343	-0.0738704	-0.0499861	-0.0832429	0.0692999	0.0303189	0.179859	-0.00751446	0.223378	-0.0219539	0.157025	0.0647461	0.216561	0.0925352	0.128936	-0.103588	0.0993502	-0.0209009	0.243247	-0.0287326	0.151808	0.0619297	0.260807	-0.0326204	-0.0621947	0.148284	-0.0622385	0.146843	0.245478	0.243218	0.167505	0.0387751	-0.0383508	0.209103	0.0843085	0.147891	0.0337405	-0.064181	0.254872	0.257613	0.23723
Insulin dose	0.176661	0.110472	0.0213264	0.021222	0.0845688	0.150712	0.103974	0.0857572	-0.13115	0.0267712	0.0669029	0.0557628	0.228241	0.391869	0.517002	-0.0481043	0.442743	0.448781	0.475184	0.227256	0.276636	0.247681	0.0659167	0.204796	0.285963	0.125043	0.333576	-0.0880939	-0.0302457	0.196328	0.442656	0.0139159	0.0334167	-0.0149785	0.12403	0.272853	0.403745	0.3803	0.21229	0.0127434	0.0671641	0.200649	0.22432	0.288317	0.141297	0.0475666	0.400287	0.435033	0.395922
[truncated: 74 more columns]

## Sheet: p values
	2-methyl-Butanoic acid	Acetic acid	Butyric acid	Heptanoic acid	Hexanoic acid	Isobutyratic acid	Isovaleratic acid	Propionic acid	Valeric acid	1H-Indole-3-acetamide	2-Hydroxybutyric acid	2-Methylhexanoic acid	2-Methylpentanoic acid	2-Phenylglycine	3-3-Hydroxyphenyl-3-hydroxypropanoic acid	3-Aminoisobutanoic acid	3-Hydroxybutyric acid	3-Hydroxyisovaleric acid	3-Hydroxyphenylacetic acid	3-Indoleacetonitrile	3-Indolepropionic acid	3-Methyl-2-oxovaleric acid	3-Methylindole	3-Methylpentanoic acid	4-Hydroxybenzoic acid	4-Hydroxycinnamic acid	4-Hydroxyphenylpyruvic acid	4-Methylhexanoic acid	5-Dodecenoic acid	8,11,14-Eicosatrienoic acid	Adipic acid	Alpha-Hydroxyisobutyric acid	Alpha-Linolenic acid	Aminoadipic acid	Arachidic acid	Arachidonic acid	Behenic acid	Beta-Alanine	Capric acid	Caproic acid	Caprylic acid	Cinnamic acid	Citraconic acid	Citramalic acid	Citric acid	D-2-Hydroxyglutaric acid	Docosahexaenoic acid	Docosapentaenoic acid n6	Docosatrienoic acid
HBA1c	0.435699	0.678495	0.405745	0.284779	0.105605	0.616987	0.212999	0.397703	0.527938	0.112618	0.998469	0.111823	0.455184	0.891458	0.959728	0.0398959	0.81464	0.822232	0.800844	0.819441	0.586457	0.934435	0.540844	0.825476	0.695189	0.193089	0.894593	0.262558	0.0475071	0.283216	0.984088	0.225768	0.0354594	0.0349283	0.313515	0.406257	0.632153	0.719881	0.144605	0.158971	0.891176	0.149743	0.901364	0.501161	0.248354	0.992767	0.604934	0.982663	0.605074
MMTT AUC	0.462638	0.675484	0.421732	0.930408	0.914912	0.829801	0.154399	0.468293	0.578168	0.62704	0.472072	0.332037	0.442733	0.577722	0.531615	0.710928	0.463555	0.756211	0.887271	0.576231	0.663288	0.473887	0.111861	0.944953	0.551425	0.339061	0.529192	0.952529	0.616482	0.363603	0.483206	0.824139	0.532476	0.575675	0.341147	0.743418	0.408602	0.472894	0.453451	0.959257	0.446205	0.296786	0.69035	0.44076	0.729866	0.444417	0.406713	0.47775	0.409983
Hypoglycemic	0.670006	0.731408	0.6593	0.797291	0.481857	0.604135	0.812564	0.360474	0.826524	0.772809	0.772011	0.931667	0.750951	0.209558	0.976493	0.364768	0.919585	0.418584	0.420782	0.692756	0.569843	0.818312	0.961215	0.862106	0.822089	0.691171	0.900342	0.654867	0.598699	0.702516	0.862634	0.947314	0.707883	0.600429	0.711239	0.727609	0.883925	0.907845	0.620173	0.576464	0.856513	0.822775	0.746966	0.797037	0.703074	0.709365	0.930765	0.981196	0.903713
SMBG-TIR	0.153146	0.873421	0.461962	0.0285197	0.403574	0.335788	0.144963	0.893457	0.959576	0.0295101	0.042208	0.0293577	0.21515	0.354711	0.364746	0.428609	0.420865	0.124888	0.975345	0.205135	0.615148	0.323177	0.776665	0.00376401	0.377065	0.0402583	0.644723	0.209475	0.323635	0.168865	0.12601	0.0802921	0.0245877	0.2932	0.0381998	0.81529	0.410858	0.333597	0.519594	0.533953	0.0447254	0.959331	0.334812	0.600209	0.107247	0.0338415	0.289976	0.168885	0.48493
SMBG-PPGE	0.498056	0.982848	0.311339	0.191433	0.477532	0.403066	0.311582	0.137545	0.68916	0.186467	0.187927	0.215832	0.0578517	0.117105	0.555282	0.105866	0.478535	0.683036	0.375844	0.337927	0.203755	0.165137	0.307619	0.145276	0.134154	0.0551886	0.293984	0.00108333	0.000147225	0.0285296	0.854248	0.0706202	0.0412259	0.000151583	0.0184135	0.0298212	0.181447	0.449104	0.00296029	0.243194	0.0586096	0.00170037	0.227798	0.0561016	0.0289681	0.160916	0.253688	0.804533	0.188133
SMBG-LAGE	0.209399	0.327016	0.513961	0.234528	0.443577	0.477638	0.637558	0.862554	0.511604	0.234328	0.267069	0.275991	0.319295	0.0532383	0.950924	0.188899	0.968731	0.200478	0.322596	0.578721	0.734421	0.416815	0.625356	0.0871216	0.478524	0.206478	0.825999	0.100657	0.132449	0.253674	0.605629	0.169135	0.155052	0.101756	0.0929391	0.742818	0.840346	0.934293	0.211808	0.183942	0.128884	0.267735	0.537208	0.46793	0.246666	0.254676	0.961242	0.636694	0.903033
SMBG-MPG	0.385715	0.944155	0.349625	0.217238	0.451166	0.469797	0.406887	0.748772	0.992947	0.211321	0.242456	0.0915204	0.320112	0.208302	0.735953	0.18812	0.715535	0.0371914	0.57283	0.490416	0.617651	0.522858	0.601548	0.0136096	0.459508	0.154297	0.934427	0.185452	0.104402	0.264632	0.419308	0.267636	0.138251	0.0773477	0.202229	0.59446	0.938345	0.606706	0.255691	0.855183	0.150579	0.356693	0.576377	0.53986	0.194324	0.232216	0.783698	0.464983	0.945884
SMBG-SD	0.295185	0.510774	0.882235	0.302863	0.9845	0.584734	0.823988	0.660011	0.90276	0.319316	0.359551	0.186611	0.462065	0.367446	0.940787	0.193807	0.818689	0.935504	0.962828	0.927855	0.506321	0.607618	0.644017	0.343385	0.638739	0.302789	0.996722	0.0849031	0.124508	0.328767	0.446353	0.258674	0.195965	0.113184	0.0788011	0.825327	0.973706	0.691046	0.288936	0.526583	0.236084	0.296364	0.764011	0.571843	0.327111	0.365513	0.79614	0.487078	0.910037
SMBG-CV	0.570906	0.324903	0.504261	0.909654	0.796117	0.801591	0.807406	0.545238	0.70568	0.948184	0.974504	0.921227	0.92827	0.806373	0.98719	0.828449	0.927324	0.294192	0.557887	0.448288	0.23985	0.950577	0.980945	0.562689	0.862054	0.961689	0.908061	0.599078	0.835559	0.963834	0.748026	0.805352	0.859547	0.85118	0.434139	0.738101	0.872003	0.860215	0.933495	0.747097	0.909531	0.822491	0.802397	0.969878	0.939545	0.98461	0.824789	0.753531	0.821221
CGMS-SD	0.512072	0.933966	0.54357	0.778223	0.861101	0.725945	0.988081	0.936793	0.777992	0.784718	0.728044	0.86984	0.534133	0.935916	0.699583	0.960529	0.406511	0.979308	0.817335	0.742936	0.421923	0.489138	0.874019	0.938544	0.512356	0.66349	0.381679	0.783962	0.543713	0.542986	0.484156	0.796345	0.746822	0.521999	0.854746	0.385874	0.429798	0.494519	0.431034	0.995099	0.7723	0.515714	0.515864	0.452619	0.577362	0.831151	0.438051	0.43623	0.42368
CGMS-MAGE	0.52461	0.612279	0.143743	0.430019	0.942348	0.607252	0.688633	0.417257	0.46056	0.42088	0.476758	0.504069	0.790664	0.93787	0.504215	0.750971	0.453408	0.632249	0.611397	0.800427	0.766332	0.819343	0.976047	0.340997	0.895125	0.621186	0.626826	0.479736	0.830757	0.807442	0.421341	0.378008	0.479839	0.969591	0.770048	0.762175	0.502238	0.639377	0.822961	0.451054	0.405233	0.646098	0.850728	0.891405	0.679577	0.453546	0.455338	0.439774	0.542834
CGMS-MPG	0.368153	0.976572	0.591633	0.870927	0.443101	0.376159	0.694141	0.631371	0.933867	0.866335	0.949124	0.873272	0.681437	0.791729	0.462365	0.994351	0.295787	0.935122	0.451912	0.709555	0.308274	0.606706	0.451833	0.81563	0.616486	0.943135	0.279372	0.948713	0.477917	0.675988	0.264545	0.979432	0.92258	0.450779	0.957744	0.460284	0.277496	0.276626	0.412791	0.863053	0.979028	0.322963	0.628354	0.457827	0.810723	0.897176	0.267207	0.265597	0.290964
BG<3.9	0.0809884	0.807598	0.450646	0.493006	0.595681	0.80853	0.913825	0.256835	0.624163	0.485201	0.518535	0.567691	0.694963	0.64067	0.8338	0.384689	0.870298	0.529629	0.969023	0.497387	0.715686	0.69215	0.124374	0.846542	0.763778	0.537487	0.95816	0.831344	0.81238	0.726175	0.646024	0.505447	0.496119	0.967076	0.491749	0.868615	0.776565	0.85648	0.933826	0.397208	0.561544	0.550964	0.652304	0.914817	0.581499	0.466566	0.738284	0.742189	0.818877
BG>11.1	0.371722	0.996127	0.953318	0.66065	0.555157	0.443586	0.781082	0.639948	0.840099	0.657278	0.730842	0.697063	0.885739	0.857116	0.545493	0.850047	0.404949	0.982149	0.665347	0.94727	0.431685	0.796145	0.542754	0.630656	0.791286	0.816384	0.34594	0.804724	0.63306	0.91335	0.297862	0.76044	0.689187	0.617895	0.586265	0.633905	0.342772	0.341701	0.562172	0.922029	0.75304	0.421835	0.829293	0.628939	0.991776	0.674749	0.317281	0.307078	0.365181
CGMS-LAGE	0.357395	0.818688	0.519299	0.907908	0.770513	0.553394	0.892522	0.935558	0.758012	0.913369	0.84653	0.852868	0.587424	0.70219	0.585886	0.98036	0.345104	0.921207	0.563279	0.71161	0.407806	0.53484	0.756744	0.988959	0.536992	0.762686	0.361844	0.814169	0.552556	0.590091	0.408865	0.900363	0.865507	0.510836	0.825754	0.378224	0.372172	0.43203	0.427404	0.993667	0.864971	0.440626	0.565421	0.454726	0.654996	0.939883	0.372906	0.375058	0.375153
CGMS-TIR	0.497172	0.973474	0.831186	0.738873	0.371252	0.349266	0.729193	0.642841	0.904701	0.737646	0.820814	0.705719	0.753373	0.890773	0.411532	0.972854	0.30557	0.920799	0.474284	0.769138	0.320947	0.674531	0.557655	0.6381	0.651979	0.924587	0.263387	0.896457	0.48927	0.778932	0.229373	0.882535	0.778009	0.499527	0.777857	0.50375	0.258897	0.263448	0.444898	0.860566	0.862077	0.338295	0.702118	0.500676	0.87853	0.7711	0.240529	0.235334	0.275747
Insulin dose	0.245687	0.470029	0.889409	0.889947	0.580721	0.323046	0.496696	0.575396	0.390482	0.861422	0.662359	0.715989	0.131559	0.00776383	0.000276573	0.753677	0.00232256	0.00198753	0.000971922	0.133278	0.065828	0.100919	0.667044	0.177175	0.0568713	0.413114	0.0251367	0.564992	0.843648	0.19616	0.00232769	0.927709	0.827492	0.922205	0.416939	0.0697656	0.00595317	0.00996694	0.161505	0.933785	0.66112	0.1863	0.138502	0.0547736	0.354532	0.756346	0.00643798	0.00282228	0.00709873
[truncated: 74 more columns]
