# Supplementary material for: Washed microbiota transplantation reduces glycemic variability in unstable diabetes
Source: J Diabetes. 2023 Oct 17;16(2):e13485. doi: 10.1111/1753-0407.13485 (PMC10859319; doi:10.1111/1753-0407.13485)
Supplement: Supplementary file 6 — Table S6. Spearman correlation analysis between glycemic variability (GV) and serum metabolites. [file JDB-16-e13485-s002.xlsx]

## Sheet: r values
	2-Phenylglycine	L-Methionine	N-Acetyl-L-aspartic acid	L-Threonine	L-Phenylalanine	L-Leucine	L-Tryptophan	L-Isoleucine	L-Tyrosine	L-Alloisoleucine	L-Asparagine	L-Alanine	Ratio of Pyruvic acid/L-Alanine	D-2-Hydroxyglutaric acid	L-Histidine	D-Fructose	D-Maltose	Nonadecanoic acid	4-Hydroxyphenylpyruvic acid	2-Hydroxypyridine	Uridine	Pantothenic acid	L-Proline	Phosphoenolpyruvic acid	Pyruvic acid	Pyroglutamic acid	Methylmalonic acid	Galactonic acid	L-Sorbose	Ratio of 4-Hydroxyproline/L-Proline	Guanosine	Oxoglutaric acid	Cholesterol	Normetanephrine	Ratio of Fumaric acid/Succinic acid	Alpha-Lactose	Phosphate	Ratio of Oxoglutaric acid/L-Glutamic acid	Ratio of Oxoglutaric acid/Isocitric acid	Tryptamine	Glycerol 3-phosphate	Hydroxylamine	Arachidonic acid	Ethanolamine	m-Cresol	Ratio of Glycerol 3-phosphate/Glycerol	Ratio of L-Glutamic acid/Oxoglutaric acid	Pyrrole-2-carboxylic acid	Ratio of Pyruvic acid/L-Serine
HBA1c	0.180784	-0.397043	-0.00877537	-0.333877	-0.0279935	-0.190207	-0.142187	-0.0961545	-0.219815	-0.399862	-0.114398	-0.163348	0.269277	-0.0715569	-0.0958634	-0.123715	-0.0355779	-0.049778	-0.216607	0.0142806	0.163013	0.220664	-0.255875	0.29134	0.149991	-0.0690132	-0.0113412	0.147915	0.116578	-0.155729	-0.0476618	0.148088	-0.303854	-0.0384265	0.245242	-0.156331	-0.0394883	0.0464265	-0.027727	0.06493	0.0168883	0.0287357	0.0138697	0.247899	-0.00811238	0.0190417	-0.109669	0.160914	0.374353
MMTT AUC	0.0122628	0.4136	0.369208	0.142021	0.236572	0.285568	0.188792	0.29103	0.382687	0.269273	0.242173	0.390978	-0.164344	0.472064	0.105199	0.383582	0.21405	0.0691772	-0.141334	-0.232104	-0.224248	0.17416	0.428289	-0.296578	-0.0366618	0.355574	0.276724	0.359851	-0.0679178	0.265851	0.39589	-0.0557033	0.028719	0.0694724	-0.134853	0.0179453	0.0800713	-0.311339	-0.0226309	-0.0150346	0.186668	0.255352	0.0144985	0.0285406	-0.12308	0.161031	0.255592	-0.0381964	-0.161412
Hypoglycemic	-0.11097	0.222586	0.0844909	-0.0993908	0.271322	0.158242	0.256637	-0.115374	-0.0910784	0.0476057	0.186813	-0.0163337	0.022082	-0.113112	0.084332	0.0211714	0.201137	-0.00605905	0.122833	0.081916	0.18641	0.108245	-0.0057854	0.0688857	-0.0126108	0.116613	0.108371	-0.0547706	0.00123665	-0.0566259	0.0195074	-0.0809925	-0.0451953	0.0553928	-0.0114676	-0.0129992	-0.23525	-0.0332576	-0.0748691	0.200813	-0.0461223	-0.1971	0.245168	-0.0079666	-0.00935417	-0.100935	0.0796724	0.0556856	0.041402
SMBG-TIR	-0.116346	-0.0503604	-0.178237	-0.00792448	-0.0145724	-0.0549447	-0.0224322	-0.071751	0.00342307	0.0320796	0.0224278	-0.0753134	-0.000516439	-0.137473	-0.0995531	0.0763136	-0.0772612	-0.143489	-0.0232259	-0.094534	-0.123548	-0.136759	0.0190137	-0.221934	-0.00404052	-0.040727	-0.324016	-0.0976168	-0.0600997	0.0582781	-0.21299	-0.0459756	0.193876	0.126605	-0.0261181	0.058722	0.193264	-0.0277343	-0.0718586	-0.100012	-0.0297451	-0.241122	-0.11078	0.0196194	0.0842741	0.0214716	0.19819	0.0182772	0.177073
SMBG-PPGE	0.00810656	-0.0557938	-0.108179	-0.126128	0.0948266	0.044814	0.145123	-0.114904	-0.0635318	-0.0664306	0.00493443	0.0514512	0.121083	0.0107543	0.0854105	-0.0912042	-0.0787237	-0.122602	0.0652917	-0.00526499	0.160171	-0.119276	-0.197401	0.186994	0.102946	-0.057905	0.0306549	-0.0236795	0.067205	0.133442	0.000944699	0.0488403	0.116644	-0.0799025	-0.00720487	-0.0551804	-0.260432	0.0545172	0.0984744	0.123074	0.0371219	-0.0379168	0.0959129	0.122139	-0.0461998	0.0204796	-0.0407578	0.0282953	0.0830751
SMBG-LAGE	0.0570928	0.00133563	-0.061908	-0.127353	-0.00397677	-0.129611	0.0256962	-0.0369801	0.0421697	-0.176974	-0.109697	0.125652	-0.0170695	0.202343	0.226422	-0.105842	-0.146908	-0.209051	0.0509534	-0.0460171	0.16647	0.0219432	-0.129586	0.122839	0.0383082	-0.0569609	0.0967827	-0.129368	0.0465668	0.356859	0.0698405	0.0756718	0.00660841	-0.16301	-0.0311163	-0.196538	-0.139964	0.074903	0.102277	0.030813	0.07421	0.32849	0.0897409	0.0658131	-0.0403464	0.0471493	0.0330537	-0.0701037	-0.0458961
SMBG-MPG	0.0871065	-0.100973	0.0633649	-0.0654349	-0.0572475	-0.035798	-0.0690007	0.03176	-0.0344291	-0.106998	-0.0690068	0.0692106	0.0692297	0.146225	0.0926319	-0.175346	-0.0765967	0.138416	0.0316007	0.137374	0.140068	0.158127	-0.0971749	0.200526	0.0685234	-0.0077289	0.223091	0.0390193	0.0805088	-0.0401322	0.129988	0.116588	-0.100768	-0.188986	0.103594	-0.103957	-0.161238	0.093346	0.145644	0.0332226	0.0715114	0.250325	0.0698213	0.0216963	-0.116605	0.0110323	-0.243569	0.0203634	-0.0758526
SMBG-SD	0.0510566	0.106504	-0.0784434	-0.0641014	0.12219	-0.0149823	0.115177	-0.121024	0.0739409	-0.0766697	0.0254925	0.110419	0.000762843	0.243744	0.300629	-0.0876501	-0.0905095	-0.103798	0.0991582	-0.176871	0.235306	0.0294291	-0.0986018	0.146858	0.038802	0.0466337	0.118058	-0.18136	0.11833	0.417119	0.011165	0.0442481	-0.0645631	-0.186041	0.059179	-0.187893	-0.0325959	-0.0470687	0.0873749	0.101546	0.093436	0.244598	0.178277	0.100002	0.0551413	0.0621364	0.137618	-0.0649331	-0.00329241
SMBG-CV	-0.0075541	0.15011	-0.113017	-0.0474804	0.16866	-0.00980076	0.146955	-0.154951	0.0454824	-0.0476637	0.0384079	0.0517188	-0.0166433	0.110898	0.229511	0.043602	-0.0449434	-0.210122	0.0476616	-0.279114	0.14172	-0.0707357	-0.0659422	0.0161743	0.0102139	0.0386146	-0.0430474	-0.221752	0.0382157	0.468659	-0.0660836	-0.0411567	-0.0290207	-0.0688738	-0.02249	-0.0908343	0.0496926	-0.104727	-0.00445579	0.0972926	0.0451408	0.0659905	0.140198	0.0801742	0.10357	0.0488776	0.31794	-0.129918	0.0634838
CGMS-SD	0.0162194	-0.119128	0.116553	-0.23963	0.045703	-0.225262	0.136661	-0.403666	0.0122507	-0.341713	-0.113449	-0.143184	0.0402431	-0.0324545	-0.0941179	0.289609	-0.0174815	-0.172783	-0.00275509	-0.0271007	0.225286	0.180453	-0.301598	0.29806	-0.0476131	-0.0942768	0.119705	-0.120121	-0.0911061	-0.0274223	0.0621914	-0.0228474	0.387146	0.124833	0.136399	-0.204128	-0.0977418	0.116791	0.0707768	0.300936	-0.00459988	-0.219123	0.163366	-0.00552475	0.0471864	-0.0441061	-0.345934	-0.158585	-0.0526429
CGMS-MAGE	0.136184	-0.0189186	0.104359	-0.0203782	0.0585009	-0.157448	0.139597	-0.292722	-0.028598	-0.264155	-0.0501574	-0.0616066	0.0325909	-0.0599484	-0.153954	0.156145	0.0517908	-0.130025	-0.0397255	-0.00650822	0.102612	0.097413	-0.240213	0.318881	-0.0451755	-0.0921228	0.234642	-0.111034	-0.0768181	-0.0762181	0.169364	-0.0790943	0.308253	0.0338742	0.0609536	-0.136059	-0.177342	-0.00638562	0.0242652	0.276822	-0.0518099	-0.208804	0.0567558	-0.0492487	0.065377	-0.0559873	-0.239209	-0.0870963	-0.12308
CGMS-MPG	0.136622	-0.15361	-0.101256	0.0300937	0.0406169	-0.284572	-0.223314	-0.0285717	-0.249867	-0.363096	0.00457268	0.0707914	0.0286161	0.0188703	-0.0280621	0.16747	0.265989	-0.166914	0.0578929	0.0337462	0.0752143	-0.120766	-0.0687605	0.265553	0.0108446	-0.00568127	-0.0251063	-0.302323	0.0763185	-0.0283724	0.268429	0.0236783	0.110558	-0.214823	-0.0135394	-0.26282	-0.0335444	0.0289239	0.0919601	-0.0123023	0.0457211	-0.0717039	-0.0287974	0.0529428	0.00502176	0.0297135	-0.167775	-0.14103	-0.0396387
BG<3.9	-0.186122	0.0461215	0.210506	-0.274146	0.196122	-0.0696718	0.281335	-0.244332	-0.104436	-0.174906	-0.00864112	-0.07859	-0.0456681	-0.117926	-0.0201081	-0.0434676	0.107968	0.179881	-0.00481156	-0.0540195	0.312327	0.313712	-0.221337	0.126589	-0.0580225	0.00814144	0.18438	-0.044163	-0.190252	-0.0622574	-0.110654	-0.0437698	0.241843	-0.0680309	0.421224	0.166914	-0.191155	-0.0134156	-0.0425224	0.179353	-0.0258429	-0.361545	0.322692	-0.0210535	0.124987	-0.123123	-0.0803621	-0.134083	-0.128923
BG>11.1	0.14121	-0.200172	-0.174367	-0.0412446	-0.00955612	-0.322985	-0.263824	-0.00397697	-0.280425	-0.396971	-0.0353805	0.0502809	0.0342656	-0.0144684	-0.0494921	0.166165	0.316353	-0.194955	0.0406552	0.0586287	0.0861599	-0.151306	-0.0810392	0.265313	-0.000390636	-0.0561794	-0.0675372	-0.3169	0.0623534	-0.057703	0.282508	0.00851498	0.159935	-0.212635	-0.0080257	-0.25444	-0.00733324	0.0441361	0.0737451	-0.0584585	0.0184492	-0.0577311	-0.0559964	0.0379071	0.0460629	0.00536058	-0.213505	-0.13981	-0.0556226
CGMS-LAGE	0.232416	-0.220507	0.0860211	-0.201189	0.0595352	-0.261893	0.0908223	-0.391062	-0.0634653	-0.368105	-0.12512	-0.164021	0.122065	0.0159468	-0.113805	0.410538	0.00311939	-0.219424	0.00953917	-0.000595207	0.207584	0.0281903	-0.305498	0.44983	-0.0233878	-0.081965	0.128574	-0.244512	-0.0236044	-0.0248768	0.0991709	-0.0408926	0.391921	0.0246051	0.172546	-0.239819	-0.0160854	0.0530192	0.0676817	0.292733	-0.000763906	-0.302283	0.114378	-0.00432464	0.122185	-0.0277177	-0.269688	-0.197947	-0.0691655
CGMS-TIR	-0.113151	0.19584	0.140551	0.0752227	-0.070276	0.313281	0.24389	0.0299384	0.304368	0.408631	-0.0103049	-0.0709794	-0.0214521	-0.0111871	-0.00670293	-0.182254	-0.357566	0.131018	-0.09431	-0.0660068	-0.142548	0.12489	0.0845146	-0.277386	-0.00524925	-0.00108239	0.0571534	0.387202	-0.0876129	0.0288407	-0.267205	-0.0324976	-0.166139	0.271134	-0.0431509	0.273969	0.0176836	-0.0390797	-0.0913301	0.0559938	-0.053782	0.121755	-0.0180933	-0.0727523	-0.0570795	-0.0128178	0.177195	0.158069	0.0385023
Insulin dose	-0.0616319	-0.00204973	0.055332	0.0482016	-0.222689	-0.316924	-0.191241	0.225405	0.0893958	-0.307257	-0.164468	0.159924	-0.153281	-0.145356	-0.192612	-0.0900942	0.13645	-0.0517306	-0.200876	0.128123	-0.177694	0.0830365	0.112792	-0.167128	-0.106928	-0.17496	0.0101821	0.139361	-0.158101	-0.0783349	0.230672	-0.0978626	0.203697	-0.0604396	-0.118993	-0.148744	-0.13577	0.0146109	-0.0254577	-0.234988	-0.137294	0.31247	-0.326044	-0.144296	0.000648525	-0.0134852	-0.185327	-0.0409312	-0.174329
[truncated: 156 more columns]

## Sheet: p values
	2-Phenylglycine	L-Methionine	N-Acetyl-L-aspartic acid	L-Threonine	L-Phenylalanine	L-Leucine	L-Tryptophan	L-Isoleucine	L-Tyrosine	L-Alloisoleucine	L-Asparagine	L-Alanine	Ratio of Pyruvic acid/L-Alanine	D-2-Hydroxyglutaric acid	L-Histidine	D-Fructose	D-Maltose	Nonadecanoic acid	4-Hydroxyphenylpyruvic acid	2-Hydroxypyridine	Uridine	Pantothenic acid	L-Proline	Phosphoenolpyruvic acid	Pyruvic acid	Pyroglutamic acid	Methylmalonic acid	Galactonic acid	L-Sorbose	Ratio of 4-Hydroxyproline/L-Proline	Guanosine	Oxoglutaric acid	Cholesterol	Normetanephrine	Ratio of Fumaric acid/Succinic acid	Alpha-Lactose	Phosphate	Ratio of Oxoglutaric acid/L-Glutamic acid	Ratio of Oxoglutaric acid/Isocitric acid	Tryptamine	Glycerol 3-phosphate	Hydroxylamine	Arachidonic acid	Ethanolamine	m-Cresol	Ratio of Glycerol 3-phosphate/Glycerol	Ratio of L-Glutamic acid/Oxoglutaric acid	Pyrrole-2-carboxylic acid	Ratio of Pyruvic acid/L-Serine
HBA1c	0.409092	0.0606663	0.968301	0.119473	0.899107	0.38468	0.517516	0.662519	0.313549	0.0586952	0.603237	0.456437	0.214053	0.745595	0.663482	0.573846	0.871967	0.821549	0.320841	0.948436	0.457373	0.311635	0.23862	0.177409	0.494546	0.754363	0.95904	0.500608	0.596306	0.477984	0.829024	0.500099	0.158672	0.861808	0.259371	0.476263	0.858026	0.833394	0.900063	0.768499	0.939036	0.896446	0.949918	0.25408	0.970695	0.931279	0.618393	0.463264	0.0784333
MMTT AUC	0.940937	0.0088642	0.020718	0.38844	0.14706	0.0780264	0.24972	0.0722587	0.0161969	0.0973832	0.137444	0.0138525	0.31743	0.00241264	0.523887	0.0159287	0.190712	0.675612	0.390765	0.155076	0.169934	0.288976	0.00652635	0.0667483	0.824642	0.0263191	0.0881204	0.0244409	0.681203	0.101879	0.0126042	0.73626	0.862219	0.674305	0.413069	0.913654	0.627992	0.0536929	0.891229	0.927619	0.255184	0.116665	0.930193	0.863067	0.455384	0.327417	0.116309	0.817424	0.326259
Hypoglycemic	0.447799	0.124236	0.563803	0.496846	0.0593266	0.277498	0.0750713	0.429871	0.533688	0.745316	0.198694	0.911306	0.88029	0.439031	0.564539	0.885193	0.165801	0.967042	0.400446	0.575786	0.19968	0.459097	0.96853	0.638133	0.931466	0.424903	0.458571	0.70857	0.993271	0.699157	0.894162	0.580112	0.75781	0.705408	0.937666	0.929361	0.103701	0.820536	0.60916	0.166499	0.752998	0.17464	0.0895273	0.956674	0.949137	0.49015	0.586321	0.703922	0.777596
SMBG-TIR	0.425971	0.731117	0.220465	0.956903	0.920838	0.707685	0.878405	0.624188	0.981377	0.826793	0.878429	0.607031	0.99719	0.346219	0.49614	0.602251	0.597738	0.325314	0.874137	0.518212	0.397687	0.348754	0.896826	0.12537	0.978018	0.781131	0.0231339	0.504597	0.681653	0.690812	0.141736	0.753759	0.181942	0.386025	0.858615	0.688576	0.18335	0.849964	0.623667	0.494145	0.839225	0.0951154	0.448583	0.893558	0.564807	0.883575	0.172221	0.900802	0.223545
SMBG-PPGE	0.955914	0.703373	0.459372	0.387828	0.516912	0.759793	0.319776	0.431765	0.664521	0.650181	0.973157	0.725518	0.407243	0.941536	0.559552	0.533121	0.590801	0.401341	0.6558	0.971359	0.271606	0.414329	0.173969	0.198252	0.4815	0.692693	0.834375	0.8717	0.646371	0.360678	0.99486	0.738942	0.424776	0.585236	0.960814	0.706487	0.0707167	0.709859	0.500843	0.399516	0.800089	0.795899	0.5121	0.403134	0.752596	0.88892	0.78097	0.846965	0.570377
SMBG-LAGE	0.696795	0.992733	0.672605	0.383201	0.978365	0.374752	0.860876	0.800837	0.77358	0.223808	0.45306	0.389638	0.907327	0.163226	0.117715	0.469184	0.313798	0.149426	0.728071	0.753544	0.252953	0.881037	0.374845	0.400421	0.793837	0.697462	0.508263	0.375655	0.750694	0.0118357	0.633472	0.605317	0.964055	0.26309	0.831918	0.175898	0.337465	0.608997	0.484367	0.833533	0.612324	0.0211988	0.539738	0.653225	0.783127	0.747677	0.821618	0.632189	0.754171
SMBG-MPG	0.551752	0.489986	0.66535	0.655092	0.696013	0.80708	0.637571	0.828493	0.814324	0.464319	0.637541	0.636545	0.636452	0.316078	0.526703	0.228166	0.600901	0.342888	0.82934	0.346569	0.337103	0.277852	0.506537	0.167117	0.639905	0.957966	0.123362	0.790096	0.582383	0.784251	0.373354	0.425	0.490873	0.193428	0.47873	0.47718	0.268384	0.523507	0.318024	0.820721	0.625349	0.0827798	0.633565	0.882366	0.424932	0.940028	0.0917043	0.889546	0.604452
SMBG-SD	0.727542	0.466395	0.592128	0.661693	0.402935	0.918618	0.430666	0.407473	0.613617	0.600553	0.861968	0.450075	0.995849	0.0914643	0.0358255	0.549262	0.536258	0.477859	0.497859	0.22408	0.103618	0.84091	0.500286	0.313962	0.791239	0.750347	0.419145	0.212354	0.418069	0.00286685	0.939308	0.762737	0.659405	0.200588	0.686276	0.196065	0.824049	0.748094	0.550521	0.487513	0.523105	0.090299	0.220362	0.49419	0.706685	0.671466	0.345706	0.657573	0.982087
SMBG-CV	0.958916	0.303248	0.439418	0.745964	0.246674	0.946712	0.313641	0.287739	0.756319	0.745017	0.793312	0.724147	0.909631	0.448098	0.112658	0.766103	0.759119	0.147304	0.745027	0.0521188	0.331377	0.629115	0.652588	0.912168	0.944469	0.792225	0.768995	0.125689	0.794325	0.000682863	0.651891	0.77888	0.84309	0.638191	0.878095	0.53479	0.734551	0.473906	0.97576	0.50602	0.758093	0.65235	0.336649	0.583957	0.478834	0.738749	0.0259979	0.373613	0.664759
CGMS-SD	0.937318	0.562164	0.570704	0.238375	0.824552	0.268545	0.505603	0.0408524	0.952636	0.0875297	0.581076	0.485303	0.845246	0.874939	0.647438	0.151269	0.932452	0.398632	0.989343	0.895447	0.268493	0.377694	0.134304	0.139161	0.817337	0.646881	0.560258	0.558885	0.658036	0.894213	0.762796	0.911788	0.0507077	0.543449	0.506428	0.317191	0.634775	0.569912	0.731166	0.135204	0.982208	0.282152	0.42521	0.978631	0.818948	0.830593	0.0834372	0.439064	0.798412
CGMS-MAGE	0.507103	0.926913	0.611912	0.92129	0.77651	0.442395	0.496416	0.146725	0.889705	0.192236	0.807751	0.764965	0.874417	0.771123	0.452711	0.446227	0.801611	0.526675	0.847214	0.974828	0.617914	0.63592	0.2372	0.112335	0.826546	0.654451	0.248583	0.589202	0.70916	0.711336	0.408169	0.700926	0.125505	0.869513	0.767388	0.507498	0.386108	0.975302	0.906336	0.170989	0.801539	0.30599	0.783018	0.811172	0.751014	0.785889	0.239224	0.672244	0.549169
CGMS-MPG	0.505724	0.453734	0.622592	0.883973	0.843826	0.158834	0.272815	0.889806	0.218301	0.0682771	0.982313	0.731113	0.889635	0.927099	0.891759	0.413508	0.189053	0.415084	0.778776	0.870002	0.714981	0.55676	0.738558	0.189805	0.958068	0.978026	0.903105	0.133325	0.710971	0.890569	0.184874	0.908593	0.590808	0.291938	0.94766	0.194576	0.870773	0.888455	0.655024	0.952437	0.824483	0.727775	0.88894	0.797287	0.980576	0.88543	0.412645	0.491959	0.847544
BG<3.9	0.362635	0.82297	0.301975	0.175335	0.336946	0.735214	0.163835	0.229007	0.611648	0.39277	0.966582	0.702747	0.824683	0.566142	0.92233	0.833011	0.599586	0.379234	0.981389	0.793251	0.120329	0.118606	0.277193	0.53775	0.778293	0.968514	0.367224	0.830378	0.351889	0.762551	0.590485	0.831867	0.233934	0.741239	0.0321087	0.415083	0.349566	0.948138	0.836594	0.380658	0.900275	0.0695534	0.10787	0.91869	0.542948	0.549028	0.696354	0.513738	0.530216
BG>11.1	0.705667	0.341841	0.760017	0.951081	0.416079	0.134533	0.235244	0.970262	0.161837	0.0403383	0.75084	0.535106	0.893852	0.578681	0.539316	0.225501	0.0891321	0.780758	0.441248	0.77556	0.458034	0.559098	0.921576	0.241078	0.813155	0.516828	0.629535	0.044767	0.426095	0.729208	0.289828	0.620613	0.75803	0.104569	0.657888	0.228119	0.958648	0.88294	0.486611	0.804182	0.478894	0.447073	0.61687	0.441537	0.90081	0.677724	0.932189	0.275127	0.919948
CGMS-LAGE	0.491402	0.326862	0.394255	0.841443	0.963046	0.107532	0.192815	0.984617	0.16526	0.0446448	0.863763	0.807287	0.868018	0.944074	0.810255	0.417209	0.115371	0.339887	0.843681	0.776034	0.675579	0.460617	0.693916	0.190221	0.998489	0.785171	0.743054	0.114708	0.762195	0.779484	0.162009	0.96707	0.435127	0.296997	0.968961	0.209713	0.971638	0.83048	0.720327	0.776668	0.928721	0.779379	0.785855	0.854132	0.823191	0.979266	0.294979	0.495749	0.787252
CGMS-TIR	0.507159	0.533947	0.638806	0.998224	0.956973	0.1758	0.486542	0.718224	0.316329	0.08151	0.773967	0.912331	0.932211	0.882834	0.636584	0.468322	0.275971	0.330803	0.947398	0.861755	0.825759	0.705516	0.542505	0.190774	0.92235	0.68547	0.880601	0.26367	0.96842	0.765108	0.181966	0.900263	0.418876	0.537338	0.869393	0.352395	0.733931	0.923825	0.812698	0.805572	0.947399	0.777526	0.844999	0.994475	0.975202	0.922129	0.326439	0.50743	0.615715
Insulin dose	0.349016	0.977197	0.427008	0.185017	0.431343	0.700596	0.208889	0.283933	0.692859	0.400723	0.829242	0.779696	0.777619	0.71385	0.870313	0.905228	0.590736	0.227801	0.98864	0.92031	0.156547	0.290391	0.278073	0.59085	0.772373	0.945961	0.451264	0.699933	0.528419	0.866534	0.475392	0.863039	0.317273	0.544577	0.0268821	0.372452	0.605978	0.793955	0.867118	0.476805	0.990945	0.095737	0.0888717	0.944446	0.50783	0.66642	0.831183	0.279432	0.518896
[truncated: 156 more columns]
